# Supplementary material for: Crystal structure of 1,1′-(pyridine-2,6-di­yl)bis­[N-(pyridin-2-ylmeth­yl)methanaminium] dichloride dihydrate
Source: Acta Crystallogr E Crystallogr Commun. 2021 Nov 16;77(Pt 12):1296–8. doi: 10.1107/S205698902101183X (PMC8647756; doi:10.1107/S205698902101183X)
Supplement: Supplementary file 1 [file e-77-01296-sup1.cif]

##############################################################################
#                                                                            #
# This CIF contains the data in a paper accepted for publication in          #
# Acta Crystallographica Section E. It conforms to the requirements of       #
# Notes for Authors for Acta Crystallographica Section E, and has been       #
# peer reviewed under the auspices of the IUCr Commission on Journals.       #
#                                                                            #
# Full details of the Crystallographic Information File format               #
# are given in the paper "The Crystallographic Information File (CIF):       #
# a New Standard Archive File for Crystallography" by S. R. Hall, F. H.      #
# Allen and I. D. Brown [Acta Cryst. (1991), A47, 655-685].                  #
#                                                                            #
# The current version of the core CIF dictionary is obtainable from          #
# ftp://ftp.iucr.org/pub/cif_core.dic.                                       #
#                                                                            #
# Software is freely available for graphical display of the structure(s)     #
# in this CIF. For information consult the CIF software page                 #
# http://www.iucr.org/resources/cif/software.                                #
#                                                                            #
# This file may be used for bona fide research purposes within the           #
# scientific community so long as proper attribution is given to the journal # 
# article from which it was obtained.                                        #
#                                                                            #
##############################################################################
data_I
_journal_date_recd_electronic     2021-10-22
_journal_date_accepted     2021-11-08
_journal_name_full     'Acta Crystallographica, Section E'
_journal_year     2021
_journal_volume     77
_journal_issue     12
_journal_page_first     0
_journal_page_last     0
_journal_paper_category     GO
_journal_paper_doi     10.1107/S205698902101183X
_journal_coeditor_code     TX2045
_publ_contact_author_name     'Sonia Mallet-Ladeira'
_publ_contact_author_address
;
Institut de Chimie de Toulouse UAR-CNRS 2599, 118 route de Narbonne,
31062 Toulouse Cedex 09,
France and Laboratoire de Chimie de Coordination UPR-CNRS 8241,
205 route de Narbonne, 31077 Toulouse cedex,
France
;
_publ_contact_author_email     'sonia.ladeira@lcc-toulouse.fr'
_publ_section_title
;
Crystal structure of
1,1'-(pyridine-2,6-diyl)bis[<i>N</i>-(pyridin-2-ylmethyl)methanaminium]
dichloride dihydrate
;
loop_
    _publ_author_name
    _publ_author_footnote
    _publ_author_address
    'Merabet, Layachi' .
;
Laboratoire de Chimie de Coordination
UPR-CNRS 8241, 205 route de Narbonne
31077 Toulouse cedex,
France
Laboratory of Chemistry, Molecular Engineering and Nanostructures,
Department of Chemistry, Faculty of Sciences,
University of Ferhat Abbas-S\'etif-1,
19000 Se\'tif, Algeria
;
    'Tass\'e, Marine' .
;
Laboratoire de Chimie de Coordination
UPR-CNRS 8241, 205 route de Narbonne
31077 Toulouse cedex,
France
;
    'Mallet-Ladeira, Sonia' .
;
Institut de Chimie de Toulouse UAR-CNRS 2599, 118 route de Narbonne,
31062 Toulouse Cedex 09,
France
Laboratoire de Chimie de Coordination
UPR-CNRS 8241, 205 route de Narbonne
31077 Toulouse cedex,
France
;
    'Kaboub, Lakhemici' .
;
Laboratory of Chemistry, Molecular Engineering and Nanostructures,
Department of Chemistry, Faculty of Sciences,
University of Ferhat Abbas-S\'etif-1,
19000 Se\'tif, Algeria
;
    'Malfant, Isabelle' .
;
Laboratoire de Chimie de Coordination
UPR-CNRS 8241, 205 route de Narbonne
31077 Toulouse cedex,
France
;
_publ_section_synopsis
;
In the title compound,the two pyridine side arms are not coplanar, with the
terminal pyridine rings subtending a dihedral angle of 26.45 (6)\%. In the
crystal, hydrogen bonds, intermolecular C---H...Cl contacts and a weak
C---H...O interaction connect the molecule with neighbouring chloride
counter-anions and lattice water molecules. The crystal packing also features
by \p--\p interactions.
;
_chemical_name_systematic
;
1,1'-(Pyridine-2,6-diyl)bis[<i>N</i>-(pyridin-2-ylmethyl)methanaminium]
dichloride dihydrate
;
_chemical_formula_moiety     'C19 H23 N5 2+, 2(Cl -), 2(H2 O)'
_chemical_formula_sum     'C19 H27 Cl2 N5 O2'
_chemical_formula_iupac     'C19 H23 N5 2+, 2Cl -, 2H2 O'
_chemical_formula_weight     428.36
_symmetry_cell_setting     triclinic
_symmetry_space_group_name_H-M     'P -1'
_symmetry_space_group_name_Hall     '-P 1'
loop_
    _symmetry_equiv_pos_as_xyz
    'x, y, z'
    '-x, -y, -z'
_cell_length_a     7.1579(6)
_cell_length_b     8.8119(7)
_cell_length_c     17.4150(13)
_cell_angle_alpha     80.357(3)
_cell_angle_beta     80.805(3)
_cell_angle_gamma     68.919(3)
_cell_volume     1004.52(14)
_cell_formula_units_Z     2
_cell_measurement_reflns_used     4444
_cell_measurement_theta_min     3.17
_cell_measurement_theta_max     31.39
_cell_measurement_temperature     110(2)
_exptl_crystal_description     'needle'
_exptl_crystal_colour     'colourless'
_exptl_crystal_size_max     0.2
_exptl_crystal_size_mid     0.08
_exptl_crystal_size_min     0.04
_exptl_crystal_density_diffrn     1.416
_exptl_crystal_density_method     'not measured'
_exptl_crystal_F_000     452
_exptl_absorpt_coefficient_mu     0.349
_exptl_absorpt_correction_type     multi-scan
_exptl_absorpt_process_details
;
(SADABS; Krause <i>et al.</i>,  2015)
;
_exptl_absorpt_correction_T_min     0.6601
_exptl_absorpt_correction_T_max     0.7463
_diffrn_ambient_temperature     110(2)
_diffrn_radiation_type     MoK\a
_diffrn_radiation_wavelength     0.71073
_diffrn_radiation_source     'microfocus sealed tube'
_diffrn_radiation_monochromator     'multilayer optics'
_diffrn_measurement_device_type     'Bruker Kappa APEXII Quazar'
_diffrn_measurement_method     'phi and omega scans'
_diffrn_reflns_number     29584
_diffrn_reflns_av_R_equivalents     0.0969
_diffrn_reflns_av_unetI/netI     0.0882
_diffrn_reflns_theta_min     1.193
_diffrn_reflns_theta_max     32.007
_diffrn_reflns_theta_full     25.242
_diffrn_measured_fraction_theta_max     0.997
_diffrn_measured_fraction_theta_full     0.996
_diffrn_reflns_limit_h_min     -10
_diffrn_reflns_limit_h_max     10
_diffrn_reflns_limit_k_min     -13
_diffrn_reflns_limit_k_max     13
_diffrn_reflns_limit_l_min     -25
_diffrn_reflns_limit_l_max     25
_diffrn_standards_number     0
_diffrn_standards_interval_count     0
_diffrn_standards_interval_time     0
_diffrn_standards_decay_%     0
_reflns_number_total     6970
_reflns_number_gt     4632
_reflns_threshold_expression     'I > 2\s(I)'
_refine_ls_structure_factor_coef     Fsqd
_refine_ls_matrix_type     full
_refine_ls_R_factor_all     0.0941
_refine_ls_R_factor_gt     0.05
_refine_ls_wR_factor_gt     0.1063
_refine_ls_wR_factor_ref     0.1226
_refine_ls_goodness_of_fit_ref     1.028
_refine_ls_restrained_S_all     1.028
_refine_ls_number_reflns     6970
_refine_ls_number_parameters     283
_refine_ls_number_restraints     1
_refine_ls_hydrogen_treatment     mixed
_refine_ls_weighting_scheme     calc
_refine_ls_weighting_details
                      'w=1/[\s^2^(Fo^2^)+(0.0518P)^2^] where P=(Fo^2^+2Fc^2^)/3'
_atom_sites_solution_hydrogens     mixed
_atom_sites_solution_primary     dual
_atom_sites_solution_secondary     difmap
_refine_ls_shift/su_max     0.002
_refine_ls_shift/su_mean     0
_refine_diff_density_max     0.448
_refine_diff_density_min     -0.383
_refine_ls_extinction_method     none
loop_
    _atom_type_symbol
    _atom_type_description
    _atom_type_scat_dispersion_real
    _atom_type_scat_dispersion_imag
    _atom_type_scat_source
    C C 0.0033 0.0016 'International Tables Vol C Tables 4.2.6.8 and 6.1.1.4'
    H H 0 0 'International Tables Vol C Tables 4.2.6.8 and 6.1.1.4'
    N N 0.0061 0.0033 'International Tables Vol C Tables 4.2.6.8 and 6.1.1.4'
    Cl Cl 0.1484 0.1585 'International Tables Vol C Tables 4.2.6.8 and 6.1.1.4'
    O O 0.0106 0.006 'International Tables Vol C Tables 4.2.6.8 and 6.1.1.4'
_computing_data_collection
;
APEX3 (Bruker, 2012)
;
_computing_cell_refinement
;
APEX3 and SAINT (Bruker, 2012)
;
_computing_data_reduction
;
SAINT (Bruker, 2012)
;
_computing_structure_solution
;
SHELXT (Sheldrick 2015a)
;
_computing_structure_refinement
;
<i>SHELXL2018/3</i> (Sheldrick, 2015b)
;
_computing_molecular_graphics
;
Mercury (Macrae <i>et al.</i>,  2020)
;
_computing_publication_material
;
publCIF (Westrip, 2010)
;
loop_
    _atom_site_type_symbol
    _atom_site_label
    _atom_site_fract_x
    _atom_site_fract_y
    _atom_site_fract_z
    _atom_site_U_iso_or_equiv
    _atom_site_adp_type
    _atom_site_calc_flag
    _atom_site_occupancy
    _atom_site_disorder_assembly
    _atom_site_disorder_group
    C C1 -0.0133(3) 1.1436(2) 0.77592(11) 0.0187(4) Uani d 1 . .
    H H1 -0.057178 1.157686 0.725689 0.022 Uiso calc 1 . .
    C C2 -0.0514(3) 1.2816(2) 0.81173(12) 0.0209(4) Uani d 1 . .
    H H2 -0.118646 1.387618 0.786614 0.025 Uiso calc 1 . .
    C C3 0.0110(3) 1.2617(2) 0.88529(12) 0.0209(4) Uani d 1 . .
    H H3 -0.013857 1.353959 0.91186 0.025 Uiso calc 1 . .
    C C4 0.1098(3) 1.1057(2) 0.91921(11) 0.0177(4) Uani d 1 . .
    H H4 0.15363 1.089007 0.969628 0.021 Uiso calc 1 . .
    C C5 0.1446(3) 0.9729(2) 0.87872(10) 0.0141(3) Uani d 1 . .
    C C6 0.2661(3) 0.8058(2) 0.91424(10) 0.0154(3) Uani d 1 . .
    H H6A 0.405015 0.802589 0.916169 0.018 Uiso calc 1 . .
    H H6B 0.20699 0.78592 0.968744 0.018 Uiso calc 1 . .
    C C7 0.3958(3) 0.5088(2) 0.90648(10) 0.0152(3) Uani d 1 . .
    H H7A 0.32656 0.482715 0.958206 0.018 Uiso calc 1 . .
    H H7B 0.528732 0.510415 0.914788 0.018 Uiso calc 1 . .
    C C8 0.4252(3) 0.3788(2) 0.85503(10) 0.0123(3) Uani d 1 . .
    C C9 0.5158(3) 0.2141(2) 0.88081(10) 0.0159(4) Uani d 1 . .
    H H9 0.555649 0.180246 0.93221 0.019 Uiso calc 1 . .
    C C10 0.5467(3) 0.1000(2) 0.82986(11) 0.0169(4) Uani d 1 . .
    H H10 0.610739 -0.013533 0.84539 0.02 Uiso calc 1 . .
    C C11 0.4830(3) 0.1539(2) 0.75619(10) 0.0153(3) Uani d 1 . .
    H H11 0.502104 0.078354 0.720177 0.018 Uiso calc 1 . .
    C C12 0.3904(3) 0.3211(2) 0.73580(10) 0.0126(3) Uani d 1 . .
    C C13 0.3100(3) 0.3899(2) 0.65770(10) 0.0143(3) Uani d 1 . .
    H H13A 0.397572 0.323319 0.616689 0.017 Uiso calc 1 . .
    H H13B 0.172891 0.385542 0.659994 0.017 Uiso calc 1 . .
    C C14 0.2369(3) 0.6343(2) 0.55940(10) 0.0155(3) Uani d 1 . .
    H H14A 0.096005 0.640498 0.55942 0.019 Uiso calc 1 . .
    H H14B 0.321889 0.562201 0.519947 0.019 Uiso calc 1 . .
    C C15 0.2502(3) 0.8035(2) 0.53686(10) 0.0134(3) Uani d 1 . .
    C C16 0.2354(3) 0.8748(2) 0.45938(10) 0.0161(4) Uani d 1 . .
    H H16 0.225967 0.815293 0.420322 0.019 Uiso calc 1 . .
    C C17 0.2348(3) 1.0342(2) 0.44024(11) 0.0186(4) Uani d 1 . .
    H H17 0.225559 1.085635 0.387808 0.022 Uiso calc 1 . .
    C C18 0.2479(3) 1.1176(2) 0.49930(11) 0.0197(4) Uani d 1 . .
    H H18 0.245914 1.227408 0.488339 0.024 Uiso calc 1 . .
    C C19 0.2640(3) 1.0358(2) 0.57442(11) 0.0169(4) Uani d 1 . .
    H H19 0.273735 1.092671 0.614568 0.02 Uiso calc 1 . .
    N N1 0.3620(2) 0.43202(17) 0.78433(8) 0.0120(3) Uani d 1 . .
    N N2 0.2743(2) 0.67297(17) 0.87003(9) 0.0127(3) Uani d 1 . .
    N N3 0.0822(2) 0.99031(18) 0.80798(9) 0.0160(3) Uani d 1 . .
    N N4 0.3036(2) 0.56233(17) 0.63771(8) 0.0129(3) Uani d 1 . .
    N N5 0.2668(2) 0.88122(17) 0.59397(8) 0.0146(3) Uani d 1 . .
    Cl Cl1 0.82559(7) 0.68542(5) 0.91223(3) 0.01828(11) Uani d 1 . .
    Cl Cl2 0.76725(7) 0.49614(5) 0.62355(3) 0.01743(11) Uani d 1 . .
    O O1 0.9786(2) 0.76904(17) 0.72866(8) 0.0210(3) Uani d 1 . .
    O O2 0.4905(2) 0.76661(17) 0.73277(8) 0.0205(3) Uani d 1 . .
    H H201 0.592(4) 0.689(3) 0.7158(14) 0.038 Uiso d 1 . .
    H H202 0.389(4) 0.807(3) 0.7017(16) 0.05 Uiso d 1 . .
    H H21 0.345(3) 0.689(2) 0.8209(11) 0.018(5) Uiso d 1 . .
    H H22 0.152(3) 0.676(2) 0.8706(11) 0.013(5) Uiso d 1 . .
    H H41 0.431(4) 0.562(3) 0.6375(13) 0.026(6) Uiso d 1 . .
    H H42 0.216(4) 0.622(3) 0.6789(12) 0.037(7) Uiso d 1 . .
    H H101 0.917(4) 0.721(3) 0.7716(15) 0.040(7) Uiso d 1 . .
    H H102 1.026(5) 0.841(4) 0.7531(19) 0.084(11) Uiso d 1 . .
loop_
    _atom_site_aniso_label
    _atom_site_aniso_U_11
    _atom_site_aniso_U_22
    _atom_site_aniso_U_33
    _atom_site_aniso_U_12
    _atom_site_aniso_U_13
    _atom_site_aniso_U_23
    C1 0.0158(9) 0.0187(9) 0.0217(9) -0.0080(7) -0.0011(7) 0.0014(7)
    C2 0.0147(9) 0.0153(8) 0.0302(10) -0.0057(7) 0.0053(8) -0.0016(7)
    C3 0.0187(10) 0.0150(8) 0.0291(10) -0.0080(7) 0.0087(8) -0.0084(7)
    C4 0.0159(9) 0.0194(9) 0.0187(9) -0.0077(7) 0.0042(7) -0.0068(7)
    C5 0.0121(9) 0.0145(8) 0.0164(8) -0.0062(7) 0.0024(7) -0.0031(6)
    C6 0.0184(9) 0.0148(8) 0.0142(8) -0.0053(7) -0.0028(7) -0.0047(6)
    C7 0.0179(9) 0.0132(8) 0.0133(8) -0.0039(7) -0.0046(7) 0.0012(6)
    C8 0.0109(8) 0.0136(7) 0.0136(8) -0.0062(6) -0.0010(6) -0.0002(6)
    C9 0.0164(9) 0.0144(8) 0.0173(8) -0.0061(7) -0.0060(7) 0.0032(6)
    C10 0.0135(9) 0.0112(8) 0.0240(9) -0.0035(7) -0.0021(7) 0.0016(7)
    C11 0.0147(9) 0.0122(8) 0.0202(9) -0.0061(7) 0.0005(7) -0.0038(6)
    C12 0.0099(8) 0.0121(7) 0.0160(8) -0.0043(6) -0.0005(6) -0.0015(6)
    C13 0.0180(9) 0.0109(7) 0.0156(8) -0.0059(7) -0.0022(7) -0.0030(6)
    C14 0.0199(9) 0.0153(8) 0.0120(8) -0.0060(7) -0.0053(7) -0.0003(6)
    C15 0.0100(8) 0.0148(8) 0.0138(8) -0.0028(6) -0.0017(6) -0.0007(6)
    C16 0.0129(9) 0.0186(8) 0.0145(8) -0.0030(7) -0.0016(7) -0.0012(7)
    C17 0.0116(9) 0.0227(9) 0.0174(9) -0.0045(7) -0.0013(7) 0.0052(7)
    C18 0.0141(9) 0.0163(8) 0.0270(10) -0.0057(7) -0.0035(8) 0.0038(7)
    C19 0.0147(9) 0.0151(8) 0.0219(9) -0.0062(7) -0.0029(7) -0.0014(7)
    N1 0.0113(7) 0.0118(6) 0.0129(7) -0.0042(5) -0.0020(5) -0.0004(5)
    N2 0.0147(8) 0.0116(7) 0.0125(7) -0.0044(6) -0.0030(6) -0.0018(5)
    N3 0.0153(8) 0.0146(7) 0.0187(7) -0.0069(6) 0.0005(6) -0.0023(6)
    N4 0.0155(8) 0.0111(6) 0.0124(7) -0.0049(6) -0.0030(6) -0.0001(5)
    N5 0.0146(8) 0.0142(7) 0.0160(7) -0.0065(6) -0.0029(6) 0.0004(5)
    Cl1 0.0158(2) 0.01449(19) 0.0216(2) -0.00422(16) -0.00132(17) 0.00282(16)
    Cl2 0.0160(2) 0.0182(2) 0.0178(2) -0.00561(17) -0.00165(16) -0.00182(16)
    O1 0.0217(8) 0.0225(7) 0.0175(7) -0.0062(6) -0.0017(6) -0.0028(5)
    O2 0.0234(8) 0.0193(7) 0.0194(7) -0.0083(6) -0.0002(6) -0.0040(5)
_geom_special_details
;
 All esds (except the esd in the dihedral angle between two l.s. planes)
 are estimated using the full covariance matrix.  The cell esds are taken
 into account individually in the estimation of esds in distances, angles
 and torsion angles; correlations between esds in cell parameters are only
 used when they are defined by crystal symmetry.  An approximate (isotropic)
 treatment of cell esds is used for estimating esds involving l.s. planes.
;
loop_
    _geom_bond_atom_site_label_1
    _geom_bond_atom_site_label_2
    _geom_bond_site_symmetry_2
    _geom_bond_distance
    _geom_bond_publ_flag
    C1 N3 . 1.345(2) ?
    C1 C2 . 1.380(3) ?
    C1 H1 . 0.95 ?
    C2 C3 . 1.387(3) ?
    C2 H2 . 0.95 ?
    C3 C4 . 1.379(3) ?
    C3 H3 . 0.95 ?
    C4 C5 . 1.393(2) ?
    C4 H4 . 0.95 ?
    C5 N3 . 1.343(2) ?
    C5 C6 . 1.501(2) ?
    C6 N2 . 1.485(2) ?
    C6 H6A . 0.99 ?
    C6 H6B . 0.99 ?
    C7 N2 . 1.488(2) ?
    C7 C8 . 1.507(2) ?
    C7 H7A . 0.99 ?
    C7 H7B . 0.99 ?
    C8 N1 . 1.331(2) ?
    C8 C9 . 1.388(2) ?
    C9 C10 . 1.387(2) ?
    C9 H9 . 0.95 ?
    C10 C11 . 1.381(2) ?
    C10 H10 . 0.95 ?
    C11 C12 . 1.390(2) ?
    C11 H11 . 0.95 ?
    C12 N1 . 1.338(2) ?
    C12 C13 . 1.507(2) ?
    C13 N4 . 1.487(2) ?
    C13 H13A . 0.99 ?
    C13 H13B . 0.99 ?
    C14 N4 . 1.480(2) ?
    C14 C15 . 1.511(2) ?
    C14 H14A . 0.99 ?
    C14 H14B . 0.99 ?
    C15 N5 . 1.340(2) ?
    C15 C16 . 1.393(2) ?
    C16 C17 . 1.387(3) ?
    C16 H16 . 0.95 ?
    C17 C18 . 1.393(3) ?
    C17 H17 . 0.95 ?
    C18 C19 . 1.384(2) ?
    C18 H18 . 0.95 ?
    C19 N5 . 1.342(2) ?
    C19 H19 . 0.95 ?
    N2 H21 . 0.937(18) ?
    N2 H22 . 0.86(2) ?
    N4 H41 . 0.91(2) ?
    N4 H42 . 0.967(19) ?
    O1 H101 . 0.93(3) ?
    O1 H102 . 1.00(4) ?
    O2 H201 . 0.85(3) ?
    O2 H202 . 0.91(3) ?
loop_
    _geom_angle_atom_site_label_1
    _geom_angle_atom_site_label_2
    _geom_angle_atom_site_label_3
    _geom_angle_site_symmetry_1
    _geom_angle_site_symmetry_3
    _geom_angle
    _geom_angle_publ_flag
    N3 C1 C2 . . 123.83(18) ?
    N3 C1 H1 . . 118.1 ?
    C2 C1 H1 . . 118.1 ?
    C1 C2 C3 . . 118.32(17) ?
    C1 C2 H2 . . 120.8 ?
    C3 C2 H2 . . 120.8 ?
    C4 C3 C2 . . 118.88(17) ?
    C4 C3 H3 . . 120.6 ?
    C2 C3 H3 . . 120.6 ?
    C3 C4 C5 . . 119.23(17) ?
    C3 C4 H4 . . 120.4 ?
    C5 C4 H4 . . 120.4 ?
    N3 C5 C4 . . 122.47(16) ?
    N3 C5 C6 . . 119.35(15) ?
    C4 C5 C6 . . 118.09(16) ?
    N2 C6 C5 . . 112.92(14) ?
    N2 C6 H6A . . 109 ?
    C5 C6 H6A . . 109 ?
    N2 C6 H6B . . 109 ?
    C5 C6 H6B . . 109 ?
    H6A C6 H6B . . 107.8 ?
    N2 C7 C8 . . 110.77(13) ?
    N2 C7 H7A . . 109.5 ?
    C8 C7 H7A . . 109.5 ?
    N2 C7 H7B . . 109.5 ?
    C8 C7 H7B . . 109.5 ?
    H7A C7 H7B . . 108.1 ?
    N1 C8 C9 . . 123.01(15) ?
    N1 C8 C7 . . 116.08(14) ?
    C9 C8 C7 . . 120.90(15) ?
    C10 C9 C8 . . 118.50(16) ?
    C10 C9 H9 . . 120.7 ?
    C8 C9 H9 . . 120.7 ?
    C11 C10 C9 . . 118.94(16) ?
    C11 C10 H10 . . 120.5 ?
    C9 C10 H10 . . 120.5 ?
    C10 C11 C12 . . 118.65(16) ?
    C10 C11 H11 . . 120.7 ?
    C12 C11 H11 . . 120.7 ?
    N1 C12 C11 . . 122.75(16) ?
    N1 C12 C13 . . 115.14(14) ?
    C11 C12 C13 . . 122.10(15) ?
    N4 C13 C12 . . 109.75(13) ?
    N4 C13 H13A . . 109.7 ?
    C12 C13 H13A . . 109.7 ?
    N4 C13 H13B . . 109.7 ?
    C12 C13 H13B . . 109.7 ?
    H13A C13 H13B . . 108.2 ?
    N4 C14 C15 . . 111.73(14) ?
    N4 C14 H14A . . 109.3 ?
    C15 C14 H14A . . 109.3 ?
    N4 C14 H14B . . 109.3 ?
    C15 C14 H14B . . 109.3 ?
    H14A C14 H14B . . 107.9 ?
    N5 C15 C16 . . 122.97(16) ?
    N5 C15 C14 . . 117.68(14) ?
    C16 C15 C14 . . 119.28(15) ?
    C17 C16 C15 . . 118.87(16) ?
    C17 C16 H16 . . 120.6 ?
    C15 C16 H16 . . 120.6 ?
    C16 C17 C18 . . 118.78(17) ?
    C16 C17 H17 . . 120.6 ?
    C18 C17 H17 . . 120.6 ?
    C19 C18 C17 . . 118.13(17) ?
    C19 C18 H18 . . 120.9 ?
    C17 C18 H18 . . 120.9 ?
    N5 C19 C18 . . 123.98(17) ?
    N5 C19 H19 . . 118 ?
    C18 C19 H19 . . 118 ?
    C8 N1 C12 . . 118.13(14) ?
    C6 N2 C7 . . 111.76(13) ?
    C6 N2 H21 . . 106.6(12) ?
    C7 N2 H21 . . 105.3(13) ?
    C6 N2 H22 . . 107.3(13) ?
    C7 N2 H22 . . 108.9(13) ?
    H21 N2 H22 . . 117.1(18) ?
    C5 N3 C1 . . 117.25(15) ?
    C14 N4 C13 . . 112.47(13) ?
    C14 N4 H41 . . 108.2(14) ?
    C13 N4 H41 . . 107.4(14) ?
    C14 N4 H42 . . 112.1(14) ?
    C13 N4 H42 . . 106.6(15) ?
    H41 N4 H42 . . 110(2) ?
    C15 N5 C19 . . 117.26(15) ?
    H101 O1 H102 . . 102(2) ?
    H201 O2 H202 . . 115(2) ?
loop_
    _geom_hbond_atom_site_label_D
    _geom_hbond_atom_site_label_H
    _geom_hbond_atom_site_label_A
    _geom_hbond_site_symmetry_A
    _geom_hbond_distance_DH
    _geom_hbond_distance_HA
    _geom_hbond_distance_DA
    _geom_hbond_angle_DHA
    _geom_hbond_publ_flag
    O2 H201 Cl2 . 0.85(3) 2.41(3) 3.1844(15) 152(2) yes
    O2 H202 N5 . 0.91(3) 2.10(3) 2.947(2) 155(2) yes
    N2 H21 O2 . 0.937(18) 1.888(18) 2.804(2) 165.1(18) yes
    N2 H22 Cl1 1_455 0.86(2) 2.31(2) 3.1446(17) 162.5(17) yes
    N4 H41 Cl2 . 0.91(2) 2.25(2) 3.1319(17) 164.1(19) yes
    N4 H42 O1 1_455 0.967(19) 1.90(2) 2.825(2) 158(2) yes
    O1 H101 Cl1 . 0.93(3) 2.43(3) 3.2611(15) 149(2) yes
    O1 H102 N3 1_655 1.00(4) 1.93(4) 2.920(2) 172(3) yes
    C3 H3 Cl1 1_465 0.95 2.73 3.5702(19) 148.2 yes
    C6 H6A Cl1 . 0.99 2.8 3.751(2) 160.7 yes
    C7 H7A Cl1 2_667 0.99 2.78 3.7351(18) 162.3 yes
    C10 H10 Cl1 1_545 0.95 2.71 3.6469(18) 167.7 yes
    C17 H17 O1 2_676 0.95 2.57 3.437(2) 151.3 yes
_shelx_hkl_file
;
  -1   0   0   -0.05    0.10
  -1   0   0   -0.05    0.21
  -1   0   0    0.07    0.09
  -1   0   0    0.02    0.06
  -1   0   0   -0.20    0.08
   1   0   0    0.00    0.11
   1   0   0    0.24    0.17
   1   0   0    0.46    0.22
   1   0   0   -0.04    0.11
  -2   0   0   86.97    5.37
  -2   0   0   86.26    5.33
  -2   0   0   83.27    5.33
   2   0   0   82.01    5.33
   2   0   0   86.62    5.41
   2   0   0   86.37    5.33
  -3   0   0    3.84    0.55
  -3   0   0    3.80    0.50
  -3   0   0    4.14    0.69
  -3   0   0    3.54    0.68
   3   0   0    4.82    0.74
   3   0   0    3.42    0.55
  -4   0   0  105.68    7.15
  -4   0   0  111.29    6.86
  -4   0   0  114.43    6.97
  -4   0   0   98.52    7.10
   4   0   0  118.47    7.01
   4   0   0  113.79    7.11
  -5   0   0    3.48    0.58
  -5   0   0    2.94    0.79
  -5   0   0    3.41    0.38
  -5   0   0    3.75    0.89
   5   0   0    3.36    0.81
   5   0   0    3.93    0.66
  -6   0   0    5.73    1.11
  -6   0   0    3.59    0.90
  -6   0   0    4.88    0.73
  -6   0   0    5.40    0.52
   6   0   0    4.93    0.78
  -7   0   0    0.06    0.79
  -7   0   0    0.02    0.92
   7   0   0    0.36    0.53
  -8   0   0   11.37    1.73
  -8   0   0    8.19    1.49
  -9   0   0    3.56    1.29
  -9   0   0   -0.30    1.04
  -9   1   0   -0.43    1.12
  -9   1   0    0.83    1.13
  -8   1   0    4.15    1.15
  -8   1   0    4.06    1.32
   7  -1   0    9.90    1.09
  -7   1   0    6.92    1.35
  -7   1   0    6.86    1.37
   6  -1   0    1.46    0.54
  -6   1   0    2.40    0.53
  -6   1   0    1.23    0.90
  -6   1   0    1.85    0.82
   5  -1   0   67.10    4.46
  -5   1   0   71.29    4.40
  -5   1   0   65.46    4.66
  -5   1   0   67.37    4.69
   4  -1   0    0.61    0.53
   4  -1   0    0.50    0.35
   4  -1   0    0.96    0.41
  -4   1   0    0.44    0.50
  -4   1   0    0.92    0.57
  -4   1   0    1.12    0.34
  -4   1   0    0.55    0.14
   3  -1   0    2.49    0.57
   3  -1   0    3.61    0.51
   3  -1   0    2.96    0.47
   3  -1   0    1.53    0.54
  -3   1   0    2.97    0.29
  -3   1   0    3.24    0.44
  -3   1   0    1.95    0.61
  -3   1   0    3.73    0.72
   2  -1   0   53.72    3.25
   2  -1   0   45.01    3.30
   2  -1   0   54.40    3.30
  -2   1   0   50.61    3.36
  -2   1   0   53.43    3.32
  -2   1   0   54.47    3.28
  -2   1   0   50.96    3.38
  -2   1   0   51.39    3.17
  -2   1   0   47.20    3.23
   1  -1   0   10.83    0.78
   0  -1   0   -0.02    0.05
   0  -1   0   -0.01    0.08
   0  -1   0   -0.06    0.06
   0   1   0   -0.06    0.09
   0   1   0    0.01    0.06
   0   1   0   -0.06    0.05
  -1  -1   0    0.10    0.11
   1   1   0    0.07    0.12
   1   1   0    0.06    0.12
   1   1   0    0.02    0.12
  -2  -1   0   12.58    1.01
  -2  -1   0   14.35    0.99
  -2  -1   0   13.41    0.98
   2   1   0   14.47    1.01
   2   1   0   14.04    1.01
   2   1   0   12.74    1.02
  -3  -1   0   80.69    5.30
  -3  -1   0   80.41    5.24
  -3  -1   0   88.14    5.22
   3   1   0   75.90    5.24
   3   1   0   84.70    5.22
  -4  -1   0   37.08    2.66
  -4  -1   0   37.38    2.56
  -4  -1   0   33.51    2.67
   4   1   0   37.50    2.55
   4   1   0   41.22    2.68
  -5  -1   0    1.65    0.60
  -5  -1   0    2.66    0.72
  -5  -1   0    1.55    0.52
   5   1   0    2.35    0.56
   5   1   0    3.06    0.75
  -6  -1   0    9.05    1.27
  -6  -1   0    8.45    1.20
  -6  -1   0    7.42    0.94
   6   1   0    7.62    0.99
   6   1   0    7.44    1.16
  -7  -1   0   -0.45    0.69
  -7  -1   0   -0.13    0.55
  -7  -1   0    1.02    0.93
   7   1   0    0.88    0.60
  -8  -1   0    0.02    0.85
  -8  -1   0    1.33    1.06
   8   1   0    0.34    0.56
  -9  -1   0    4.27    1.34
  -9  -1   0    2.75    1.18
 -10  -1   0    2.37    1.40
 -10  -1   0   -0.15    1.21
  -9   2   0    6.86    1.64
  -9   2   0    5.64    1.52
  -8   2   0   -0.28    1.01
  -8   2   0   -0.52    1.06
  -7   2   0    6.59    1.29
  -7   2   0    6.40    1.25
   6  -2   0   23.64    1.87
  -6   2   0   24.29    2.35
  -6   2   0   25.90    2.36
   5  -2   0    0.03    0.44
  -5   2   0    0.07    0.39
  -5   2   0    0.23    0.72
  -5   2   0    0.00    0.61
   4  -2   0    1.78    0.48
   4  -2   0    1.28    0.58
  -4   2   0    1.61    0.65
  -4   2   0    1.55    0.60
  -4   2   0    1.68    0.40
   3  -2   0    2.40    0.57
   3  -2   0    3.21    0.48
  -3   2   0    1.37    0.54
  -3   2   0    0.86    0.52
  -3   2   0    2.06    0.40
   2  -2   0   38.30    2.46
   2  -2   0   42.25    2.62
   2  -2   0   37.54    2.55
  -2   2   0   39.00    2.55
  -2   2   0   37.80    2.68
  -2   2   0   40.48    2.70
   1  -2   0   32.43    2.35
   1  -2   0   33.51    2.33
   1  -2   0   33.89    2.39
   1  -2   0   34.71    2.43
   1  -2   0   40.25    2.39
  -1   2   0   40.86    2.46
  -1   2   0   38.26    2.37
  -1   2   0   38.46    2.36
  -1   2   0   36.79    2.40
  -1   2   0   37.19    2.37
   0  -2   0    3.74    0.41
   0  -2   0    3.24    0.43
   0  -2   0    3.94    0.39
   0   2   0    5.02    0.47
   0   2   0    3.41    0.37
   0   2   0    3.64    0.38
  -1  -2   0    5.76    0.52
  -1  -2   0    6.12    0.53
  -1  -2   0    3.48    0.34
   1   2   0    5.11    0.53
   1   2   0    4.98    0.45
   1   2   0    5.34    0.43
  -2  -2   0  247.50   13.66
  -2  -2   0  220.88   13.62
  -2  -2   0  237.26   13.67
   2   2   0  199.05   13.64
   2   2   0  190.33   13.63
   2   2   0  228.69   13.64
   3   2   0   16.65    1.36
   3   2   0   16.19    1.28
   3   2   0   17.41    1.34
  -4  -2   0   57.82    3.73
  -4  -2   0   53.67    3.74
   4   2   0   52.48    3.67
   4   2   0   55.85    3.66
  -5  -2   0    4.20    0.83
  -5  -2   0    3.93    0.79
  -5  -2   0    6.05    0.87
   5   2   0    5.62    0.81
   5   2   0    5.01    0.89
  -6  -2   0   20.05    1.88
  -6  -2   0   17.00    1.72
  -6  -2   0   19.53    1.64
   6   2   0   18.21    1.60
   6   2   0   16.70    1.68
  -7  -2   0   -1.15    0.58
  -7  -2   0    2.37    0.90
  -7  -2   0    1.42    0.50
  -7  -2   0    0.60    0.77
   7   2   0    0.46    0.75
   7   2   0    0.31    0.61
  -8  -2   0    6.45    1.22
  -8  -2   0    6.53    1.38
   8   2   0    6.04    1.03
  -9  -2   0    5.96    1.41
  -9  -2   0    4.47    1.30
 -10  -2   0    3.03    1.30
 -10  -2   0    4.71    1.61
  -8   3   0   14.53    1.96
  -8   3   0   15.31    2.01
  -7   3   0   -0.12    0.92
  -7   3   0    0.60    0.90
   6  -3   0    1.79    0.58
  -6   3   0    2.68    0.98
  -6   3   0    0.04    0.77
   5  -3   0    0.56    0.49
  -5   3   0   -0.26    0.74
  -5   3   0    0.79    0.78
  -5   3   0    0.72    0.47
   4  -3   0   21.55    1.96
   4  -3   0   23.65    1.86
  -4   3   0   26.46    2.10
  -4   3   0   30.55    2.22
  -4   3   0   26.46    1.84
   3  -3   0    1.35    0.52
   3  -3   0    1.25    0.22
  -3   3   0    1.14    0.42
  -3   3   0    1.16    0.52
  -3   3   0    1.03    0.56
   2  -3   0    9.08    0.93
   2  -3   0    7.30    0.86
   2  -3   0    8.04    0.67
  -2   3   0    7.50    0.85
  -2   3   0    8.65    0.95
   1  -3   0   32.00    2.21
   1  -3   0   29.63    2.19
   1  -3   0   34.76    2.18
   1  -3   0   32.23    2.15
  -1   3   0   30.97    2.19
  -1   3   0   31.53    2.12
  -1   3   0   35.30    2.28
   0  -3   0    3.20    0.51
   0  -3   0    3.55    0.40
   0  -3   0    3.80    0.45
   0  -3   0    4.05    0.52
   0   3   0    3.14    0.47
   0   3   0    3.39    0.39
   0   3   0    4.44    0.46
  -1  -3   0   20.53    1.60
  -1  -3   0   24.07    1.66
  -1  -3   0   22.93    1.50
   1   3   0   23.44    1.50
   1   3   0   23.20    1.55
   1   3   0   25.13    1.49
   1   3   0   22.79    1.59
  -2  -3   0    4.79    0.45
  -2  -3   0    3.66    0.60
  -2  -3   0    3.36    0.43
   2   3   0    3.98    0.47
   2   3   0    3.96    0.58
   3   3   0    4.48    0.68
   3   3   0    3.78    0.60
   3   3   0    4.82    0.71
   4   3   0   78.12    5.14
   4   3   0   81.28    5.17
   4   3   0   78.57    5.13
  -5  -3   0   -0.91    0.50
   5   3   0    0.04    0.52
   5   3   0   -0.70    0.48
   5   3   0    0.12    0.44
  -6  -3   0    8.89    1.25
  -6  -3   0    6.84    1.08
  -6  -3   0    8.08    1.18
   6   3   0    7.07    1.14
   6   3   0    7.82    1.06
  -7  -3   0   13.42    1.64
  -7  -3   0   11.89    1.53
  -7  -3   0   13.82    1.60
  -7  -3   0   17.42    1.41
   7   3   0   10.61    1.48
   7   3   0   15.01    1.56
  -8  -3   0    6.49    1.23
  -8  -3   0    8.38    1.39
  -8  -3   0    5.98    1.16
   8   3   0    6.73    1.10
  -9  -3   0    6.72    1.40
  -9  -3   0    8.70    1.60
   9   3   0    9.34    1.32
 -10  -3   0    2.65    1.13
 -10  -3   0    0.60    0.97
 -10  -3   0    4.88    1.38
  -8   4   0    1.54    1.14
  -8   4   0    1.11    1.28
  -7   4   0    0.75    1.01
  -7   4   0    2.36    0.98
  -6   4   0    0.36    0.89
  -6   4   0   -1.03    0.75
   5  -4   0    1.89    0.54
   5  -4   0    1.13    0.70
  -5   4   0    1.16    0.85
  -5   4   0    0.11    0.73
   4  -4   0    1.96    0.76
  -4   4   0    1.07    0.69
  -4   4   0    1.02    0.70
   3  -4   0    8.57    1.04
   3  -4   0    8.79    0.70
  -3   4   0   10.31    1.17
  -3   4   0    7.09    1.00
   2  -4   0    9.49    1.06
   2  -4   0   10.60    1.08
   2  -4   0    9.58    0.84
  -2   4   0   11.18    1.11
  -2   4   0   11.46    1.08
   1  -4   0   72.37    4.42
   1  -4   0   66.32    4.38
   1  -4   0   69.37    4.44
  -1   4   0   69.87    4.47
  -1   4   0   65.55    4.31
  -1   4   0   66.75    4.40
   0  -4   0    5.03    0.64
   0  -4   0    5.89    0.77
   0  -4   0    5.85    0.73
   0   4   0    4.60    0.65
   0   4   0    4.93    0.53
   0   4   0    5.56    0.69
  -1  -4   0   16.57    1.14
  -1  -4   0   17.70    1.20
  -1  -4   0   16.93    1.32
   1   4   0   15.77    1.12
   1   4   0   13.56    1.24
   1   4   0   16.48    1.08
  -2  -4   0    1.93    0.55
  -2  -4   0    2.32    0.33
  -2  -4   0    1.90    0.25
  -2  -4   0    1.67    0.28
  -2  -4   0    2.31    0.41
   2   4   0    1.76    0.37
   2   4   0    2.23    0.56
  -3  -4   0    8.80    1.00
  -3  -4   0    9.14    0.87
   3   4   0   10.73    1.05
   3   4   0    9.74    0.90
  -4  -4   0   25.58    2.14
  -4  -4   0   24.78    2.06
   4   4   0   30.56    2.15
   4   4   0   32.41    2.14
   4   4   0   34.82    2.20
   5   4   0    2.16    0.70
   5   4   0    2.62    0.63
   5   4   0    2.55    0.69
  -6  -4   0    0.25    0.73
  -6  -4   0   -1.87    0.53
   6   4   0    0.44    0.61
   6   4   0   -0.72    0.55
   6   4   0    0.67    0.64
  -7  -4   0    4.21    0.99
  -7  -4   0    3.92    1.07
  -7  -4   0    4.48    1.09
  -7  -4   0    5.54    0.94
   7   4   0    7.16    1.08
   7   4   0    5.32    1.12
  -8  -4   0    0.75    0.69
  -8  -4   0    1.10    0.89
  -8  -4   0   -1.30    0.77
  -8  -4   0    0.45    0.81
   8   4   0   -0.19    0.68
   8   4   0    0.22    0.87
  -9  -4   0    1.13    0.90
  -9  -4   0   -0.79    0.97
   9   4   0   -0.50    0.78
 -10  -4   0    1.67    1.15
 -10  -4   0    4.05    1.15
 -10  -4   0    1.08    1.25
  -7   5   0   -0.83    1.10
  -7   5   0   -0.47    0.95
  -6   5   0    0.48    0.95
  -6   5   0    3.29    0.97
   5  -5   0    1.54    0.80
   5  -5   0    2.25    0.62
  -5   5   0    3.10    0.97
  -5   5   0    1.54    0.89
   4  -5   0    1.82    0.77
  -4   5   0    2.13    0.76
  -4   5   0    1.22    0.79
   3  -5   0    0.16    0.29
   3  -5   0    0.03    0.61
  -3   5   0   -0.50    0.53
  -3   5   0   -0.32    0.55
   2  -5   0   11.47    0.90
   2  -5   0    7.65    1.03
   2  -5   0   10.41    1.10
  -2   5   0    8.75    1.10
  -2   5   0    8.33    0.96
   1  -5   0    1.75    0.60
   1  -5   0    2.12    0.51
   1  -5   0    2.06    0.50
  -1   5   0    1.53    0.53
  -1   5   0    2.15    0.36
  -1   5   0    2.25    0.46
   0  -5   0   17.66    1.40
   0  -5   0   15.68    1.36
   0  -5   0   17.09    1.31
   0   5   0   17.45    1.10
   0   5   0   16.97    1.13
   0   5   0   15.22    1.34
   0   5   0   14.93    1.22
   0   5   0   18.17    1.45
  -1  -5   0    9.21    0.99
  -1  -5   0    9.47    0.87
  -1  -5   0    9.82    1.10
   1   5   0    9.57    0.68
   1   5   0    9.57    1.02
   1   5   0   10.27    0.77
   1   5   0    9.88    1.00
  -2  -5   0   23.66    1.79
  -2  -5   0   25.41    1.66
   2   5   0   23.90    1.78
   2   5   0   22.08    1.58
  -3  -5   0   41.62    2.93
  -3  -5   0   45.20    2.82
  -3  -5   0   42.73    2.73
   3   5   0   44.66    2.82
   3   5   0   37.45    2.90
  -4  -5   0   11.80    1.02
  -4  -5   0   10.41    1.20
   4   5   0   10.47    1.03
   4   5   0   10.13    1.16
  -5  -5   0   49.32    3.48
  -5  -5   0   50.03    3.41
   5   5   0   51.01    3.46
   5   5   0   46.76    3.47
   5   5   0   52.42    3.45
  -6  -5   0   -0.43    0.57
  -6  -5   0   -0.68    0.55
   6   5   0    0.43    0.65
   6   5   0    0.40    0.63
   6   5   0    0.28    0.65
  -7  -5   0    7.10    1.14
  -7  -5   0    7.98    1.43
  -7  -5   0    3.46    1.11
   7   5   0    7.88    1.12
   7   5   0    6.06    1.13
   7   5   0    5.84    1.11
  -8  -5   0   -0.54    0.65
  -8  -5   0    0.67    0.80
  -8  -5   0   -1.82    0.80
  -8  -5   0   -0.83    0.81
   8   5   0    0.47    0.83
   8   5   0   -0.98    0.65
  -9  -5   0    4.00    1.04
  -9  -5   0    1.96    0.98
  -9  -5   0    2.60    1.21
  -9  -5   0    0.37    1.14
 -10  -5   0   -0.55    1.01
 -10  -5   0    1.33    1.23
 -10  -5   0    1.80    0.99
  -7   6   0   -0.67    0.99
  -7   6   0   -0.27    1.02
  -6   6   0    1.68    1.11
  -6   6   0    1.89    1.00
   5  -6   0   15.20    1.82
  -5   6   0   18.15    2.03
  -5   6   0   18.03    1.89
   4  -6   0    5.65    1.08
  -4   6   0    6.03    1.17
  -4   6   0    7.06    1.10
   3  -6   0    9.72    1.24
   3  -6   0   10.84    0.91
  -3   6   0    9.19    1.26
  -3   6   0    8.36    1.13
   2  -6   0   48.25    3.35
   2  -6   0   46.77    3.16
   2  -6   0   45.29    3.35
  -2   6   0   50.52    3.43
  -2   6   0   46.11    3.27
   1  -6   0    0.66    0.58
   1  -6   0   -0.27    0.51
   1  -6   0    0.74    0.51
  -1   6   0    1.18    0.45
  -1   6   0    0.79    0.29
  -1   6   0    0.91    0.61
   0  -6   0   19.62    1.59
   0  -6   0   19.68    1.66
   0  -6   0   21.17    1.69
   0   6   0   18.38    1.37
   0   6   0   20.52    1.36
   0   6   0   22.07    1.67
   0   6   0   22.11    1.34
   0   6   0   22.65    1.52
   0   6   0   19.65    1.73
  -1  -6   0    3.89    0.75
  -1  -6   0    3.60    0.54
  -1  -6   0    3.22    0.76
   1   6   0    2.73    0.27
   1   6   0    2.89    0.38
   1   6   0    2.85    0.61
   1   6   0    2.83    0.59
  -2  -6   0    7.57    0.74
  -2  -6   0    5.71    0.93
  -2  -6   0    6.33    0.89
   2   6   0    6.71    0.87
   2   6   0    6.07    0.55
  -3  -6   0    6.85    0.72
  -3  -6   0    5.54    0.95
  -3  -6   0    6.50    0.91
  -3  -6   0    5.56    0.45
   3   6   0    4.93    0.79
   3   6   0    6.66    0.67
  -4  -6   0    6.66    0.68
  -4  -6   0    5.25    0.94
  -4  -6   0    5.33    0.75
   4   6   0    6.63    0.79
   4   6   0    7.04    0.99
  -5  -6   0   -0.45    0.46
  -5  -6   0   -0.56    0.57
  -5  -6   0    0.80    0.39
   5   6   0    0.27    0.50
   5   6   0    0.31    0.57
  -6  -6   0    6.20    0.87
  -6  -6   0    8.30    1.22
  -6  -6   0    7.77    1.03
  -6  -6   0    7.64    1.23
   6   6   0    7.00    1.06
   6   6   0    6.57    1.02
  -7  -6   0    1.21    0.60
  -7  -6   0   -0.92    0.83
  -7  -6   0    0.63    0.71
  -7  -6   0    1.44    0.70
   7   6   0    2.19    0.83
   7   6   0    1.99    0.83
  -8  -6   0   -1.58    0.65
  -8  -6   0    0.78    0.95
  -8  -6   0    0.57    0.78
  -8  -6   0   -2.05    1.03
  -8  -6   0   -2.39    0.74
  -8  -6   0    0.04    0.61
  -8  -6   0   -0.66    0.67
   8   6   0    0.47    0.81
  -9  -6   0    0.67    0.81
  -9  -6   0    0.41    0.76
  -9  -6   0   -1.53    0.79
  -9  -6   0   -0.89    1.10
  -9  -6   0   -1.33    0.97
  -9  -6   0   -1.00    0.64
  -9  -6   0   -0.53    0.59
 -10  -6   0    6.59    1.35
 -10  -6   0    4.86    1.11
 -10  -6   0    7.21    1.24
 -10  -6   0    3.43    1.54
   6  -7   0    8.88    1.39
  -6   7   0    5.52    1.33
  -6   7   0    6.68    1.58
  -6   7   0    9.66    1.40
   5  -7   0    2.87    0.97
  -5   7   0   -0.57    0.93
  -5   7   0    2.31    0.80
  -5   7   0    0.87    0.88
   4  -7   0   22.90    2.18
  -4   7   0   25.43    2.33
  -4   7   0   22.34    2.18
   3  -7   0    1.19    0.75
  -3   7   0    1.50    0.78
  -3   7   0    1.20    0.64
   2  -7   0    4.45    0.74
   2  -7   0    5.25    0.97
   2  -7   0    3.99    0.88
  -2   7   0    5.67    0.85
  -2   7   0    4.72    1.01
   1  -7   0    5.67    0.93
   1  -7   0    6.44    1.04
   1  -7   0    5.32    0.85
  -1   7   0    6.87    0.98
  -1   7   0    5.37    0.98
  -1   7   0    4.21    0.71
  -1   7   0    6.59    0.68
   0  -7   0    0.40    0.61
   0  -7   0    0.82    0.63
   0  -7   0    1.37    0.54
   0   7   0    0.97    0.37
   0   7   0    1.18    0.21
   0   7   0    1.26    0.20
   0   7   0    0.34    0.61
   0   7   0    0.53    0.52
   0   7   0    0.73    0.18
  -1  -7   0    3.64    0.79
  -1  -7   0    3.52    0.64
  -1  -7   0    6.26    1.00
   1   7   0    5.20    0.55
   1   7   0    5.00    0.81
  -2  -7   0    2.26    0.70
  -2  -7   0    1.02    0.71
  -2  -7   0    1.20    0.47
   2   7   0    1.45    0.63
   2   7   0    1.79    0.26
  -3  -7   0    8.50    1.21
  -3  -7   0    6.90    1.05
  -3  -7   0    9.04    0.92
   3   7   0    6.09    0.96
   3   7   0    8.85    0.75
  -4  -7   0    0.89    0.71
  -4  -7   0    0.61    0.23
  -4  -7   0    0.96    0.49
  -4  -7   0    0.82    0.80
   4   7   0    0.32    0.38
   4   7   0   -0.13    0.54
  -5  -7   0    0.07    0.36
  -5  -7   0    0.74    0.51
  -5  -7   0    0.65    0.81
  -5  -7   0   -0.10    0.71
   5   7   0   -0.11    0.61
   5   7   0    0.00    0.46
  -6  -7   0    1.78    0.89
  -6  -7   0    1.41    0.63
  -6  -7   0    2.13    0.90
  -6  -7   0    1.60    0.50
   6   7   0    1.67    0.77
   6   7   0    2.18    0.64
  -7  -7   0    1.09    0.54
  -7  -7   0    1.33    0.86
  -7  -7   0    1.92    0.98
  -7  -7   0   -0.35    0.63
   7   7   0    1.54    0.73
   7   7   0    0.84    0.79
  -8  -7   0    1.26    0.86
  -8  -7   0    0.46    1.30
  -8  -7   0    2.06    0.63
  -8  -7   0    1.51    1.04
  -8  -7   0    1.93    0.75
   8   7   0    0.80    0.80
   8   7   0    1.40    0.88
  -9  -7   0    0.64    1.14
  -9  -7   0    1.45    1.10
  -9  -7   0    1.43    0.93
  -9  -7   0    1.02    1.04
  -9  -7   0    2.46    0.75
  -9  -7   0    1.99    0.78
  -9  -7   0    1.79    0.87
 -10  -7   0    4.13    1.38
 -10  -7   0    4.93    1.02
 -10  -7   0    4.55    1.20
   5  -8   0    6.47    1.22
  -5   8   0    2.76    1.01
  -5   8   0    1.71    1.20
   4  -8   0    2.61    0.89
  -4   8   0    2.69    0.94
  -4   8   0    2.80    1.09
   3  -8   0    2.65    0.98
  -3   8   0    1.92    0.93
  -3   8   0    2.29    0.79
   2  -8   0    1.16    0.58
   2  -8   0    0.90    0.75
  -2   8   0    1.03    0.61
  -2   8   0    0.38    0.74
  -2   8   0    2.52    0.67
   1  -8   0    3.82    0.81
   1  -8   0    4.53    1.02
   1  -8   0    3.94    0.87
  -1   8   0    5.04    0.95
  -1   8   0    4.24    1.02
  -1   8   0    4.66    0.72
   0  -8   0    5.26    0.95
   0  -8   0    4.96    0.84
   0  -8   0    3.92    0.86
   0   8   0    3.50    0.56
   0   8   0    3.71    0.87
   0   8   0    3.42    0.80
  -1  -8   0    1.19    0.78
  -1  -8   0    0.76    0.66
  -1  -8   0    1.47    0.58
   1   8   0   -0.17    0.52
   1   8   0    0.44    0.31
  -2  -8   0   16.91    1.87
  -2  -8   0   19.03    1.58
  -2  -8   0   21.72    1.80
   2   8   0   19.28    1.76
  -3  -8   0   10.01    1.44
  -3  -8   0   10.43    1.06
  -3  -8   0   11.91    1.38
   3   8   0    7.21    1.11
   3   8   0    9.34    0.77
  -4  -8   0   23.63    2.40
  -4  -8   0   27.74    2.27
  -4  -8   0   28.75    2.05
   4   8   0   27.09    1.94
   4   8   0   28.76    2.28
  -5  -8   0    3.94    0.73
  -5  -8   0    4.29    1.12
  -5  -8   0    5.64    1.13
   5   8   0    3.46    0.91
   5   8   0    4.09    0.67
  -6  -8   0    4.14    1.22
  -6  -8   0    4.95    1.15
  -6  -8   0    5.01    0.86
   6   8   0    3.27    0.74
   6   8   0    4.68    1.07
  -7  -8   0   -1.00    0.59
  -7  -8   0   -1.22    0.80
  -7  -8   0    0.67    0.98
   7   8   0   -0.77    0.70
   7   8   0    0.64    0.61
  -8  -8   0   16.26    1.98
  -8  -8   0   10.57    1.45
  -8  -8   0   12.29    1.66
   8   8   0   12.70    1.68
  -9  -8   0    5.13    1.54
  -9  -8   0    6.97    1.34
  -9  -8   0    7.10    1.32
  -9  -8   0    7.27    1.93
  -9  -8   0    7.08    1.47
   4  -9   0    2.36    0.92
  -4   9   0    0.89    0.66
  -4   9   0    0.55    0.94
  -4   9   0   -0.56    0.73
   3  -9   0    0.99    0.89
  -3   9   0    2.32    1.11
  -3   9   0    1.18    0.72
  -3   9   0    1.48    0.69
   2  -9   0    1.57    0.88
  -2   9   0    1.12    0.95
  -2   9   0    1.70    0.76
  -2   9   0    3.32    0.74
   1  -9   0    2.92    0.89
   1  -9   0    2.82    0.78
   1  -9   0    3.22    0.83
  -1   9   0    2.49    0.61
  -1   9   0    2.45    0.89
  -1   9   0    3.14    0.84
   0  -9   0    1.10    0.76
   0  -9   0    1.50    0.72
   0  -9   0    1.56    0.77
   0   9   0    1.90    0.50
   0   9   0    2.78    0.88
   0   9   0    2.84    0.79
  -1  -9   0    1.70    0.85
  -1  -9   0    1.86    0.62
  -1  -9   0    2.72    0.89
   1   9   0    1.72    0.72
   1   9   0    0.93    0.38
  -2  -9   0    7.27    1.17
  -2  -9   0    8.90    1.35
  -2  -9   0    6.72    0.92
   2   9   0    6.09    1.06
  -3  -9   0    0.56    0.53
  -3  -9   0   -0.63    0.84
  -3  -9   0   -0.02    0.72
   3   9   0   -0.23    0.58
  -4  -9   0   11.21    1.44
  -4  -9   0    9.96    1.06
  -4  -9   0    8.51    1.41
   4   9   0    7.29    1.20
  -5  -9   0   28.77    2.14
  -5  -9   0   29.58    2.49
  -5  -9   0   25.53    2.53
   5   9   0   26.33    2.41
  -6  -9   0   11.94    1.63
  -6  -9   0   10.80    1.27
  -6  -9   0   13.71    1.85
   6   9   0    9.53    1.45
   6   9   0   12.14    1.24
  -7  -9   0    1.82    1.17
  -7  -9   0    2.00    1.09
  -7  -9   0    0.70    0.67
   7   9   0    0.66    0.82
  -8  -9   0   -0.98    0.92
  -8  -9   0   -0.72    1.14
   8   9   0   -0.59    0.86
  -9  -9   0    9.71    2.13
  -9  -9   0    7.74    1.57
  -9  -9   0    6.68    1.57
   9   9   0    6.69    1.48
   3 -10   0    4.35    1.21
  -3  10   0    1.74    1.04
  -3  10   0    0.64    0.80
   2 -10   0    2.93    0.90
  -2  10   0    1.41    0.79
  -2  10   0    2.05    1.08
  -2  10   0    0.90    0.66
   1 -10   0    1.68    0.79
   1 -10   0    2.32    1.02
  -1  10   0    2.11    0.84
  -1  10   0    0.96    0.57
  -1  10   0    2.14    0.99
   0 -10   0   10.92    1.47
   0 -10   0    9.44    1.30
   0 -10   0    8.43    1.37
   0  10   0   10.74    1.08
   0  10   0    9.65    1.36
  -1 -10   0    2.22    0.88
  -1 -10   0    1.70    0.93
  -1 -10   0    2.36    0.77
   1  10   0    1.34    0.63
   1  10   0    2.00    0.80
  -2 -10   0   15.63    1.76
  -2 -10   0   12.99    1.41
  -2 -10   0   18.02    1.96
   2  10   0   11.63    1.56
  -3 -10   0    3.61    0.76
  -3 -10   0    1.70    0.98
  -3 -10   0    2.72    1.06
   3  10   0    4.86    1.00
  -4 -10   0    1.14    1.00
  -4 -10   0    0.81    0.60
  -4 -10   0    1.02    0.86
   4  10   0    1.74    0.85
  -5 -10   0    1.30    1.15
  -5 -10   0    1.45    0.97
  -5 -10   0    0.52    0.64
   5  10   0    0.28    0.79
  -6 -10   0   36.36    3.06
  -6 -10   0   35.95    3.22
   6  10   0   33.55    2.97
  -7 -10   0    0.89    1.12
  -7 -10   0    0.44    1.03
   7  10   0    0.24    0.91
  -8 -10   0   -0.09    1.03
  -8 -10   0    1.64    1.23
   8  10   0   -1.40    0.90
  -9 -10   0    2.98    1.18
  -9 -10   0    0.57    1.21
  -9 -10   0    1.11    1.76
   9  10   0    2.27    1.17
   2 -11   0    1.56    0.91
  -2  11   0    1.26    0.83
  -2  11   0    3.12    1.32
   1 -11   0    0.95    0.85
  -1  11   0   -0.39    0.73
   0 -11   0    9.69    1.55
   0 -11   0   10.65    1.35
   0 -11   0   10.84    1.49
   0  11   0    9.21    1.38
  -1 -11   0    2.81    1.10
  -1 -11   0   -0.88    0.74
  -1 -11   0    1.19    0.73
   1  11   0    0.50    0.76
  -2 -11   0    4.53    0.89
  -2 -11   0    8.04    1.44
  -2 -11   0    1.90    1.04
   2  11   0    3.24    0.98
  -3 -11   0    5.12    1.30
  -3 -11   0    5.66    1.20
  -3 -11   0    5.56    0.95
   3  11   0    5.06    1.06
  -4 -11   0    4.39    1.19
  -4 -11   0    6.23    1.45
   4  11   0    3.51    1.00
  -5 -11   0    2.31    1.16
  -5 -11   0    3.09    1.18
   5  11   0    2.08    0.97
  -6 -11   0    0.68    1.04
  -6 -11   0    0.73    1.17
   6  11   0   -0.05    0.80
  -7 -11   0   -0.50    1.06
  -7 -11   0    0.44    1.14
   7  11   0   -0.58    0.97
  -8 -11   0    5.79    1.59
  -8 -11   0    7.05    1.61
   8  11   0    3.75    1.40
   0 -12   0    1.37    1.04
   0  12   0   -0.84    0.76
  -1 -12   0    3.03    1.24
  -1 -12   0    3.15    1.16
   1  12   0    2.38    0.96
  -2 -12   0    3.75    1.11
  -2 -12   0    1.78    1.16
   2  12   0    0.60    0.91
  -3 -12   0   -0.07    0.95
  -3 -12   0   -1.45    0.96
   3  12   0   -0.10    0.81
  -4 -12   0    2.44    1.28
  -4 -12   0    4.14    1.26
   4  12   0    2.41    1.01
  -5 -12   0   -0.86    1.08
  -5 -12   0    1.41    1.25
   5  12   0    0.80    0.95
  -6 -12   0   -1.69    1.03
  -6 -12   0   -0.80    1.05
   6  12   0    0.13    0.83
  -7 -12   0    1.21    1.14
  -7 -12   0   -0.04    1.15
   7  12   0    0.58    1.23
   6  12  -1    0.70    0.99
  -6 -12   1    4.44    1.45
  -6 -12   1    2.64    1.31
   5  12  -1    1.14    0.96
  -5 -12   1    0.24    1.21
  -5 -12   1    1.52    1.08
   4  12  -1    1.72    0.89
  -4 -12   1    2.93    1.23
  -4 -12   1    1.73    1.17
   3  12  -1    0.98    0.90
  -3 -12   1   -2.68    1.00
  -3 -12   1    0.30    1.00
   2  12  -1    1.02    0.84
  -2 -12   1   -1.12    0.94
  -2 -12   1   -1.30    1.14
   1  12  -1    1.29    0.98
  -1 -12   1    0.72    1.03
  -1 -12   1    1.83    1.11
   0  12  -1   -0.71    0.76
   0 -12   1    1.21    0.98
   8  11  -1    8.47    1.69
  -8 -11   1    8.81    1.80
  -8 -11   1   10.55    1.79
   7  11  -1    0.64    1.02
  -7 -11   1   -0.51    1.05
  -7 -11   1    0.16    1.10
   6  11  -1   12.26    1.84
  -6 -11   1    9.93    1.59
  -6 -11   1   10.60    1.91
   5  11  -1   -0.02    0.83
  -5 -11   1   -0.14    0.98
  -5 -11   1   -0.86    0.96
   4  11  -1    1.95    0.89
  -4 -11   1    3.83    1.06
  -4 -11   1    4.93    1.39
   3  11  -1    4.94    1.15
  -3 -11   1    5.90    1.36
  -3 -11   1    5.96    1.25
   2  11  -1    3.27    1.01
  -2 -11   1    6.21    0.99
  -2 -11   1    4.65    1.33
  -2 -11   1    5.47    1.25
   1  11  -1    0.19    0.73
  -1 -11   1    1.73    0.77
  -1 -11   1    0.99    0.94
  -1 -11   1    0.36    0.96
   0  11  -1    0.21    0.78
   0 -11   1    0.52    0.87
   0 -11   1   -1.17    0.83
  -1  11  -1    1.41    0.84
   1 -11   1    3.07    1.16
  -2  11  -1    3.70    1.42
  -2  11  -1    2.12    0.98
   2 -11   1    2.10    1.09
   8  10  -1   13.12    1.92
  -8 -10   1   14.54    1.95
  -8 -10   1   15.84    2.17
   7  10  -1    0.45    1.01
  -7 -10   1    0.71    1.04
  -7 -10   1    0.80    1.05
   6  10  -1    1.13    0.97
  -6 -10   1    2.54    1.02
  -6 -10   1    2.12    1.21
   5  10  -1    0.70    0.78
  -5 -10   1    1.05    1.04
  -5 -10   1    2.67    0.96
   4  10  -1    2.58    0.87
  -4 -10   1    3.29    0.68
  -4 -10   1    3.10    1.09
  -4 -10   1    1.58    1.07
   3  10  -1    9.77    1.40
  -3 -10   1   12.38    1.72
  -3 -10   1   11.68    1.21
  -3 -10   1    9.50    1.40
   2  10  -1    0.64    0.68
  -2 -10   1    0.64    0.94
  -2 -10   1    1.49    0.59
  -2 -10   1    0.02    0.80
   1  10  -1    3.95    0.96
   1  10  -1    3.24    0.59
  -1 -10   1    5.45    1.20
  -1 -10   1    3.03    0.91
  -1 -10   1    4.15    0.85
   0  10  -1   10.66    1.08
   0  10  -1   11.30    1.44
   0 -10   1   10.95    1.31
   0 -10   1    9.19    1.44
   0 -10   1    9.80    1.40
  -1  10  -1    0.00    0.65
  -1  10  -1   -0.80    0.52
  -1  10  -1   -1.34    0.79
   1 -10   1   -1.27    0.62
   1 -10   1    0.03    0.79
  -2  10  -1   -0.40    1.02
  -2  10  -1   -0.30    0.62
  -2  10  -1   -1.32    0.60
   2 -10   1    0.16    0.78
  -3  10  -1   -1.71    0.71
  -3  10  -1    0.36    0.70
  -3  10  -1    0.05    0.93
   3 -10   1   -0.97    0.88
   9   9  -1   -0.14    0.92
  -9  -9   1    0.77    1.21
  -9  -9   1    1.54    1.78
  -9  -9   1   -2.60    0.75
   8   9  -1    5.81    1.13
   8   9  -1    3.81    1.22
  -8  -9   1    5.48    1.29
  -8  -9   1    5.93    1.43
   7   9  -1    0.77    0.93
   7   9  -1    1.44    0.66
  -7  -9   1    0.93    1.03
  -7  -9   1   -0.05    0.91
   6   9  -1    2.02    0.61
   6   9  -1    1.59    0.85
  -6  -9   1    0.81    1.03
  -6  -9   1    0.51    0.57
  -6  -9   1    1.92    0.97
   5   9  -1   11.09    1.56
  -5  -9   1   12.72    1.79
  -5  -9   1   16.43    1.37
  -5  -9   1   18.17    1.85
   4   9  -1   12.14    1.59
  -4  -9   1   14.54    1.78
  -4  -9   1   13.76    1.31
  -4  -9   1   14.94    1.69
   3   9  -1    1.00    0.70
  -3  -9   1    0.21    0.79
  -3  -9   1    0.98    0.53
  -3  -9   1    0.66    0.84
   2   9  -1    1.03    0.70
  -2  -9   1    1.09    0.73
  -2  -9   1    0.34    0.81
  -2  -9   1    0.10    0.51
   1   9  -1    1.37    0.68
   1   9  -1    0.73    0.36
  -1  -9   1    0.80    0.60
  -1  -9   1    0.90    0.76
  -1  -9   1    2.01    0.87
   0   9  -1    1.42    0.46
   0   9  -1    0.32    0.66
   0  -9   1    0.68    0.81
   0  -9   1    1.99    0.73
   0  -9   1    0.97    0.77
  -1   9  -1    0.27    0.46
  -1   9  -1   -0.44    0.60
  -1   9  -1   -0.08    0.87
   1  -9   1   -0.19    0.62
   1  -9   1   -0.33    0.77
  -2   9  -1   -0.09    0.85
  -2   9  -1    0.76    0.61
  -2   9  -1    1.00    0.70
   2  -9   1    1.05    0.80
  -3   9  -1    3.82    0.94
  -3   9  -1    5.17    1.21
  -3   9  -1    5.77    0.96
   3  -9   1    3.21    1.06
  -4   9  -1    1.07    0.81
  -4   9  -1    1.62    0.88
  -4   9  -1    0.42    1.06
   4  -9   1    1.34    0.96
  -9  -8   1   11.30    2.22
  -9  -8   1    8.76    1.89
  -9  -8   1    7.18    1.34
  -9  -8   1   11.52    1.64
  -9  -8   1   12.01    1.77
   8   8  -1    1.36    0.96
   8   8  -1    3.72    0.95
  -8  -8   1    2.20    1.04
  -8  -8   1    2.88    1.21
  -8  -8   1    4.28    1.63
   7   8  -1    1.87    0.98
   7   8  -1    4.54    0.93
  -7  -8   1    2.83    1.04
  -7  -8   1    3.94    1.18
  -7  -8   1    1.12    0.67
   6   8  -1   -0.09    0.51
   6   8  -1    0.73    0.79
  -6  -8   1   -1.19    0.47
  -6  -8   1    0.95    0.87
  -6  -8   1   -0.73    0.92
   5   8  -1   -0.15    0.40
   5   8  -1   -0.45    0.56
  -5  -8   1    0.79    0.88
  -5  -8   1    0.03    0.48
  -5  -8   1    0.37    0.75
   4   8  -1   10.98    1.46
   4   8  -1   12.09    1.12
  -4  -8   1   13.32    1.19
  -4  -8   1   14.81    1.74
  -4  -8   1   15.37    1.49
   3   8  -1    3.61    0.83
   3   8  -1    4.15    0.52
  -3  -8   1    4.75    0.69
  -3  -8   1    4.66    1.13
  -3  -8   1    3.37    0.92
   2   8  -1   13.61    0.96
   2   8  -1   10.81    1.34
  -2  -8   1   12.55    1.21
  -2  -8   1   13.93    1.61
  -2  -8   1   14.16    1.49
   1   8  -1    1.39    0.39
   1   8  -1    1.36    0.67
  -1  -8   1    1.30    0.72
  -1  -8   1    1.65    0.58
  -1  -8   1    0.70    0.79
   0   8  -1   27.07    2.14
   0   8  -1   27.57    1.93
   0   8  -1   27.00    2.24
   0  -8   1   23.14    2.13
   0  -8   1   28.11    2.20
   0  -8   1   24.16    2.06
  -1   8  -1   10.98    1.27
  -1   8  -1   11.92    1.16
  -1   8  -1    9.25    1.32
   1  -8   1   11.77    1.45
   1  -8   1   10.54    1.24
   1  -8   1   10.24    1.27
  -2   8  -1   13.32    1.63
  -2   8  -1   10.42    1.21
  -2   8  -1   11.26    1.36
   2  -8   1   12.00    1.54
   2  -8   1   11.72    1.24
  -3   8  -1    5.56    0.97
  -3   8  -1    4.77    1.22
  -3   8  -1    7.08    1.06
   3  -8   1    7.49    1.28
  -4   8  -1   19.24    1.94
  -4   8  -1   17.46    2.13
   4  -8   1   18.94    2.02
  -5   8  -1    0.77    1.11
  -5   8  -1    0.55    0.95
   5  -8   1    4.02    1.07
 -10  -7   1   -0.45    0.80
 -10  -7   1    1.38    0.69
 -10  -7   1   -0.19    1.16
  -9  -7   1    3.11    1.36
  -9  -7   1    1.62    0.99
  -9  -7   1    3.02    1.18
  -9  -7   1    1.56    0.98
  -9  -7   1    0.06    1.10
  -9  -7   1    0.86    0.84
  -9  -7   1    2.85    0.81
   8   7  -1    1.35    0.78
   8   7  -1    0.48    0.79
  -8  -7   1   -0.50    0.78
  -8  -7   1   -0.50    0.89
  -8  -7   1   -0.36    1.27
  -8  -7   1    1.88    0.62
  -8  -7   1    1.02    0.71
   7   7  -1    3.29    0.95
   7   7  -1    3.99    0.89
  -7  -7   1    3.76    0.69
  -7  -7   1    3.12    0.97
  -7  -7   1    2.70    0.84
  -7  -7   1    3.71    1.15
   6   7  -1    0.87    0.63
   6   7  -1    1.24    0.76
  -6  -7   1    1.36    0.47
  -6  -7   1    1.05    0.77
  -6  -7   1    0.81    0.94
  -6  -7   1    0.40    0.55
   5   7  -1    8.01    1.01
   5   7  -1    8.04    1.18
  -5  -7   1    9.82    1.01
  -5  -7   1   10.57    1.31
  -5  -7   1    8.16    0.87
  -5  -7   1   10.11    1.43
   4   7  -1    0.03    0.41
   4   7  -1    0.76    0.67
  -4  -7   1    1.60    0.90
  -4  -7   1    1.10    0.26
  -4  -7   1    1.95    0.52
  -4  -7   1    1.00    0.67
   3   7  -1    0.40    0.57
   3   7  -1    0.58    0.33
  -3  -7   1    0.57    0.61
  -3  -7   1   -0.01    0.70
  -3  -7   1    0.59    0.42
   2   7  -1   13.05    1.34
   2   7  -1   13.54    0.98
  -2  -7   1   14.60    1.54
  -2  -7   1   12.94    1.16
  -2  -7   1   13.40    1.34
   1   7  -1    4.20    0.42
   1   7  -1    4.52    0.54
   1   7  -1    4.67    0.80
  -1  -7   1    4.22    0.88
  -1  -7   1    4.38    0.87
  -1  -7   1    4.10    0.67
   0   7  -1   14.66    1.51
   0   7  -1   13.32    1.15
   0   7  -1   11.02    1.29
   0   7  -1   13.16    0.88
   0   7  -1   14.15    0.87
   0  -7   1   10.71    1.35
   0  -7   1   13.31    1.27
   0  -7   1   13.54    1.46
  -1   7  -1   22.83    1.80
  -1   7  -1   19.62    1.48
  -1   7  -1   20.82    1.63
  -1   7  -1   19.26    1.89
   1  -7   1   19.03    1.71
   1  -7   1   22.66    1.90
   1  -7   1   19.66    1.70
  -2   7  -1    3.79    0.72
  -2   7  -1    2.66    0.54
  -2   7  -1    3.40    0.78
  -2   7  -1    3.35    0.91
   2  -7   1    4.04    0.99
   2  -7   1    2.93    0.63
  -3   7  -1    4.72    0.86
  -3   7  -1    4.61    1.00
  -3   7  -1    4.66    0.75
   3  -7   1    3.91    0.99
  -4   7  -1    2.70    0.67
  -4   7  -1    0.49    0.67
  -4   7  -1    0.96    0.90
   4  -7   1    2.41    0.92
  -5   7  -1   -0.11    0.94
  -5   7  -1   -0.44    0.80
   5  -7   1    0.35    0.81
  -6   7  -1   -2.05    0.83
  -6   7  -1    2.53    1.24
  -6   7  -1   -0.18    1.13
   6  -7   1    2.21    0.87
 -10  -6   1   -0.95    0.89
 -10  -6   1   -3.04    1.26
 -10  -6   1    0.21    0.72
   9   6  -1    2.58    1.04
  -9  -6   1    2.76    0.89
  -9  -6   1    2.08    0.97
  -9  -6   1    2.04    1.41
  -9  -6   1    3.08    1.02
  -9  -6   1   -0.45    1.14
  -9  -6   1    1.52    0.79
  -9  -6   1    3.22    0.97
   8   6  -1    0.15    0.79
  -8  -6   1    0.29    0.70
  -8  -6   1   -0.64    0.93
  -8  -6   1   -0.60    0.67
  -8  -6   1   -1.92    0.72
  -8  -6   1   -1.92    0.98
   7   6  -1    1.71    0.77
   7   6  -1    3.47    0.91
  -7  -6   1    2.95    0.78
  -7  -6   1    2.82    0.87
  -7  -6   1    2.77    1.33
  -7  -6   1    1.53    0.91
   6   6  -1    5.71    0.96
   6   6  -1    4.11    0.90
  -6  -6   1    3.89    0.93
  -6  -6   1    4.35    0.78
  -6  -6   1    5.59    1.12
   5   6  -1    2.96    0.71
   5   6  -1    3.69    0.87
  -5  -6   1    2.44    0.74
  -5  -6   1    3.31    0.64
  -5  -6   1    4.21    0.95
   4   6  -1    5.06    0.71
   4   6  -1    4.19    0.85
  -4  -6   1    4.57    0.83
  -4  -6   1    3.90    0.62
  -4  -6   1    3.83    0.91
  -4  -6   1    4.47    0.51
   3   6  -1   20.79    1.59
   3   6  -1   19.28    1.79
  -3  -6   1   21.68    1.43
  -3  -6   1   24.40    1.41
  -3  -6   1   21.29    1.88
  -3  -6   1   22.87    1.61
  -3  -6   1   23.67    1.80
   2   6  -1   24.05    1.93
   2   6  -1   25.92    1.70
  -2  -6   1   22.64    1.98
  -2  -6   1   28.11    1.77
  -2  -6   1   22.89    1.90
   1   6  -1   53.56    3.65
   1   6  -1   55.63    3.51
   1   6  -1   53.40    3.43
  -1  -6   1   50.99    3.55
  -1  -6   1   57.41    3.70
  -1  -6   1   57.97    3.75
   0   6  -1    7.27    0.97
   0   6  -1    8.48    0.62
   0   6  -1    8.15    0.96
   0   6  -1    9.14    0.82
   0   6  -1    8.00    0.58
   0  -6   1    7.67    0.99
   0  -6   1    8.65    0.91
   0  -6   1    7.41    0.97
  -1   6  -1   12.66    1.07
  -1   6  -1   13.25    1.29
  -1   6  -1   14.60    1.38
  -1   6  -1   14.58    1.21
   1  -6   1   14.04    1.29
   1  -6   1   13.11    1.29
   1  -6   1   12.67    1.33
  -2   6  -1   -0.15    0.44
  -2   6  -1   -0.09    0.57
   2  -6   1   -0.14    0.42
   2  -6   1   -0.17    0.61
  -3   6  -1   15.60    1.51
  -3   6  -1   16.20    1.61
   3  -6   1   13.28    1.17
   3  -6   1   13.50    1.55
  -4   6  -1   -0.08    0.76
  -4   6  -1   -0.07    0.64
   4  -6   1    0.18    0.65
  -5   6  -1    3.68    0.93
  -5   6  -1    2.08    0.99
  -5   6  -1    1.91    0.84
   5  -6   1    2.22    0.97
   5  -6   1    4.57    1.01
  -6   6  -1    0.24    0.92
  -6   6  -1   -0.01    0.83
  -6   6  -1    3.42    0.96
  -7   6  -1    3.42    1.05
  -7   6  -1   -0.34    1.10
  -7   6  -1   -0.71    1.00
 -10  -5   1    0.66    1.29
 -10  -5   1   -0.35    0.96
 -10  -5   1    0.39    0.83
  -9  -5   1    7.77    1.62
  -9  -5   1    4.27    1.16
  -9  -5   1    2.85    1.30
  -9  -5   1    3.30    1.28
   8   5  -1   10.80    1.56
  -8  -5   1   11.99    1.78
  -8  -5   1   10.59    1.39
  -8  -5   1   13.92    1.84
  -8  -5   1    9.12    1.42
  -8  -5   1   12.94    1.49
   7   5  -1    5.56    1.06
  -7  -5   1    8.07    1.18
  -7  -5   1    6.94    1.43
  -7  -5   1    6.76    1.10
  -7  -5   1    4.70    1.22
   6   5  -1    3.63    0.82
   6   5  -1    3.86    0.86
  -6  -5   1    2.59    0.85
  -6  -5   1    1.48    0.71
   5   5  -1    3.91    0.75
   5   5  -1    5.18    0.89
  -5  -5   1    5.02    0.86
  -5  -5   1    3.91    0.71
  -5  -5   1    3.36    0.84
   4   5  -1    9.01    1.05
   4   5  -1    9.41    0.96
  -4  -5   1    7.75    1.08
  -4  -5   1    7.63    0.84
  -4  -5   1    7.93    0.99
   3   5  -1   -0.08    0.43
   3   5  -1    0.16    0.34
  -3  -5   1   -0.11    0.48
  -3  -5   1   -0.43    0.27
  -3  -5   1    0.28    0.56
   2   5  -1   16.71    1.32
   2   5  -1   20.08    1.50
  -2  -5   1   18.47    1.58
  -2  -5   1   19.27    1.51
  -2  -5   1   20.61    1.36
   1   5  -1   26.68    1.68
   1   5  -1   25.62    1.74
   1   5  -1   26.54    1.88
  -1  -5   1   26.46    1.78
  -1  -5   1   24.17    1.93
  -1  -5   1   24.27    1.89
   0   5  -1    1.21    0.47
   0   5  -1    1.60    0.24
   0   5  -1    1.47    0.34
   0   5  -1    1.61    0.47
   0  -5   1    1.18    0.41
   0  -5   1    1.58    0.57
   0  -5   1    1.92    0.55
  -1   5  -1    0.27    0.44
  -1   5  -1    0.45    0.36
   1  -5   1   -0.01    0.48
   1  -5   1   -0.16    0.38
   1  -5   1    0.68    0.45
  -2   5  -1    5.32    0.72
  -2   5  -1    3.80    0.77
   2  -5   1    4.49    0.81
   2  -5   1    5.27    0.66
  -3   5  -1    0.09    0.61
  -3   5  -1   -0.03    0.49
   3  -5   1    0.22    0.32
   3  -5   1    0.29    0.63
  -4   5  -1    9.02    1.29
  -4   5  -1   11.49    1.34
   4  -5   1   10.12    1.35
  -5   5  -1   -1.50    0.70
  -5   5  -1    0.14    0.87
   5  -5   1    0.88    0.56
   5  -5   1    0.42    0.74
  -6   5  -1    2.70    1.05
  -6   5  -1    1.16    1.04
  -7   5  -1   -0.22    0.98
  -7   5  -1   -0.95    1.07
 -10  -4   1    3.21    1.27
 -10  -4   1    5.99    1.51
  -9  -4   1    0.10    0.92
  -9  -4   1    1.87    1.22
   8   4  -1    0.17    0.74
   8   4  -1    1.12    0.88
  -8  -4   1   -0.04    0.78
  -8  -4   1    1.48    1.05
  -8  -4   1   -1.14    0.81
  -8  -4   1    0.50    0.67
   7   4  -1   11.97    1.40
   7   4  -1   10.30    1.37
  -7  -4   1    7.07    1.36
  -7  -4   1   11.89    1.62
  -7  -4   1   10.05    1.25
   6   4  -1    8.61    1.12
   6   4  -1   10.45    1.24
   6   4  -1    7.45    1.12
  -6  -4   1    7.19    1.35
  -6  -4   1    9.04    1.14
   5   4  -1   21.22    1.76
   5   4  -1   23.74    1.81
   5   4  -1   22.23    1.84
  -5  -4   1   21.40    1.82
   4   4  -1    2.28    0.57
   4   4  -1    3.38    0.62
  -4  -4   1    2.10    0.61
  -4  -4   1    2.19    0.51
   3   4  -1   43.75    2.98
   3   4  -1   42.15    2.87
  -3  -4   1   41.63    2.94
  -3  -4   1   45.28    2.85
   2   4  -1   40.36    3.04
   2   4  -1   51.09    3.19
   2   4  -1   41.74    3.04
  -2  -4   1   52.76    3.05
  -2  -4   1   48.63    3.22
  -2  -4   1   51.57    3.17
   1   4  -1   37.28    2.48
   1   4  -1   37.75    2.45
   1   4  -1   39.21    2.43
   1   4  -1   39.30    2.58
  -1  -4   1   39.81    2.65
  -1  -4   1   37.83    2.51
  -1  -4   1   35.73    2.58
   0   4  -1   10.81    0.83
   0   4  -1   12.60    1.03
   0   4  -1   11.66    0.94
   0   4  -1   11.86    1.08
   0  -4   1   11.93    0.99
   0  -4   1   13.00    1.14
   0  -4   1   12.21    1.12
  -1   4  -1   14.11    1.26
  -1   4  -1   13.48    1.04
  -1   4  -1   12.77    1.14
   1  -4   1   14.28    1.20
   1  -4   1   13.10    1.16
   1  -4   1   14.80    1.16
  -2   4  -1    2.76    0.56
  -2   4  -1    3.45    0.66
   2  -4   1    3.90    0.50
   2  -4   1    3.83    0.73
  -3   4  -1    7.05    0.95
  -3   4  -1    6.87    0.92
   3  -4   1    6.80    0.66
   3  -4   1    8.57    1.05
  -4   4  -1    7.79    1.12
  -4   4  -1    7.66    1.15
   4  -4   1    8.47    0.64
   4  -4   1    7.49    1.11
  -5   4  -1   17.07    1.76
  -5   4  -1   12.32    1.52
   5  -4   1   15.14    1.35
   5  -4   1   12.43    1.51
  -6   4  -1    1.75    1.03
  -6   4  -1    4.29    1.07
   6  -4   1    4.35    0.79
  -7   4  -1    4.59    1.23
  -7   4  -1    5.24    1.34
  -8   4  -1    0.77    1.24
  -8   4  -1    1.87    0.97
  -8   4  -1    0.89    1.12
 -10  -3   1    9.91    1.89
 -10  -3   1    9.07    1.72
   9   3  -1   -0.15    0.76
  -9  -3   1    1.06    1.04
  -9  -3   1    2.30    1.20
   8   3  -1   -0.03    0.78
   8   3  -1   -0.13    0.60
  -8  -3   1    1.31    0.83
  -8  -3   1   -1.20    0.73
  -8  -3   1    0.84    0.99
   7   3  -1   10.06    1.23
   7   3  -1   11.18    1.47
  -7  -3   1    8.35    1.31
  -7  -3   1    9.98    1.14
  -7  -3   1   10.15    1.37
  -7  -3   1   10.93    1.54
   6   3  -1    0.60    0.75
   6   3  -1    1.93    0.67
  -6  -3   1    1.33    0.83
  -6  -3   1   -0.02    0.71
  -6  -3   1    2.59    0.65
   5   3  -1    4.66    0.76
   5   3  -1    4.20    0.75
   5   3  -1    3.99    0.76
  -5  -3   1    2.72    0.79
   4   3  -1    1.20    0.50
   4   3  -1    1.22    0.54
   4   3  -1    0.66    0.44
   3   3  -1    5.59    0.81
   3   3  -1    7.00    0.83
   3   3  -1    8.00    0.84
  -3  -3   1    6.81    0.84
   2   3  -1   61.75    4.38
   2   3  -1   69.25    4.34
  -2  -3   1   69.31    4.31
  -2  -3   1   67.30    4.31
  -2  -3   1   74.54    4.40
   1   3  -1   14.91    1.01
   1   3  -1   15.54    1.01
   1   3  -1   14.30    1.10
   1   3  -1   14.09    1.02
  -1  -3   1   13.79    1.00
  -1  -3   1   14.58    1.01
  -1  -3   1   16.40    1.12
  -1  -3   1   14.49    1.17
   0   3  -1    0.25    0.16
   0   3  -1    0.80    0.33
   0   3  -1    0.53    0.24
   0   3  -1    0.32    0.22
   0   3  -1    0.17    0.31
   0  -3   1    0.20    0.39
   0  -3   1    0.72    0.35
   0  -3   1    0.22    0.23
   0  -3   1    0.51    0.27
  -1   3  -1  109.84    6.97
  -1   3  -1  107.30    6.93
   1  -3   1  107.39    6.91
   1  -3   1  103.11    6.92
   1  -3   1  118.84    6.96
   1  -3   1  115.10    6.91
  -2   3  -1   68.98    4.21
  -2   3  -1   58.14    4.13
   2  -3   1   69.54    4.01
   2  -3   1   51.85    4.10
   2  -3   1   67.23    4.05
  -3   3  -1    3.60    0.67
  -3   3  -1    2.41    0.62
   3  -3   1    4.91    0.75
   3  -3   1    4.13    0.52
   3  -3   1    3.61    0.40
  -4   3  -1    7.73    1.04
  -4   3  -1    8.02    1.06
   4  -3   1    7.63    0.94
   4  -3   1    8.49    1.08
  -5   3  -1   13.67    1.53
  -5   3  -1   14.61    1.61
   5  -3   1   15.05    1.35
  -6   3  -1    0.20    0.73
  -6   3  -1   -0.62    0.70
   6  -3   1   -0.28    0.52
  -7   3  -1    5.16    1.24
  -7   3  -1    5.46    1.28
  -8   3  -1    2.28    1.17
  -8   3  -1    4.88    1.44
 -10  -2   1    0.16    1.45
 -10  -2   1    1.88    1.03
  -9  -2   1   -0.33    0.94
  -9  -2   1    2.59    1.25
   8   2  -1    0.93    0.86
   8   2  -1    1.05    0.62
  -8  -2   1   -0.22    0.70
  -8  -2   1    1.59    0.93
  -8  -2   1    2.83    1.11
   7   2  -1    0.14    0.56
   7   2  -1    0.10    0.80
  -7  -2   1    1.82    0.98
  -7  -2   1    0.57    0.51
  -7  -2   1   -0.15    0.67
  -7  -2   1    0.20    0.70
   6   2  -1    1.27    0.72
   6   2  -1    2.55    0.69
  -6  -2   1    2.26    0.77
  -6  -2   1    0.04    0.65
  -6  -2   1    2.57    0.56
  -6  -2   1    1.45    0.75
   5   2  -1    4.24    0.76
   5   2  -1    6.23    0.97
  -5  -2   1    6.76    0.73
  -5  -2   1    5.07    0.88
  -5  -2   1    4.82    0.93
   4   2  -1  244.85   15.28
   4   2  -1  240.79   15.32
  -4  -2   1  244.12   15.38
  -4  -2   1  252.53   15.43
   3   2  -1    1.06    0.43
   3   2  -1    0.88    0.49
   3   2  -1   -0.20    0.46
   2   2  -1    8.37    0.80
   2   2  -1    8.95    0.78
   2   2  -1    9.27    0.80
  -2  -2   1    8.86    0.82
  -2  -2   1    7.53    0.72
  -2  -2   1    8.98    0.71
   1   2  -1    0.61    0.27
   1   2  -1   -0.22    0.18
   1   2  -1    0.25    0.17
   1   2  -1    0.18    0.20
  -1  -2   1    0.12    0.16
  -1  -2   1    0.29    0.15
  -1  -2   1    0.70    0.27
  -1  -2   1    0.11    0.25
  -1  -2   1    0.73    0.18
   0   2  -1  132.74    7.68
   0   2  -1  113.82    7.68
   0   2  -1  122.93    7.72
   0   2  -1  124.77    7.72
   0  -2   1  130.10    7.73
   0  -2   1  117.49    7.69
   0  -2   1  128.37    7.73
  -1   2  -1   27.30    1.82
  -1   2  -1   25.82    1.75
  -1   2  -1   25.28    1.76
  -1   2  -1   25.98    1.78
  -1   2  -1   27.57    1.82
   1  -2   1   29.09    1.76
   1  -2   1   26.99    1.76
   1  -2   1   27.48    1.83
   1  -2   1   26.82    1.80
   1  -2   1   24.54    1.81
  -2   2  -1   54.13    3.57
  -2   2  -1   54.53    3.42
  -2   2  -1   51.64    3.58
   2  -2   1   55.08    3.56
   2  -2   1   52.97    3.43
   2  -2   1   56.15    3.41
  -3   2  -1   88.93    5.51
  -3   2  -1   86.80    5.46
  -3   2  -1   89.06    5.70
  -3   2  -1   81.94    5.68
   3  -2   1   87.28    5.45
   3  -2   1   92.81    5.66
   3  -2   1   87.65    5.51
  -4   2  -1    2.31    0.39
  -4   2  -1    1.04    0.62
  -4   2  -1    1.76    0.63
  -4   2  -1    2.01    0.27
   4  -2   1    1.32    0.60
   4  -2   1    1.56    0.50
   4  -2   1    1.82    0.40
  -5   2  -1    5.83    0.65
  -5   2  -1    5.53    0.96
  -5   2  -1    4.99    0.99
   5  -2   1    5.23    0.80
  -6   2  -1    4.68    1.04
  -6   2  -1    3.41    1.00
   6  -2   1    4.25    0.78
  -7   2  -1   -0.70    0.92
  -7   2  -1    2.32    1.04
   7  -2   1    0.25    0.56
  -8   2  -1    0.53    0.94
  -8   2  -1    0.29    1.17
  -9   2  -1    3.66    1.24
  -9   2  -1    1.05    1.27
  -9   2  -1    1.07    1.05
 -10  -1   1   -1.26    1.43
 -10  -1   1   -0.50    1.23
  -9  -1   1   -0.04    1.27
  -9  -1   1    2.39    1.03
   8   1  -1    0.03    0.53
  -8  -1   1    0.98    0.99
  -8  -1   1    0.98    1.07
   7   1  -1    0.73    0.80
   7   1  -1    0.70    0.55
  -7  -1   1    0.48    0.79
  -7  -1   1    1.04    0.92
  -7  -1   1   -0.27    0.55
   6   1  -1   -0.17    0.49
   6   1  -1    0.66    0.64
  -6  -1   1    0.45    0.38
  -6  -1   1    0.07    0.64
  -6  -1   1    1.02    0.79
  -6  -1   1   -0.88    0.49
   5   1  -1    6.44    0.78
   5   1  -1    5.07    0.86
  -5  -1   1    4.54    0.88
  -5  -1   1    5.06    0.78
  -5  -1   1    4.60    0.90
  -5  -1   1    4.73    0.59
   4   1  -1   19.82    1.45
   4   1  -1   19.81    1.59
  -4  -1   1   18.70    1.49
  -4  -1   1   16.06    1.65
   3   1  -1    0.15    0.42
   3   1  -1    0.32    0.48
  -3  -1   1    0.01    0.50
  -3  -1   1   -0.28    0.36
  -3  -1   1   -0.86    0.42
   2   1  -1  389.64   22.06
   2   1  -1  324.59   22.02
   2   1  -1  376.56   22.04
  -2  -1   1  321.88   22.03
  -2  -1   1  367.50   22.03
  -2  -1   1  367.40   22.03
   1   1  -1   -0.01    0.14
   1   1  -1    0.06    0.12
  -1  -1   1    0.05    0.15
  -1  -1   1   -0.26    0.09
  -1  -1   1   -0.06    0.13
  -1  -1   1   -0.10    0.04
  -1  -1   1   -0.39    0.21
   0   1  -1   -0.01    0.04
   0   1  -1    0.00    0.06
   0   1  -1    0.93    0.18
   0   1  -1    0.07    0.13
   0   1  -1   -0.09    0.05
   0   1  -1    0.07    0.06
   0  -1   1   -0.03    0.07
   0  -1   1    0.02    0.07
   0  -1   1    0.86    0.15
   0  -1   1    0.03    0.10
   0  -1   1    0.02    0.04
   0  -1   1    0.08    0.05
  -1   1  -1  104.84    6.28
  -1   1  -1   98.57    6.27
   1  -1   1  106.27    6.23
   1  -1   1   91.70    6.29
   1  -1   1  100.26    6.24
   1  -1   1  103.71    6.30
  -2   1  -1   82.17    5.40
  -2   1  -1   87.67    5.43
  -2   1  -1   87.52    5.27
  -2   1  -1   77.42    5.39
  -2   1  -1   78.18    5.27
   2  -1   1   92.03    5.43
   2  -1   1   80.97    5.37
   2  -1   1   88.58    5.27
   2  -1   1   90.51    5.28
  -3   1  -1   39.03    2.42
  -3   1  -1   40.50    2.38
  -3   1  -1   39.95    2.64
  -3   1  -1   32.71    2.61
   3  -1   1   33.65    2.57
   3  -1   1   38.07    2.45
   3  -1   1   36.69    2.54
  -4   1  -1    5.87    0.50
  -4   1  -1    7.60    0.61
  -4   1  -1    5.96    0.88
  -4   1  -1    3.81    0.75
   4  -1   1    6.43    0.76
  -5   1  -1    3.28    0.77
  -5   1  -1    3.31    0.83
  -5   1  -1    3.76    0.39
  -5   1  -1    4.59    0.53
   5  -1   1    3.81    0.68
  -6   1  -1    4.79    0.58
  -6   1  -1    2.72    0.90
  -6   1  -1    3.61    0.98
   6  -1   1    4.21    0.77
  -7   1  -1    0.75    0.87
  -7   1  -1   -0.03    0.86
   7  -1   1   -0.08    0.56
  -8   1  -1    0.00    0.96
  -8   1  -1    0.98    1.08
  -9   1  -1    0.60    1.16
  -9   1  -1    0.43    1.15
  -9   0   1    1.13    1.12
  -9   0   1    3.24    1.48
  -8   0   1    8.36    1.44
  -8   0   1   11.60    1.73
   7   0  -1   18.70    1.64
  -7   0   1   15.53    1.95
  -7   0   1   18.63    2.18
  -7   0   1   22.28    1.69
   6   0  -1   65.82    4.70
   6   0  -1   71.63    4.49
  -6   0   1   70.00    4.86
  -6   0   1   62.30    4.75
  -6   0   1   68.20    4.50
   5   0  -1    6.48    0.96
   5   0  -1    5.94    0.75
  -5   0   1    4.92    0.74
  -5   0   1    6.33    0.55
  -5   0   1    3.93    0.88
  -5   0   1    5.32    1.02
  -5   0   1    6.78    0.51
   4   0  -1  139.13    8.77
   4   0  -1  145.41    8.65
  -4   0   1  140.52    8.86
  -4   0   1  118.91    8.77
  -4   0   1  141.54    8.67
  -4   0   1  140.36    8.54
   3   0  -1   32.30    2.29
   3   0  -1   31.42    2.22
   3   0  -1   32.47    2.16
  -3   0   1   29.78    2.33
  -3   0   1   32.73    2.16
  -3   0   1   32.26    2.18
  -3   0   1   33.72    2.15
   2   0  -1  540.11   35.40
   2   0  -1  565.29   35.35
   2   0  -1  551.68   35.45
  -2   0   1  615.03   35.42
  -2   0   1  643.59   35.36
  -2   0   1  539.40   35.35
   0   0  -1    0.00    0.01
   0   0  -1    0.01    0.01
   0   0  -1    0.00    0.03
   0   0  -1   -0.02    0.01
   0   0  -1   -0.01    0.03
   0   0  -1    0.01    0.03
   0   0   1   -0.01    0.01
   0   0   1   -0.03    0.02
   0   0   1    0.01    0.01
   0   0   1   -0.01    0.02
   0   0   1    0.02    0.01
  -2   0  -1   41.87    2.43
  -2   0  -1   37.23    2.53
  -2   0  -1   34.20    2.50
   2   0   1   38.42    2.54
   2   0   1   39.24    2.50
   2   0   1   40.54    2.56
  -3   0  -1    1.58    0.30
  -3   0  -1    1.51    0.54
  -3   0  -1    2.70    0.56
  -3   0  -1    2.30    0.35
   3   0   1    3.10    0.58
   3   0   1    1.90    0.50
  -4   0  -1   25.38    1.70
  -4   0  -1   26.53    1.97
  -4   0  -1   21.98    1.94
  -4   0  -1   25.93    1.64
   4   0   1   24.38    1.81
   4   0   1   23.50    1.89
  -5   0  -1    1.70    0.62
  -5   0  -1    1.19    0.39
  -5   0  -1    1.51    0.32
  -5   0  -1    2.19    0.67
   5   0   1    2.41    0.59
  -6   0  -1    4.19    0.92
  -6   0  -1    3.72    0.60
  -6   0  -1    4.77    1.00
   6   0   1    4.70    0.78
  -7   0  -1    0.61    0.71
  -7   0  -1    1.82    0.90
   7   0   1   -0.49    0.54
  -8   0  -1    3.24    1.18
  -8   0  -1    4.35    1.27
   8   0   1    3.57    0.84
  -9   0  -1   10.10    1.66
  -9   0  -1   10.17    1.73
  -9   1   1    3.98    1.33
  -9   1   1   -0.34    1.18
  -8   1   1    2.21    1.15
  -8   1   1    0.10    1.05
   7  -1  -1    0.03    0.45
  -7   1   1    0.14    1.01
  -7   1   1   -0.24    0.72
   6  -1  -1   -0.08    0.43
  -6   1   1   -0.04    0.73
  -6   1   1    0.72    0.86
  -6   1   1    1.54    0.55
   5  -1  -1   14.03    1.19
   5  -1  -1   13.94    1.45
  -5   1   1   10.30    1.47
  -5   1   1   18.01    1.27
  -5   1   1   10.58    1.37
   4  -1  -1   18.04    1.34
   4  -1  -1   17.72    1.52
  -4   1   1   16.57    1.55
  -4   1   1   18.39    1.36
  -4   1   1   16.59    1.66
   3  -1  -1    9.73    0.99
   3  -1  -1    8.59    0.78
   3  -1  -1    7.80    0.83
  -3   1   1    9.54    0.81
  -3   1   1    5.75    0.85
  -3   1   1    7.64    0.96
   2  -1  -1    8.19    0.72
   2  -1  -1    7.80    0.65
   2  -1  -1    8.36    0.78
   2  -1  -1    8.47    0.72
  -2   1   1    7.98    0.66
  -2   1   1    6.53    0.81
  -2   1   1    7.56    0.79
  -2   1   1    7.59    0.69
  -2   1   1    8.24    0.83
  -1   1   1    5.71    0.59
   0  -1  -1    0.01    0.09
   0  -1  -1    1.39    0.20
   0  -1  -1    1.33    0.15
   0   1   1    0.49    0.12
  -2  -1  -1  251.45   15.77
  -2  -1  -1  267.71   15.74
  -2  -1  -1  261.06   15.77
   2   1   1  259.48   15.77
   2   1   1  252.99   15.73
   2   1   1  239.26   15.77
  -3  -1  -1    0.17    0.39
  -3  -1  -1   -0.19    0.35
  -3  -1  -1    0.53    0.34
  -3  -1  -1    0.58    0.38
   3   1   1    0.89    0.50
   3   1   1    1.11    0.46
  -4  -1  -1    1.46    0.53
  -4  -1  -1    1.35    0.49
  -4  -1  -1    1.63    0.45
   4   1   1    0.95    0.46
   4   1   1    0.86    0.53
  -5  -1  -1    3.90    0.77
  -5  -1  -1    2.66    0.73
  -5  -1  -1    3.94    0.62
   5   1   1    3.59    0.66
   5   1   1    2.72    0.73
  -6  -1  -1    1.97    0.80
  -6  -1  -1    0.73    0.50
  -6  -1  -1    0.92    0.73
   6   1   1    1.97    0.62
  -7  -1  -1    9.46    1.08
  -7  -1  -1   10.26    1.41
  -7  -1  -1    7.97    1.32
   7   1   1   11.61    1.27
  -8  -1  -1    2.20    0.90
  -8  -1  -1    1.86    1.06
   8   1   1    1.41    0.69
  -9  -1  -1   13.11    1.85
  -9  -1  -1   15.31    2.06
 -10  -1  -1    0.73    0.99
 -10  -1  -1    1.99    1.25
 -10  -1  -1   -0.13    0.93
  -9   2   1   -0.34    1.23
  -9   2   1   -1.26    1.39
  -8   2   1    5.28    1.36
  -8   2   1    2.92    1.17
  -7   2   1    8.37    1.53
  -7   2   1    5.63    1.22
   6  -2  -1    0.88    0.45
  -6   2   1    0.44    0.73
  -6   2   1    1.28    0.83
  -6   2   1    0.65    0.49
   5  -2  -1    0.49    0.42
  -5   2   1    0.92    0.47
  -5   2   1    1.12    0.72
  -5   2   1    0.64    0.70
   4  -2  -1    3.88    0.55
   4  -2  -1    4.13    0.70
   4  -2  -1    2.83    0.64
  -4   2   1    3.63    0.56
  -4   2   1    2.42    0.71
  -4   2   1    1.91    0.71
   3  -2  -1   39.04    3.05
   3  -2  -1   51.19    3.08
   3  -2  -1   48.92    3.00
  -3   2   1   45.27    3.00
  -3   2   1   42.61    3.21
  -3   2   1   46.96    3.18
   2  -2  -1    8.98    0.94
   2  -2  -1    7.73    0.62
   2  -2  -1   11.32    0.86
   2  -2  -1   11.07    0.90
   2  -2  -1   10.89    0.92
  -2   2   1   10.58    1.05
  -2   2   1    9.87    0.99
  -2   2   1    9.84    0.84
   1  -2  -1   22.04    1.44
   1  -2  -1   20.19    1.43
   1  -2  -1   21.82    1.62
   1  -2  -1   21.44    1.37
   1  -2  -1   19.94    1.42
   1  -2  -1   18.53    1.45
  -1   2   1   21.82    1.43
  -1   2   1   21.81    1.53
  -1   2   1   20.67    1.40
  -1   2   1   19.99    1.46
  -1   2   1   20.56    1.45
   0  -2  -1   60.93    3.75
   0  -2  -1   57.72    3.74
   0   2   1   55.67    3.70
   0   2   1   64.37    3.66
   0   2   1   58.49    3.68
   0   2   1   63.08    3.64
   0   2   1   51.85    3.72
  -2  -2  -1  153.87    9.73
  -2  -2  -1  166.45    9.71
  -2  -2  -1  155.73    9.70
   2   2   1  147.00    9.74
   2   2   1  153.47    9.71
   2   2   1  162.04    9.72
   3   2   1    9.85    1.00
   3   2   1   11.36    0.92
   3   2   1    8.51    0.95
  -4  -2  -1   10.13    1.12
   4   2   1   11.46    1.11
   4   2   1   11.75    1.16
   4   2   1   10.98    1.02
  -5  -2  -1   27.14    1.97
  -5  -2  -1   24.73    2.02
  -5  -2  -1   24.29    2.00
   5   2   1   25.04    2.01
   5   2   1   24.19    1.92
  -6  -2  -1    4.89    0.92
  -6  -2  -1    4.60    0.95
  -6  -2  -1    7.34    0.95
   6   2   1    5.74    0.92
   6   2   1    4.49    0.93
  -7  -2  -1   21.79    1.82
  -7  -2  -1   24.68    2.16
  -7  -2  -1   20.54    2.11
   7   2   1   20.09    1.86
  -8  -2  -1    4.24    1.17
  -8  -2  -1    3.19    0.98
   8   2   1    3.95    0.91
  -9  -2  -1    1.10    0.96
  -9  -2  -1    2.32    1.14
   9   2   1    1.23    0.78
 -10  -2  -1    4.94    1.26
 -10  -2  -1   -0.67    1.17
 -10  -2  -1    4.14    1.39
  -8   3   1    0.96    1.14
  -8   3   1   -0.10    0.94
  -7   3   1    0.74    1.02
  -7   3   1   -0.13    1.15
   6  -3  -1    0.48    0.43
  -6   3   1    0.80    0.77
  -6   3   1   -0.37    0.88
   5  -3  -1    0.17    0.40
  -5   3   1    0.36    0.69
  -5   3   1   -0.74    0.69
  -5   3   1    0.26    0.47
   4  -3  -1    5.87    0.70
   4  -3  -1    4.66    0.83
  -4   3   1    3.62    0.80
  -4   3   1    4.32    0.88
  -4   3   1    4.97    0.70
   3  -3  -1    3.47    0.61
  -3   3   1    3.28    0.68
  -3   3   1    4.13    0.59
  -3   3   1    3.12    0.72
   2  -3  -1   16.93    1.14
   2  -3  -1   14.97    1.34
   2  -3  -1   18.45    1.35
  -2   3   1   15.60    1.40
  -2   3   1   16.19    1.47
  -2   3   1   16.74    1.30
   1  -3  -1    0.80    0.44
   1  -3  -1   -0.21    0.40
   1  -3  -1    0.50    0.34
  -1   3   1    0.71    0.40
  -1   3   1    0.17    0.29
  -1   3   1    0.61    0.46
   0  -3  -1  184.81   11.67
   0  -3  -1  187.85   11.78
   0  -3  -1  170.74   11.64
   0  -3  -1  182.08   11.69
   0   3   1  198.25   11.64
   0   3   1  183.94   11.70
   0   3   1  202.19   11.60
   0   3   1  197.10   11.58
  -1  -3  -1   16.32    1.22
  -1  -3  -1   21.45    1.40
  -1  -3  -1   21.25    1.41
  -1  -3  -1   18.57    1.25
  -1  -3  -1   18.21    1.35
  -1  -3  -1   22.19    1.23
   1   3   1   19.37    1.24
   1   3   1   18.08    1.38
   1   3   1   20.03    1.25
   1   3   1   19.53    1.38
   1   3   1   20.61    1.35
  -2  -3  -1    2.24    0.51
  -2  -3  -1    3.23    0.39
  -2  -3  -1    3.24    0.36
  -2  -3  -1    3.60    0.45
   2   3   1    3.70    0.52
   2   3   1    3.15    0.54
   2   3   1    2.79    0.40
   3   3   1   32.49    2.33
   3   3   1   40.00    2.45
   3   3   1   30.50    2.34
   4   3   1    3.37    0.64
   4   3   1    3.07    0.56
   4   3   1    3.69    0.71
  -5  -3  -1   21.59    1.83
   5   3   1   22.17    1.70
   5   3   1   21.18    1.78
   5   3   1   21.31    1.75
  -6  -3  -1    8.89    1.16
  -6  -3  -1    5.26    0.97
  -6  -3  -1    5.00    0.86
   6   3   1    4.80    0.91
   6   3   1    5.07    0.93
  -7  -3  -1    1.54    0.78
  -7  -3  -1    0.94    0.78
  -7  -3  -1    2.30    0.83
   7   3   1    1.09    0.69
  -8  -3  -1   -0.96    0.69
  -8  -3  -1    1.02    0.82
  -8  -3  -1    1.20    0.86
  -8  -3  -1    2.19    0.73
   8   3   1    0.82    0.76
  -9  -3  -1    2.16    1.01
  -9  -3  -1    2.66    1.18
   9   3   1    1.70    0.85
 -10  -3  -1    2.76    1.20
 -10  -3  -1    0.74    0.98
 -10  -3  -1    2.44    1.22
  -8   4   1   -0.37    1.09
  -8   4   1    0.01    1.00
  -7   4   1    3.45    1.15
  -7   4   1    2.77    1.19
  -6   4   1   -0.39    0.92
  -6   4   1    0.19    0.85
   5  -4  -1    1.71    0.55
   5  -4  -1    2.25    0.76
  -5   4   1    2.09    0.88
  -5   4   1    1.58    0.87
   4  -4  -1    2.76    0.76
  -4   4   1    2.33    0.78
  -4   4   1    2.29    0.73
   3  -4  -1    5.87    0.86
   3  -4  -1    5.55    0.47
  -3   4   1    4.67    0.86
  -3   4   1    3.89    0.79
   2  -4  -1   16.90    1.38
   2  -4  -1   14.72    1.36
   2  -4  -1   16.48    1.18
  -2   4   1   15.86    1.39
  -2   4   1   17.73    1.46
   1  -4  -1    4.80    0.66
   1  -4  -1    4.76    0.69
   1  -4  -1    5.63    0.65
  -1   4   1    5.57    0.64
  -1   4   1    5.32    0.55
  -1   4   1    5.48    0.72
   0  -4  -1   -0.10    0.37
   0  -4  -1    0.13    0.27
   0  -4  -1    1.32    0.51
   0   4   1    0.18    0.27
   0   4   1   -0.01    0.42
   0   4   1   -0.06    0.16
   0   4   1   -0.03    0.17
  -1  -4  -1   15.26    1.23
  -1  -4  -1   14.55    1.13
  -1  -4  -1   14.97    1.04
   1   4   1   14.91    1.19
   1   4   1   14.89    1.01
   1   4   1   14.17    0.94
   1   4   1   15.42    1.22
  -2  -4  -1    0.41    0.36
  -2  -4  -1    0.26    0.19
  -2  -4  -1    0.20    0.22
  -2  -4  -1    1.12    0.53
  -2  -4  -1    0.13    0.17
   2   4   1    0.03    0.28
   2   4   1    0.80    0.47
  -3  -4  -1   37.12    2.76
  -3  -4  -1   43.07    2.69
  -3  -4  -1   36.54    2.61
   3   4   1   41.88    2.75
   3   4   1   43.09    2.78
   3   4   1   38.63    2.66
  -4  -4  -1   12.59    1.30
   4   4   1   17.23    1.36
   4   4   1   18.98    1.40
   4   4   1   16.59    1.40
   5   4   1    0.22    0.49
   5   4   1    0.08    0.46
   5   4   1    0.00    0.55
  -6  -4  -1    6.58    1.09
  -6  -4  -1    5.81    0.95
   6   4   1    9.44    1.17
   6   4   1    7.86    0.99
   6   4   1    7.91    1.16
  -7  -4  -1   -0.50    0.60
  -7  -4  -1   -0.68    0.76
  -7  -4  -1    0.05    0.76
   7   4   1   -0.93    0.62
   7   4   1   -0.43    0.60
  -8  -4  -1    1.42    0.71
  -8  -4  -1   -0.28    0.81
  -8  -4  -1   -0.28    0.74
  -8  -4  -1   -0.70    0.82
   8   4   1    0.00    0.72
  -9  -4  -1    1.33    0.81
  -9  -4  -1    1.54    0.97
  -9  -4  -1   -1.33    0.80
   9   4   1   -1.59    0.71
 -10  -4  -1    2.43    1.35
 -10  -4  -1    1.98    0.94
 -10  -4  -1    0.84    0.99
  10   4   1   -1.84    1.14
  -7   5   1    1.53    1.16
  -7   5   1    1.72    1.04
  -6   5   1   11.18    1.57
  -6   5   1    9.90    1.62
   5  -5  -1    3.14    0.87
  -5   5   1    1.70    0.96
  -5   5   1    2.03    0.86
   4  -5  -1   16.48    1.60
  -4   5   1   16.77    1.78
  -4   5   1   19.71    1.80
   3  -5  -1    5.24    0.54
   3  -5  -1    5.23    0.93
  -3   5   1    4.33    0.86
  -3   5   1    3.96    0.85
   2  -5  -1   54.57    3.59
   2  -5  -1   51.18    3.58
   2  -5  -1   52.68    3.41
  -2   5   1   49.63    3.54
  -2   5   1   54.10    3.65
   1  -5  -1   53.49    3.39
   1  -5  -1   49.77    3.32
   1  -5  -1   42.92    3.34
  -1   5   1   50.14    3.20
  -1   5   1   54.79    3.45
  -1   5   1   50.78    3.32
   0  -5  -1   12.30    1.13
   0  -5  -1   12.71    1.20
   0  -5  -1   14.53    1.21
   0   5   1   14.34    1.26
   0   5   1   14.73    0.91
   0   5   1   13.81    1.06
   0   5   1   13.11    0.94
  -1  -5  -1   69.70    3.94
  -1  -5  -1   56.43    3.85
  -1  -5  -1   58.28    4.00
   1   5   1   63.38    4.01
   1   5   1   64.83    4.02
   1   5   1   54.72    3.82
  -2  -5  -1    1.11    0.12
  -2  -5  -1    0.54    0.54
  -2  -5  -1    0.57    0.21
  -2  -5  -1    1.72    0.40
   2   5   1    0.58    0.25
   2   5   1    1.05    0.46
  -3  -5  -1    1.64    0.29
  -3  -5  -1    1.30    0.40
  -3  -5  -1    1.45    0.58
   3   5   1    1.07    0.51
   3   5   1    1.31    0.39
  -4  -5  -1    3.55    0.61
  -4  -5  -1    3.92    0.53
  -4  -5  -1    2.84    0.76
   4   5   1    4.09    0.75
   4   5   1    4.49    0.75
   4   5   1    4.07    0.64
  -5  -5  -1    5.94    0.80
  -5  -5  -1    7.35    0.96
  -5  -5  -1    5.97    1.02
   5   5   1    8.12    0.98
   5   5   1    8.21    1.00
   5   5   1    9.56    1.13
  -6  -5  -1    6.21    1.05
   6   5   1   10.67    1.20
   6   5   1    9.83    1.23
   6   5   1   10.18    1.17
  -7  -5  -1    0.93    0.72
  -7  -5  -1    1.28    0.85
  -7  -5  -1    0.70    0.99
  -7  -5  -1    0.02    0.60
   7   5   1    1.92    0.85
   7   5   1    2.34    0.81
   7   5   1    2.20    0.79
  -8  -5  -1   -0.63    0.66
  -8  -5  -1    0.56    0.85
  -8  -5  -1    0.33    0.77
  -8  -5  -1    0.51    0.89
  -8  -5  -1   -0.79    0.61
   8   5   1   -0.69    0.72
  -9  -5  -1    0.35    1.09
  -9  -5  -1    1.14    1.18
  -9  -5  -1    2.06    0.90
  -9  -5  -1    3.16    0.96
   9   5   1    2.08    1.04
 -10  -5  -1    5.22    1.18
 -10  -5  -1    3.69    1.24
 -10  -5  -1    3.83    1.34
  10   5   1    3.48    1.12
  -7   6   1    1.90    1.15
  -7   6   1    4.27    1.53
  -6   6   1    6.91    1.31
  -6   6   1    7.07    1.60
   5  -6  -1    1.62    0.77
  -5   6   1    0.07    0.78
  -5   6   1    0.72    0.97
   4  -6  -1    9.78    1.31
  -4   6   1    8.55    1.33
  -4   6   1   10.29    1.31
   3  -6  -1    4.24    0.91
   3  -6  -1    4.81    0.56
  -3   6   1    3.15    0.87
  -3   6   1    4.28    0.83
   2  -6  -1   11.11    1.32
   2  -6  -1    9.95    1.08
   2  -6  -1   14.68    1.42
  -2   6   1   14.81    1.50
  -2   6   1   14.93    1.31
   1  -6  -1   10.64    1.17
   1  -6  -1    9.67    1.09
   1  -6  -1    9.63    1.04
  -1   6   1   10.87    0.99
  -1   6   1    9.75    0.77
  -1   6   1    7.18    1.04
   0  -6  -1    0.63    0.43
   0  -6  -1    0.52    0.55
   0  -6  -1    1.80    0.59
   0   6   1    0.55    0.18
   0   6   1    0.26    0.47
   0   6   1    0.76    0.32
   0   6   1    0.87    0.48
  -1  -6  -1   -0.53    0.47
  -1  -6  -1   -0.30    0.36
  -1  -6  -1    0.66    0.54
   1   6   1   -0.25    0.19
   1   6   1    0.06    0.44
   1   6   1   -0.13    0.41
  -2  -6  -1    7.06    0.93
  -2  -6  -1    8.96    0.80
   2   6   1    5.65    0.81
   2   6   1    6.62    0.53
  -3  -6  -1    0.13    0.24
  -3  -6  -1    1.29    0.43
  -3  -6  -1    0.80    0.60
  -3  -6  -1    0.04    0.15
   3   6   1    0.39    0.49
   3   6   1    0.09    0.28
  -4  -6  -1    5.06    0.59
  -4  -6  -1    5.35    0.74
  -4  -6  -1    6.95    1.02
   4   6   1    6.41    0.75
   4   6   1    5.89    0.92
  -5  -6  -1    2.40    0.51
  -5  -6  -1    3.25    0.70
  -5  -6  -1    3.25    0.89
   5   6   1    2.96    0.67
   5   6   1    2.78    0.76
  -6  -6  -1    0.52    0.48
  -6  -6  -1    0.00    0.70
  -6  -6  -1    0.29    0.59
   6   6   1   -0.03    0.61
   6   6   1    0.75    0.61
  -7  -6  -1   13.45    1.57
  -7  -6  -1   10.43    1.31
  -7  -6  -1    7.91    1.14
   7   6   1   13.78    1.50
   7   6   1   11.45    1.49
   7   6   1   10.64    1.34
  -8  -6  -1    3.96    1.12
  -8  -6  -1    7.49    1.23
  -8  -6  -1    6.23    1.15
  -8  -6  -1    5.32    1.00
  -8  -6  -1    4.93    0.98
  -8  -6  -1    5.41    1.41
  -8  -6  -1    4.94    1.24
   8   6   1    6.03    1.20
  -9  -6  -1    9.95    1.46
  -9  -6  -1   12.37    1.60
  -9  -6  -1   12.83    1.63
  -9  -6  -1   10.75    1.62
  -9  -6  -1   12.30    1.62
  -9  -6  -1   12.94    1.94
  -9  -6  -1   12.85    1.81
 -10  -6  -1    1.87    0.85
 -10  -6  -1   -0.45    0.87
 -10  -6  -1    1.18    0.84
 -10  -6  -1   -1.70    1.60
   6  -7  -1    1.90    0.86
  -6   7   1   -1.43    0.83
  -6   7   1    1.32    1.13
   5  -7  -1    1.09    0.74
  -5   7   1    0.18    0.90
  -5   7   1   -0.56    0.76
   4  -7  -1    0.12    0.66
  -4   7   1    0.02    0.70
  -4   7   1   -1.14    0.82
   3  -7  -1    0.43    0.67
  -3   7   1    0.29    0.61
  -3   7   1    0.78    0.82
   2  -7  -1    1.31    0.73
   2  -7  -1    0.70    0.74
   2  -7  -1    1.46    0.51
  -2   7   1    0.86    0.54
  -2   7   1    0.66    0.71
   1  -7  -1    0.11    0.64
   1  -7  -1    0.68    0.51
   1  -7  -1    0.24    0.58
  -1   7   1    0.63    0.41
  -1   7   1    0.37    0.65
   0  -7  -1    1.68    0.65
   0  -7  -1    0.47    0.61
   0  -7  -1    0.82    0.55
   0   7   1    1.28    0.22
   0   7   1    0.98    0.62
   0   7   1    0.64    0.63
   0   7   1    1.39    0.38
  -1  -7  -1    9.84    1.06
  -1  -7  -1    8.30    1.13
  -1  -7  -1   12.27    1.19
   1   7   1    8.07    1.09
   1   7   1   10.73    1.18
   1   7   1   10.51    0.84
  -2  -7  -1    0.14    0.69
  -2  -7  -1    1.70    0.50
  -2  -7  -1    1.18    0.64
   2   7   1    0.41    0.51
  -3  -7  -1    1.82    0.51
  -3  -7  -1    0.88    0.68
   3   7   1    0.27    0.53
   3   7   1    1.06    0.29
  -4  -7  -1   22.03    1.61
  -4  -7  -1   20.92    1.84
  -4  -7  -1   17.98    1.31
   4   7   1   20.56    1.47
   4   7   1   16.52    1.67
  -5  -7  -1   20.06    1.62
  -5  -7  -1   18.23    1.83
  -5  -7  -1   18.12    1.44
   5   7   1   17.46    1.75
   5   7   1   19.63    1.55
  -6  -7  -1    2.48    0.73
  -6  -7  -1    3.06    0.64
  -6  -7  -1    2.51    0.91
   6   7   1    2.24    0.68
   6   7   1    2.23    0.80
  -7  -7  -1   41.64    3.26
  -7  -7  -1   44.68    3.13
  -7  -7  -1   36.80    3.00
  -7  -7  -1   45.00    3.31
   7   7   1   41.83    3.21
   7   7   1   43.15    3.16
  -8  -7  -1   -0.95    0.92
  -8  -7  -1    0.98    0.89
  -8  -7  -1   -0.39    0.58
  -8  -7  -1   -0.05    0.63
  -8  -7  -1    0.16    0.55
   8   7   1    1.75    0.86
  -9  -7  -1    6.39    1.15
  -9  -7  -1    4.29    0.96
  -9  -7  -1    7.24    1.32
  -9  -7  -1    5.53    1.34
  -9  -7  -1    6.91    1.15
  -9  -7  -1    8.73    1.53
  -9  -7  -1    6.23    1.65
 -10  -7  -1    0.18    0.82
 -10  -7  -1    0.28    0.70
 -10  -7  -1    1.92    0.85
   5  -8  -1    1.64    0.81
  -5   8   1   -1.80    0.95
  -5   8   1    0.55    0.81
   4  -8  -1    0.73    0.80
  -4   8   1   -0.32    0.68
  -4   8   1   -0.13    0.86
   3  -8  -1    6.14    1.17
  -3   8   1    7.55    1.09
  -3   8   1    4.90    1.18
   2  -8  -1    3.23    0.90
   2  -8  -1    3.04    0.64
   2  -8  -1    4.13    0.94
  -2   8   1    2.68    0.67
  -2   8   1    3.35    0.99
   1  -8  -1    0.35    0.68
   1  -8  -1    0.43    0.67
   1  -8  -1    1.20    0.62
  -1   8   1    1.75    0.68
  -1   8   1    1.07    0.46
  -1   8   1    1.01    0.73
   0  -8  -1    2.63    0.73
   0  -8  -1    2.95    0.82
   0  -8  -1    2.89    0.82
   0   8   1    1.55    0.80
   0   8   1    2.83    0.48
   0   8   1    2.23    0.69
  -1  -8  -1   -0.38    0.64
  -1  -8  -1    0.22    0.71
  -1  -8  -1   -0.48    0.47
   1   8   1   -0.48    0.49
   1   8   1   -0.12    0.26
   1   8   1   -0.40    0.56
  -2  -8  -1   81.75    5.52
  -2  -8  -1   89.17    5.77
  -2  -8  -1   84.41    5.67
   2   8   1   86.38    5.67
  -3  -8  -1   31.61    2.18
  -3  -8  -1   27.60    2.33
  -3  -8  -1   29.78    2.52
   3   8   1   28.19    2.33
  -4  -8  -1    0.69    0.74
  -4  -8  -1    0.97    0.86
  -4  -8  -1    1.97    0.60
   4   8   1    1.03    0.66
  -5  -8  -1    7.23    1.22
  -5  -8  -1    5.92    0.89
  -5  -8  -1    4.54    1.15
   5   8   1    7.66    0.87
   5   8   1    5.82    1.12
  -6  -8  -1    0.14    0.59
  -6  -8  -1    0.62    0.88
  -6  -8  -1    0.40    0.89
   6   8   1   -0.51    0.70
  -7  -8  -1    3.40    0.90
  -7  -8  -1    7.17    1.43
  -7  -8  -1    4.72    1.15
   7   8   1    5.27    1.12
  -8  -8  -1   -1.31    0.87
  -8  -8  -1    0.49    0.67
  -8  -8  -1   -1.26    0.91
  -8  -8  -1   -1.36    0.69
   8   8   1    0.00    0.78
  -9  -8  -1    0.89    1.05
  -9  -8  -1    3.81    1.28
  -9  -8  -1    2.11    1.20
  -9  -8  -1    1.48    0.99
  -9  -8  -1    1.29    1.40
   9   8   1    3.25    1.09
 -10  -8  -1    1.46    1.43
   4  -9  -1    1.91    0.90
  -4   9   1    0.33    0.81
  -4   9   1   -0.76    0.88
   3  -9  -1    1.44    0.88
  -3   9   1    0.41    0.67
  -3   9   1   -1.19    0.57
  -3   9   1    0.62    1.02
   2  -9  -1   13.28    1.63
  -2   9   1   11.51    1.59
  -2   9   1    9.23    1.32
  -2   9   1   13.07    1.28
   1  -9  -1    2.54    0.73
   1  -9  -1    2.07    0.91
   1  -9  -1    1.91    0.81
  -1   9   1    0.86    0.49
  -1   9   1    2.49    0.90
  -1   9   1    1.32    0.71
   0  -9  -1    4.94    1.01
   0  -9  -1    5.04    0.97
   0  -9  -1    4.89    0.94
   0   9   1    4.22    0.63
   0   9   1    4.53    0.94
   0   9   1    3.76    0.99
  -1  -9  -1   19.89    1.73
  -1  -9  -1   18.88    1.85
  -1  -9  -1   19.39    1.91
   1   9   1   19.69    1.46
   1   9   1   20.15    1.85
  -2  -9  -1   -0.21    0.66
  -2  -9  -1    1.54    0.64
  -2  -9  -1    0.68    0.80
   2   9   1    0.64    0.63
  -3  -9  -1   10.14    1.14
  -3  -9  -1    9.67    1.34
  -3  -9  -1   10.37    1.51
   3   9   1   11.39    1.42
  -4  -9  -1    5.82    1.13
  -4  -9  -1    5.33    0.85
  -4  -9  -1    7.00    1.33
   4   9   1    5.45    1.06
  -5  -9  -1   -0.09    0.86
  -5  -9  -1    0.29    0.78
  -5  -9  -1    0.04    0.57
   5   9   1    0.67    0.78
  -6  -9  -1    6.28    0.95
  -6  -9  -1    4.30    1.23
  -6  -9  -1    5.61    1.22
   6   9   1    4.30    1.03
  -7  -9  -1    2.61    1.16
  -7  -9  -1    1.11    1.05
  -7  -9  -1    1.96    0.79
   7   9   1    1.44    0.92
  -8  -9  -1   -0.12    0.77
  -8  -9  -1    0.21    1.07
  -8  -9  -1   -0.07    1.10
   8   9   1    0.95    0.93
  -9  -9  -1   -1.70    1.00
  -9  -9  -1    1.22    1.27
  -9  -9  -1    0.12    1.59
   9   9   1   -0.30    0.93
   3 -10  -1    0.33    0.91
  -3  10   1   -0.34    0.92
  -3  10   1    0.53    0.81
   2 -10  -1    1.33    0.88
  -2  10   1    1.16    0.72
  -2  10   1    0.90    1.03
   1 -10  -1    0.04    1.01
   1 -10  -1    1.39    0.81
   1 -10  -1   -0.03    0.72
  -1  10   1   -0.02    0.89
  -1  10   1    0.13    0.59
   0 -10  -1    1.77    0.92
   0 -10  -1    2.42    0.91
   0 -10  -1    3.01    0.88
   0  10   1    1.22    0.92
   0  10   1    2.04    0.73
  -1 -10  -1   10.01    1.46
  -1 -10  -1    8.13    1.13
  -1 -10  -1    7.63    1.29
   1  10   1    6.19    1.09
  -2 -10  -1    0.30    0.79
  -2 -10  -1   -0.46    0.82
  -2 -10  -1    0.59    0.63
   2  10   1    0.91    0.73
  -3 -10  -1    0.39    0.61
  -3 -10  -1   -0.36    0.83
  -3 -10  -1   -0.19    0.76
   3  10   1   -0.53    0.65
  -4 -10  -1    0.79    0.99
  -4 -10  -1    1.53    0.92
  -4 -10  -1    0.64    0.67
   4  10   1    0.33    0.72
  -5 -10  -1    1.26    1.15
  -5 -10  -1    2.50    0.73
  -5 -10  -1    2.68    1.05
   5  10   1    1.64    0.90
  -6 -10  -1    0.03    0.68
  -6 -10  -1   -0.57    0.97
  -6 -10  -1    0.57    0.98
   6  10   1    1.11    0.76
  -7 -10  -1   11.15    1.68
  -7 -10  -1    7.85    1.57
   7  10   1    7.21    1.37
  -8 -10  -1    0.42    1.14
  -8 -10  -1    1.43    1.28
   8  10   1    0.76    1.06
  -9 -10  -1   -0.67    1.20
  -9 -10  -1    1.62    1.22
   9  10   1    0.74    1.12
   2 -11  -1    1.86    0.95
  -2  11   1    1.10    1.21
  -2  11   1   -0.40    0.82
   1 -11  -1    1.91    0.94
  -1  11   1    1.58    0.76
  -1  11   1    1.73    1.19
   0 -11  -1   -0.47    0.81
   0 -11  -1    1.48    0.86
   0 -11  -1    0.59    0.79
   0  11   1   -0.14    0.71
  -1 -11  -1    1.33    0.95
  -1 -11  -1    0.42    0.74
  -1 -11  -1    1.33    0.81
   1  11   1    0.96    0.77
  -2 -11  -1    1.00    1.00
  -2 -11  -1    0.58    0.87
  -2 -11  -1    0.10    0.64
   2  11   1   -0.13    0.73
  -3 -11  -1    0.24    0.95
  -3 -11  -1    0.64    0.80
  -3 -11  -1    0.70    0.64
   3  11   1   -0.19    0.71
  -4 -11  -1    9.33    1.56
  -4 -11  -1    8.70    1.63
  -4 -11  -1    8.56    1.13
   4  11   1    7.62    1.35
  -5 -11  -1    0.24    1.06
  -5 -11  -1    0.44    0.87
   5  11   1    0.82    0.91
  -6 -11  -1    4.07    1.31
  -6 -11  -1    4.24    1.46
   6  11   1    2.30    0.99
  -7 -11  -1   -0.99    1.11
  -7 -11  -1    0.18    1.19
   7  11   1    0.13    1.06
  -8 -11  -1   -1.45    1.11
  -8 -11  -1    0.10    1.18
   8  11   1    0.76    1.09
   0 -12  -1    1.26    0.92
   0 -12  -1    2.34    0.92
   0  12   1    0.72    0.83
  -1 -12  -1    1.16    0.93
  -1 -12  -1   -1.10    1.02
  -1 -12  -1    0.91    0.79
   1  12   1   -0.33    0.78
  -2 -12  -1   -0.79    0.85
  -2 -12  -1    0.18    0.76
  -2 -12  -1    3.81    1.10
   2  12   1    0.59    0.86
  -3 -12  -1    2.74    1.21
  -3 -12  -1    3.51    1.29
   3  12   1    1.76    0.87
  -4 -12  -1    1.98    1.24
  -4 -12  -1    1.27    1.04
   4  12   1    1.00    0.80
  -5 -12  -1   -2.05    1.00
  -5 -12  -1    1.33    1.16
   5  12   1   -0.29    0.88
  -6 -12  -1    3.38    1.30
  -6 -12  -1   -0.18    1.10
   6  12   1    2.32    0.92
  -7 -12  -1    1.61    1.25
  -7 -12  -1    0.37    1.22
   7  12   1    5.06    1.45
  -4 -13  -1    3.39    1.48
  -4 -13  -1    3.91    1.36
   4  13   1    3.56    1.12
   6  12  -2    0.89    1.22
  -6 -12   2   -0.09    1.10
  -6 -12   2    2.70    1.24
   5  12  -2    5.54    1.25
  -5 -12   2    6.68    1.52
  -5 -12   2    8.45    1.51
   4  12  -2    6.66    1.36
  -4 -12   2    6.39    1.65
  -4 -12   2    9.37    1.64
   3  12  -2    1.16    0.84
  -3 -12   2    0.88    1.03
  -3 -12   2    0.21    1.20
   2  12  -2    6.69    1.33
  -2 -12   2    7.69    1.50
  -2 -12   2    7.83    1.53
   1  12  -2    1.26    0.83
  -1 -12   2   -0.33    1.05
  -1 -12   2    0.88    1.10
   0  12  -2   12.98    1.83
   0 -12   2   16.42    2.06
   7  11  -2    3.19    1.26
  -7 -11   2    5.28    1.28
  -7 -11   2    3.26    1.37
   6  11  -2    5.14    1.42
  -6 -11   2    6.11    1.52
  -6 -11   2    3.22    1.22
   5  11  -2    5.55    1.20
  -5 -11   2    5.38    1.42
  -5 -11   2    6.03    1.39
   4  11  -2   -0.35    0.79
  -4 -11   2    1.14    1.13
  -4 -11   2    0.82    0.94
   3  11  -2    1.24    0.78
  -3 -11   2    0.52    1.01
  -3 -11   2   -1.22    0.85
   2  11  -2    0.21    0.74
  -2 -11   2    1.76    1.15
  -2 -11   2    1.22    0.93
   1  11  -2   -0.03    0.74
  -1 -11   2    0.00    0.94
  -1 -11   2   -0.14    0.93
   0  11  -2   -0.50    0.72
   0 -11   2    1.55    1.03
   0 -11   2    0.42    0.94
  -1  11  -2   -0.75    0.70
   1 -11   2   -0.21    0.87
   8  10  -2    2.67    1.23
  -8 -10   2    2.68    1.14
  -8 -10   2    2.70    1.30
   7  10  -2   15.71    1.96
  -7 -10   2   12.64    2.03
  -7 -10   2   12.77    1.76
   6  10  -2    1.96    1.09
  -6 -10   2    4.57    1.14
  -6 -10   2    3.31    1.26
   5  10  -2    0.78    0.74
  -5 -10   2   -0.13    0.93
  -5 -10   2    0.34    0.89
   4  10  -2    0.31    0.79
  -4 -10   2   -0.28    0.79
  -4 -10   2    0.05    1.01
   3  10  -2    0.23    0.68
  -3 -10   2   -0.76    0.74
  -3 -10   2    0.71    1.04
  -3 -10   2   -0.70    0.50
   2  10  -2    0.78    0.70
  -2 -10   2    0.67    0.91
  -2 -10   2    0.61    0.57
  -2 -10   2    0.72    0.80
   1  10  -2   -0.03    0.38
   1  10  -2   -0.37    0.63
  -1 -10   2    0.62    0.63
  -1 -10   2   -0.35    0.73
  -1 -10   2   -0.92    0.87
   0  10  -2    6.07    0.84
   0  10  -2    7.31    1.17
   0 -10   2    8.30    1.14
   0 -10   2    6.51    1.24
   0 -10   2    6.37    1.29
  -1  10  -2    9.91    1.14
  -1  10  -2    8.88    1.27
   1 -10   2    9.02    1.29
   1 -10   2    6.82    1.39
  -2  10  -2    0.22    0.66
  -2  10  -2    0.46    0.61
  -2  10  -2    0.63    1.03
   2 -10   2    0.47    0.93
  -3  10  -2    9.06    1.68
  -3  10  -2    6.78    1.23
  -3  10  -2    7.23    1.18
   3 -10   2    8.50    1.54
   9   9  -2   -0.49    1.05
  -9  -9   2    0.53    1.85
  -9  -9   2    1.92    1.22
   8   9  -2    1.33    0.75
   8   9  -2   -0.41    0.87
  -8  -9   2    2.24    1.18
  -8  -9   2    1.26    1.56
  -8  -9   2   -0.62    0.78
   7   9  -2    1.08    1.00
   7   9  -2    1.94    0.76
  -7  -9   2    0.40    1.07
  -7  -9   2    1.44    0.98
   6   9  -2    0.29    0.80
   6   9  -2    0.81    0.56
  -6  -9   2    0.57    0.94
  -6  -9   2    1.42    1.06
   5   9  -2    1.26    0.84
   5   9  -2    2.51    0.90
  -5  -9   2    2.41    1.11
  -5  -9   2    2.54    0.99
  -5  -9   2    2.48    0.61
   4   9  -2   20.23    1.97
  -4  -9   2   21.05    2.26
  -4  -9   2   18.79    1.96
  -4  -9   2   21.74    1.64
   3   9  -2    2.39    0.86
  -3  -9   2    2.71    1.08
  -3  -9   2    3.04    0.61
  -3  -9   2    2.33    0.87
   2   9  -2    0.03    0.62
  -2  -9   2   -0.03    0.48
  -2  -9   2    0.44    0.88
  -2  -9   2   -0.39    0.68
   1   9  -2    2.33    0.79
   1   9  -2    2.83    0.53
  -1  -9   2    3.62    0.75
  -1  -9   2    2.88    0.91
  -1  -9   2    4.93    1.14
   0   9  -2    1.12    0.68
   0   9  -2    1.08    0.45
   0  -9   2    0.52    0.77
   0  -9   2    1.32    0.64
   0  -9   2    0.61    0.77
  -1   9  -2    3.56    0.87
  -1   9  -2    3.22    0.99
  -1   9  -2    4.64    0.75
   1  -9   2    2.81    0.87
   1  -9   2    2.87    0.94
  -2   9  -2    0.39    0.82
  -2   9  -2    0.93    0.62
  -2   9  -2    1.01    0.69
   2  -9   2   -0.45    0.80
  -3   9  -2    0.20    0.63
  -3   9  -2    0.26    0.70
  -3   9  -2   -0.58    0.84
   3  -9   2   -0.11    0.81
  -4   9  -2   10.68    1.44
  -4   9  -2    7.38    1.29
  -4   9  -2   13.14    1.83
   4  -9   2   11.78    1.73
   9   8  -2    1.40    0.96
  -9  -8   2    2.02    1.04
  -9  -8   2   -2.67    1.23
  -9  -8   2    2.52    1.63
   8   8  -2   -0.14    0.79
   8   8  -2   -1.03    0.82
  -8  -8   2    1.37    1.56
  -8  -8   2    0.03    0.79
  -8  -8   2    0.41    0.98
   7   8  -2    0.85    0.71
   7   8  -2   -0.77    0.79
  -7  -8   2   -0.72    0.70
  -7  -8   2   -0.05    0.96
   6   8  -2   23.05    2.11
   6   8  -2   20.89    1.80
  -6  -8   2   24.53    2.02
  -6  -8   2   19.02    1.68
  -6  -8   2   20.20    2.22
   5   8  -2    7.28    1.21
   5   8  -2    6.94    0.94
  -5  -8   2    7.58    1.32
  -5  -8   2    7.89    0.88
  -5  -8   2    8.03    1.22
   4   8  -2   -0.59    0.63
   4   8  -2    0.39    0.41
  -4  -8   2    0.08    0.41
  -4  -8   2    0.68    0.94
  -4  -8   2    0.74    0.76
   3   8  -2    0.19    0.55
   3   8  -2    0.14    0.31
  -3  -8   2    0.06    0.70
  -3  -8   2    0.42    0.42
  -3  -8   2    0.17    0.86
   2   8  -2    9.30    1.26
   2   8  -2   12.50    0.93
  -2  -8   2   14.38    1.61
  -2  -8   2   12.19    1.13
  -2  -8   2   11.10    1.39
   1   8  -2   33.33    2.45
   1   8  -2   31.05    2.18
  -1  -8   2   27.78    2.41
  -1  -8   2   29.90    2.54
  -1  -8   2   33.02    2.29
   0   8  -2    0.64    0.56
   0   8  -2   -0.32    0.39
   0  -8   2   -0.22    0.53
   0  -8   2    0.09    0.72
   0  -8   2   -0.49    0.65
  -1   8  -2    3.61    0.77
  -1   8  -2    3.01    0.65
  -1   8  -2    3.45    0.91
   1  -8   2    3.64    0.82
   1  -8   2    4.02    0.96
  -2   8  -2    3.47    0.72
  -2   8  -2    1.84    0.73
  -2   8  -2    1.78    0.89
   2  -8   2    2.75    0.90
   2  -8   2    2.59    0.67
  -3   8  -2   -0.04    0.60
  -3   8  -2   -0.43    0.79
  -3   8  -2   -0.13    0.58
   3  -8   2    0.54    0.78
  -4   8  -2    4.85    0.91
  -4   8  -2    5.41    1.00
  -4   8  -2    5.61    1.23
   4  -8   2    3.31    1.13
  -5   8  -2   -1.77    0.85
  -5   8  -2    0.03    1.03
   5  -8   2   -0.63    0.84
 -10  -7   2   -1.04    1.21
 -10  -7   2   -1.70    2.21
 -10  -7   2   -1.28    0.81
   9   7  -2    2.59    1.09
  -9  -7   2    2.11    1.51
  -9  -7   2   -0.18    1.18
  -9  -7   2    0.77    0.85
  -9  -7   2   -0.60    0.84
  -9  -7   2    1.17    0.65
   8   7  -2    0.71    0.90
   8   7  -2    1.25    0.84
  -8  -7   2   -0.39    0.82
  -8  -7   2    0.26    0.66
  -8  -7   2    0.89    1.45
  -8  -7   2   -0.33    0.72
  -8  -7   2    1.27    0.59
   7   7  -2    1.37    0.81
   7   7  -2    0.74    0.84
  -7  -7   2    0.51    0.77
  -7  -7   2    1.27    0.99
  -7  -7   2   -0.12    0.61
   6   7  -2    0.97    0.67
   6   7  -2    2.58    0.91
  -6  -7   2    0.32    0.57
  -6  -7   2    2.98    0.54
  -6  -7   2    2.09    0.82
  -6  -7   2    1.49    1.03
   5   7  -2   12.24    1.27
   5   7  -2   13.01    1.48
  -5  -7   2   14.97    1.71
  -5  -7   2   11.36    1.36
  -5  -7   2   12.71    1.06
  -5  -7   2   11.53    1.15
   4   7  -2    0.11    0.63
   4   7  -2    0.27    0.41
  -4  -7   2   -0.12    0.38
  -4  -7   2   -0.17    0.21
  -4  -7   2   -0.60    0.61
  -4  -7   2   -0.04    0.75
   3   7  -2   23.95    1.62
   3   7  -2   16.99    1.84
  -3  -7   2   23.38    1.62
  -3  -7   2   23.02    2.07
  -3  -7   2   21.55    1.89
   2   7  -2   11.42    1.22
   2   7  -2    9.59    0.80
  -2  -7   2    9.05    1.25
  -2  -7   2    9.04    0.95
  -2  -7   2    9.28    1.14
   1   7  -2   13.47    1.33
   1   7  -2   12.99    0.93
   1   7  -2   12.28    1.06
  -1  -7   2   10.96    1.13
  -1  -7   2   13.83    1.43
  -1  -7   2   13.82    1.52
   0   7  -2   20.25    1.49
   0   7  -2   18.78    1.64
   0   7  -2   18.41    1.78
   0  -7   2   18.42    1.71
   0  -7   2   18.60    1.70
   0  -7   2   18.62    1.58
  -1   7  -2    1.23    0.34
  -1   7  -2    1.17    0.61
  -1   7  -2    1.32    0.70
  -1   7  -2    0.90    0.47
   1  -7   2    1.08    0.77
   1  -7   2    0.91    0.62
   1  -7   2    1.01    0.63
  -2   7  -2   -0.19    0.36
  -2   7  -2    0.08    0.51
  -2   7  -2    0.56    0.73
  -2   7  -2   -0.12    0.51
   2  -7   2    0.08    0.52
   2  -7   2   -0.27    0.68
  -3   7  -2    4.90    0.92
  -3   7  -2    4.71    1.09
  -3   7  -2    4.33    0.74
   3  -7   2    4.26    0.71
   3  -7   2    4.21    1.10
  -4   7  -2    0.39    0.86
  -4   7  -2    3.11    0.69
  -4   7  -2   -0.17    0.70
   4  -7   2    0.98    0.84
  -5   7  -2    0.50    0.88
  -5   7  -2    2.10    0.73
  -5   7  -2   -0.42    0.73
   5  -7   2    0.72    0.90
  -6   7  -2    0.67    0.96
  -6   7  -2   -0.04    1.03
 -10  -6   2    1.43    0.99
 -10  -6   2    1.44    0.90
 -10  -6   2    3.16    1.64
   9   6  -2    1.95    1.00
  -9  -6   2   -1.30    0.76
  -9  -6   2    1.85    1.25
  -9  -6   2   -1.72    1.14
  -9  -6   2    1.56    1.27
  -9  -6   2    1.56    0.79
   8   6  -2    8.25    1.32
  -8  -6   2    4.45    0.99
  -8  -6   2    4.37    1.28
  -8  -6   2    4.76    1.06
  -8  -6   2    3.73    1.40
  -8  -6   2    4.26    0.99
   7   6  -2   22.25    2.16
   7   6  -2   23.61    2.20
  -7  -6   2   26.60    2.06
  -7  -6   2   25.19    2.23
  -7  -6   2   25.81    2.70
  -7  -6   2   22.40    2.04
   6   6  -2    4.87    0.96
   6   6  -2    2.98    0.84
  -6  -6   2    4.32    0.99
  -6  -6   2    4.20    0.89
  -6  -6   2    4.85    0.78
   5   6  -2   27.55    2.30
   5   6  -2   28.85    2.25
  -5  -6   2   29.06    2.15
  -5  -6   2   28.65    2.40
  -5  -6   2   33.55    2.33
   4   6  -2    0.46    0.48
   4   6  -2    0.43    0.58
  -4  -6   2    1.12    0.64
  -4  -6   2    0.06    0.67
  -4  -6   2    0.33    0.39
   3   6  -2   33.02    2.28
   3   6  -2   29.34    2.42
  -3  -6   2   35.35    2.43
  -3  -6   2   32.41    2.07
  -3  -6   2   31.05    2.50
  -3  -6   2   35.84    2.24
  -3  -6   2   33.50    2.10
   2   6  -2    6.75    0.91
   2   6  -2    7.44    0.67
  -2  -6   2    6.59    0.71
  -2  -6   2    6.25    0.89
  -2  -6   2    6.76    1.00
   1   6  -2    4.03    0.51
   1   6  -2    4.48    0.46
   1   6  -2    4.76    0.72
  -1  -6   2    4.30    0.58
  -1  -6   2    3.30    0.71
  -1  -6   2    3.28    0.77
   0   6  -2    4.09    0.36
   0   6  -2    3.88    0.71
   0   6  -2    4.64    0.57
   0   6  -2    3.67    0.76
   0  -6   2    3.73    0.62
   0  -6   2    3.68    0.76
   0  -6   2    4.14    0.76
  -1   6  -2    4.13    0.65
  -1   6  -2    3.59    0.51
  -1   6  -2    4.15    0.74
  -1   6  -2    4.49    0.85
   1  -6   2    5.34    0.81
   1  -6   2    3.78    0.71
   1  -6   2    5.27    0.91
  -2   6  -2   10.36    1.04
  -2   6  -2   10.13    1.27
  -2   6  -2   13.23    1.25
   2  -6   2    9.77    1.32
   2  -6   2   10.79    1.10
  -3   6  -2   -0.02    0.57
  -3   6  -2    0.56    0.66
  -3   6  -2    0.47    0.48
   3  -6   2    0.01    0.40
   3  -6   2    0.38    0.78
  -4   6  -2    0.02    0.79
  -4   6  -2    0.65    0.72
  -4   6  -2    2.01    0.67
   4  -6   2    1.85    0.81
  -5   6  -2    2.18    0.80
  -5   6  -2    0.19    0.80
  -5   6  -2    0.45    0.82
   5  -6   2    1.45    0.83
  -6   6  -2    0.20    0.93
  -6   6  -2    1.56    0.80
  -6   6  -2   -1.18    0.96
  -7   6  -2    0.00    1.16
  -7   6  -2   -0.25    1.02
 -10  -5   2    2.68    1.25
 -10  -5   2    3.43    1.62
   9   5  -2    2.93    1.10
  -9  -5   2    3.46    1.34
  -9  -5   2    1.41    1.21
  -9  -5   2    1.49    0.99
   8   5  -2    1.49    0.89
  -8  -5   2   -1.01    0.66
  -8  -5   2   -0.79    0.98
  -8  -5   2    0.84    0.71
  -8  -5   2   -0.54    1.03
   7   5  -2    2.15    0.86
  -7  -5   2    1.63    0.83
  -7  -5   2    1.00    1.00
  -7  -5   2    2.80    0.79
  -7  -5   2    0.36    1.02
   6   5  -2    3.69    0.86
   6   5  -2    6.70    1.08
  -6  -5   2    6.96    1.38
  -6  -5   2    5.28    0.93
  -6  -5   2    6.82    1.10
   5   5  -2    0.46    0.61
   5   5  -2    0.08    0.54
  -5  -5   2    0.23    0.46
  -5  -5   2   -0.92    0.46
  -5  -5   2   -0.20    0.70
   4   5  -2    5.10    0.76
   4   5  -2    5.81    0.86
  -4  -5   2    5.67    0.82
  -4  -5   2    5.03    0.90
  -4  -5   2    6.08    0.69
   3   5  -2    7.58    0.97
   3   5  -2    7.39    0.77
  -3  -5   2    6.05    0.66
  -3  -5   2    8.29    0.94
  -3  -5   2    5.52    0.93
  -3  -5   2    7.74    0.57
   2   5  -2    2.04    0.39
   2   5  -2    2.06    0.58
  -2  -5   2    1.44    0.61
  -2  -5   2    2.24    0.58
  -2  -5   2    1.71    0.32
   1   5  -2    1.44    0.32
   1   5  -2    1.99    0.51
   1   5  -2    2.26    0.33
  -1  -5   2    2.41    0.41
  -1  -5   2    2.51    0.63
  -1  -5   2    2.21    0.55
   0   5  -2   28.21    1.98
   0   5  -2   27.81    2.04
   0   5  -2   28.12    1.77
   0   5  -2   28.11    1.91
   0  -5   2   27.88    1.93
   0  -5   2   24.52    2.04
   0  -5   2   27.53    2.03
  -1   5  -2    2.17    0.54
  -1   5  -2    1.57    0.44
  -1   5  -2    1.91    0.37
  -1   5  -2    1.82    0.54
   1  -5   2    1.74    0.54
   1  -5   2    2.26    0.63
   1  -5   2    3.07    0.61
  -2   5  -2    2.93    0.55
  -2   5  -2    3.00    0.61
  -2   5  -2    2.55    0.64
   2  -5   2    3.48    0.77
   2  -5   2    3.36    0.59
  -3   5  -2    3.89    0.79
  -3   5  -2    4.11    0.84
   3  -5   2    5.42    0.99
   3  -5   2    5.67    0.65
  -4   5  -2    2.26    0.77
  -4   5  -2    2.40    0.79
   4  -5   2    2.31    0.92
   4  -5   2    3.19    0.55
  -5   5  -2    0.97    0.72
  -5   5  -2    0.38    0.82
  -5   5  -2    0.19    0.71
   5  -5   2   -0.26    0.72
   5  -5   2   -0.13    0.52
  -6   5  -2   10.98    1.62
  -6   5  -2   10.75    1.54
  -6   5  -2   15.40    1.77
  -7   5  -2    2.45    1.18
  -7   5  -2    2.33    1.08
  -7   5  -2    4.00    1.09
 -10  -4   2   -0.32    1.11
 -10  -4   2    2.07    1.44
   9   4  -2   17.07    2.14
  -9  -4   2   17.60    2.16
  -9  -4   2   15.17    1.98
  -9  -4   2   18.76    2.32
   8   4  -2    0.04    0.84
  -8  -4   2   -0.12    0.79
  -8  -4   2    1.46    0.71
  -8  -4   2    0.94    1.10
  -8  -4   2    0.10    0.90
   7   4  -2    8.11    1.30
  -7  -4   2    6.67    1.31
  -7  -4   2    6.50    1.29
  -7  -4   2    7.53    1.08
   6   4  -2    4.01    0.91
  -6  -4   2    4.71    0.84
  -6  -4   2    5.89    0.93
  -6  -4   2    5.02    1.23
   5   4  -2    3.26    0.71
   5   4  -2    3.24    0.72
  -5  -4   2    1.21    0.58
  -5  -4   2    2.42    0.70
   4   4  -2    2.57    0.62
   4   4  -2    2.16    0.59
  -4  -4   2    2.32    0.49
  -4  -4   2    2.45    0.69
  -4  -4   2    1.66    0.52
   3   4  -2   15.16    1.35
   3   4  -2   16.00    1.26
  -3  -4   2   16.74    1.18
  -3  -4   2   14.28    1.41
  -3  -4   2   14.42    1.26
   2   4  -2   22.38    1.66
   2   4  -2   27.10    1.71
   2   4  -2   18.71    1.80
  -2  -4   2   24.69    1.89
  -2  -4   2   26.44    1.58
  -2  -4   2   26.09    1.83
  -2  -4   2   25.64    1.65
   1   4  -2  237.02   15.29
   1   4  -2  261.54   15.27
   1   4  -2  245.74   15.28
   1   4  -2  253.86   15.38
  -1  -4   2  233.24   15.42
  -1  -4   2  265.64   15.39
  -1  -4   2  237.20   15.27
   0   4  -2   11.69    1.08
   0   4  -2   11.72    0.84
   0   4  -2   12.57    0.97
   0   4  -2   11.96    1.05
   0  -4   2   11.45    1.10
   0  -4   2   12.16    1.17
   0  -4   2   12.73    0.99
  -1   4  -2   49.36    3.19
  -1   4  -2   55.23    3.13
  -1   4  -2   42.86    3.03
   1  -4   2   42.26    3.08
   1  -4   2   41.09    3.07
   1  -4   2   52.68    3.19
  -2   4  -2   -0.21    0.40
  -2   4  -2   -0.30    0.39
   2  -4   2   -0.02    0.31
   2  -4   2   -0.21    0.51
  -3   4  -2   28.12    2.10
  -3   4  -2   27.00    2.05
   3  -4   2   23.30    2.02
   3  -4   2   26.17    1.79
  -4   4  -2    5.85    0.97
  -4   4  -2    6.30    1.00
   4  -4   2    7.18    0.63
   4  -4   2    6.39    1.04
  -5   4  -2    8.99    1.28
  -5   4  -2    7.79    1.15
   5  -4   2    8.83    1.27
   5  -4   2    7.57    1.05
  -6   4  -2   21.89    2.09
  -6   4  -2   19.29    2.09
   6  -4   2   18.89    1.74
  -7   4  -2    2.71    1.01
  -7   4  -2    0.36    0.87
  -7   4  -2    0.27    1.01
  -8   4  -2    1.58    1.18
  -8   4  -2    0.27    1.21
  -8   4  -2    4.96    1.22
 -10  -3   2   -1.31    1.40
 -10  -3   2   -0.53    1.11
   9   3  -2   -0.23    0.89
  -9  -3   2    0.29    0.97
  -9  -3   2    2.75    1.23
   8   3  -2   -0.12    0.85
   8   3  -2   -0.21    0.57
  -8  -3   2   -0.36    0.80
  -8  -3   2    1.77    0.93
  -8  -3   2   -0.22    1.05
   7   3  -2   -1.02    0.53
   7   3  -2   -0.19    0.72
  -7  -3   2    0.70    0.58
  -7  -3   2    0.18    0.76
  -7  -3   2   -0.21    0.86
  -7  -3   2   -0.49    0.74
   6   3  -2   88.51    5.97
   6   3  -2   94.52    5.86
  -6  -3   2   83.03    6.09
  -6  -3   2   89.71    6.04
  -6  -3   2   89.15    5.80
   5   3  -2    2.16    0.70
   5   3  -2    1.80    0.59
  -5  -3   2    1.22    0.55
  -5  -3   2    0.05    0.70
   4   3  -2    0.05    0.45
   4   3  -2   -0.32    0.42
  -4  -3   2   -0.81    0.40
   3   3  -2   20.65    1.53
   3   3  -2   19.90    1.53
  -3  -3   2   20.68    1.59
  -3  -3   2   17.45    1.45
   2   3  -2   61.42    3.83
   2   3  -2   65.70    3.75
  -2  -3   2   53.90    3.70
  -2  -3   2   59.22    3.83
  -2  -3   2   53.51    3.67
  -2  -3   2   58.73    3.75
   1   3  -2  101.12    5.99
   1   3  -2  102.10    5.92
   1   3  -2   93.73    5.89
   1   3  -2   95.42    5.91
  -1  -3   2   97.02    5.89
  -1  -3   2   93.14    5.97
  -1  -3   2   84.15    5.84
  -1  -3   2   95.07    6.02
   0   3  -2    8.91    0.76
   0   3  -2    9.91    0.81
   0   3  -2    8.61    0.66
   0   3  -2   10.57    0.72
   0   3  -2    8.29    0.86
   0  -3   2    8.62    0.75
   0  -3   2    9.00    0.91
   0  -3   2    9.36    0.89
  -1   3  -2    5.75    0.69
  -1   3  -2    8.26    0.82
  -1   3  -2    8.91    0.85
  -1   3  -2    5.46    0.66
   1  -3   2    8.87    0.88
   1  -3   2    8.01    0.78
   1  -3   2    7.74    0.79
  -2   3  -2   22.86    1.67
  -2   3  -2   22.50    1.67
  -2   3  -2   22.79    1.55
   2  -3   2   21.44    1.68
   2  -3   2   21.59    1.53
   2  -3   2   21.24    1.51
  -3   3  -2    2.69    0.61
  -3   3  -2    3.61    0.48
  -3   3  -2    3.33    0.67
   3  -3   2    3.49    0.46
   3  -3   2    3.31    0.69
   3  -3   2    3.93    0.46
  -4   3  -2   35.54    2.25
  -4   3  -2   32.37    2.61
  -4   3  -2   34.14    2.59
   4  -3   2   34.31    2.27
   4  -3   2   33.75    2.21
   4  -3   2   33.97    2.55
  -5   3  -2    2.92    0.85
  -5   3  -2    5.16    0.98
   5  -3   2    3.18    0.69
  -6   3  -2    0.45    0.72
  -6   3  -2    0.27    0.70
   6  -3   2    0.67    0.53
  -7   3  -2    0.29    0.87
  -7   3  -2    0.81    0.92
  -8   3  -2    1.68    1.06
  -8   3  -2    1.90    1.00
  -8   3  -2    0.15    0.99
 -10  -2   2    0.03    1.00
 -10  -2   2    1.96    1.56
  -9  -2   2   -0.69    1.27
  -9  -2   2    0.55    1.00
   8   2  -2   11.36    1.32
   8   2  -2   12.90    1.74
  -8  -2   2   10.26    1.60
  -8  -2   2   12.75    1.51
  -8  -2   2   12.14    1.87
   7   2  -2    1.88    0.67
   7   2  -2    3.36    1.01
  -7  -2   2    2.15    1.06
  -7  -2   2    3.72    0.63
  -7  -2   2    1.93    0.81
  -7  -2   2    2.07    0.85
   6   2  -2   24.54    2.03
   6   2  -2   21.31    1.81
  -6  -2   2   23.53    1.75
  -6  -2   2   26.32    2.30
  -6  -2   2   22.46    1.97
   5   2  -2    0.43    0.45
   5   2  -2    0.82    0.59
  -5  -2   2    0.72    0.42
  -5  -2   2    0.59    0.69
  -5  -2   2   -0.44    0.54
   4   2  -2   38.22    2.86
   4   2  -2   44.91    2.82
  -4  -2   2   39.34    2.94
  -4  -2   2   43.08    2.78
   3   2  -2    1.28    0.48
   3   2  -2    0.41    0.42
   3   2  -2    0.26    0.47
  -3  -2   2    0.10    0.64
  -3  -2   2   -0.28    0.39
   2   2  -2   14.23    1.21
   2   2  -2   20.04    1.28
  -2  -2   2   17.66    1.19
  -2  -2   2   18.37    1.27
  -2  -2   2   18.06    1.18
  -2  -2   2   12.90    1.14
   1   2  -2  133.68    7.45
   1   2  -2  106.75    7.40
   1   2  -2  122.72    7.47
   1   2  -2  104.79    7.36
  -1  -2   2  119.53    7.36
  -1  -2   2  131.53    7.40
   0   2  -2    2.14    0.22
   0   2  -2    2.45    0.43
   0   2  -2    1.77    0.28
   0   2  -2    2.38    0.26
   0   2  -2    2.42    0.36
   0  -2   2    2.51    0.30
   0  -2   2    1.64    0.31
   0  -2   2    1.49    0.22
   0  -2   2    1.62    0.40
   0  -2   2    1.63    0.33
  -1   2  -2   43.97    2.88
  -1   2  -2   39.70    2.85
  -1   2  -2   47.73    2.85
  -1   2  -2   45.96    2.89
  -1   2  -2   45.72    2.86
   1  -2   2   42.97    2.88
   1  -2   2   43.81    2.89
   1  -2   2   45.15    2.84
  -2   2  -2   68.79    4.67
  -2   2  -2   71.31    4.55
  -2   2  -2   76.97    4.68
   2  -2   2   70.11    4.67
   2  -2   2   73.97    4.52
   2  -2   2   71.95    4.54
  -3   2  -2   37.78    2.36
  -3   2  -2   38.39    2.62
  -3   2  -2   33.88    2.55
   3  -2   2   33.85    2.53
   3  -2   2   36.84    2.34
   3  -2   2   36.74    2.34
  -4   2  -2    2.72    0.71
  -4   2  -2    3.71    0.42
  -4   2  -2    2.06    0.61
   4  -2   2    2.91    0.63
   4  -2   2    3.13    0.40
   4  -2   2    2.06    0.64
  -5   2  -2    0.27    0.64
  -5   2  -2    1.55    0.70
   5  -2   2   -0.06    0.51
  -6   2  -2    2.95    0.89
  -6   2  -2    2.58    0.90
   6  -2   2    2.72    0.73
  -7   2  -2    5.81    1.25
  -7   2  -2    6.35    1.30
   7  -2   2    5.11    0.93
  -8   2  -2    0.10    0.91
  -8   2  -2   -0.10    1.00
  -8   2  -2    1.31    1.05
  -9   2  -2    1.84    1.20
  -9   2  -2    5.09    1.31
  -9   2  -2    1.91    1.21
 -10  -1   2    0.39    1.41
 -10  -1   2    1.08    1.19
  -9  -1   2   -0.30    1.06
  -9  -1   2   -1.67    1.25
   8   1  -2    0.61    0.89
  -8  -1   2    1.69    0.91
  -8  -1   2    2.03    1.25
   7   1  -2   14.66    1.31
   7   1  -2   12.24    1.58
  -7  -1   2   12.69    1.74
  -7  -1   2    9.99    1.48
  -7  -1   2   14.12    1.41
   6   1  -2    1.81    0.79
   6   1  -2    3.24    0.65
  -6  -1   2    0.94    0.77
  -6  -1   2    0.33    0.85
  -6  -1   2    1.93    0.44
  -6  -1   2    1.19    0.65
   5   1  -2   39.41    2.76
   5   1  -2   37.52    2.91
  -5  -1   2   39.49    2.65
  -5  -1   2   46.23    3.15
  -5  -1   2   40.78    2.84
   4   1  -2   15.92    1.43
   4   1  -2   15.91    1.30
  -4  -1   2   16.16    1.40
  -4  -1   2   18.91    1.25
  -4  -1   2   16.96    1.63
   3   1  -2   22.86    1.50
   3   1  -2   16.51    1.60
  -3  -1   2   19.93    1.62
  -3  -1   2   21.81    1.46
  -3  -1   2   23.41    1.51
  -3  -1   2   17.51    1.68
   2   1  -2  934.23   56.57
   2   1  -2  902.41   56.53
   2   1  -2  954.22   56.70
  -2  -1   2 1000.00   56.56
  -2  -1   2  931.48   56.56
  -2  -1   2  807.08   56.52
   1   1  -2    5.38    0.46
   1   1  -2    6.28    0.53
  -1  -1   2    3.99    0.42
  -1  -1   2    6.76    0.58
  -1  -1   2    6.63    0.48
   0   1  -2   -0.01    0.08
   0   1  -2    0.04    0.11
   0   1  -2   -0.17    0.20
   0   1  -2   -0.01    0.13
   0   1  -2   -0.01    0.08
   0   1  -2    0.05    0.23
   0  -1   2   -0.05    0.17
   0  -1   2   -0.03    0.10
   0  -1   2   -0.03    0.17
   0  -1   2   -0.03    0.07
   0  -1   2    0.28    0.14
   0  -1   2   -0.10    0.13
  -1   1  -2   11.10    0.94
  -1   1  -2   14.68    0.95
  -1   1  -2   12.92    0.89
   1  -1   2   11.94    0.96
   1  -1   2   12.92    0.93
   1  -1   2   12.66    0.90
  -2   1  -2   35.63    2.25
  -2   1  -2   35.86    2.28
  -2   1  -2   36.13    2.14
   2  -1   2   34.03    2.27
   2  -1   2   33.11    2.09
   2  -1   2   30.76    2.14
   2  -1   2   28.57    2.23
  -3   1  -2    5.74    0.57
  -3   1  -2    5.71    0.81
  -3   1  -2    5.68    0.76
  -3   1  -2    7.14    0.51
   3  -1   2    6.50    0.82
   3  -1   2    5.94    0.58
   3  -1   2    7.25    0.80
   3  -1   2    6.49    0.55
  -4   1  -2    1.47    0.24
  -4   1  -2    0.65    0.47
  -4   1  -2   -0.10    0.47
  -4   1  -2    1.19    0.28
   4  -1   2    2.33    0.56
  -5   1  -2   16.54    1.14
  -5   1  -2   16.15    1.14
  -5   1  -2   15.98    1.59
  -5   1  -2   16.74    1.69
   5  -1   2   15.90    1.43
  -6   1  -2    5.70    1.02
  -6   1  -2    4.81    1.02
   6  -1   2    6.24    0.92
  -7   1  -2   16.42    1.94
  -7   1  -2   18.82    2.06
   7  -1   2   21.23    1.75
  -8   1  -2    0.42    1.01
  -8   1  -2    0.92    0.98
   8  -1   2    1.04    0.76
  -9   1  -2    9.37    1.84
  -9   1  -2   15.07    1.98
  -9   1  -2   11.14    1.78
  -9   0   2    1.41    1.09
  -9   0   2    0.47    1.38
  -8   0   2    3.13    1.34
  -8   0   2    2.90    1.13
   7   0  -2   30.82    2.32
   7   0  -2   31.36    2.71
  -7   0   2   27.66    2.89
  -7   0   2   32.70    2.79
  -7   0   2   35.28    2.46
   6   0  -2   27.48    2.15
   6   0  -2   22.31    1.76
  -6   0   2   21.08    2.18
  -6   0   2   22.24    2.35
  -6   0   2   23.87    1.89
   5   0  -2    2.07    0.50
   5   0  -2    2.18    0.75
  -5   0   2    1.94    0.56
  -5   0   2    1.77    0.72
  -5   0   2    2.44    0.28
  -5   0   2    1.97    0.29
  -5   0   2    1.63    0.76
   4   0  -2    2.92    0.71
   4   0  -2    3.79    0.52
  -4   0   2    3.63    0.59
  -4   0   2    2.11    0.69
  -4   0   2    2.27    0.63
  -4   0   2    3.48    0.37
   3   0  -2   19.52    1.36
   3   0  -2   17.95    1.53
  -3   0   2   16.91    1.32
  -3   0   2   20.15    1.46
  -3   0   2   17.38    1.27
  -3   0   2   20.97    1.36
  -3   0   2   23.44    1.74
   2   0  -2  371.76   24.39
   2   0  -2  402.70   24.32
   2   0  -2  407.74   24.43
  -2   0   2  351.52   24.42
  -2   0   2  435.52   24.32
  -2   0   2  406.84   24.32
  -2   0   2  405.13   24.47
  -2   0   2  384.27   24.36
   1   0  -2    1.23    0.20
   1   0  -2    1.34    0.35
   1   0  -2    0.60    0.20
   1   0  -2    0.00    0.13
  -1   0   2    0.47    0.15
  -1   0   2    0.44    0.24
  -1   0   2    0.13    0.17
  -1   0   2   -0.15    0.19
  -2   0  -2  304.19   19.50
  -2   0  -2  336.96   19.43
   2   0   2  323.32   19.51
   2   0   2  327.11   19.48
   2   0   2  287.72   19.48
  -3   0  -2   16.56    1.08
  -3   0  -2   17.22    1.31
  -3   0  -2   16.29    1.16
  -3   0  -2   15.44    1.12
  -3   0  -2   12.84    1.31
   3   0   2   15.81    1.31
  -4   0  -2    3.90    0.44
  -4   0  -2    2.93    0.68
  -4   0  -2    4.73    0.69
  -4   0  -2    3.47    0.44
   4   0   2    4.07    0.66
  -5   0  -2   12.47    0.94
  -5   0  -2   13.97    1.35
  -5   0  -2   11.64    0.92
  -5   0  -2   10.66    1.27
   5   0   2   11.15    1.18
  -6   0  -2    1.81    0.72
  -6   0  -2    1.28    0.75
  -6   0  -2    1.21    0.37
   6   0   2    1.58    0.63
  -7   0  -2   16.79    1.88
  -7   0  -2   18.46    1.99
   7   0   2   19.03    1.68
  -8   0  -2    1.31    0.88
  -8   0  -2    1.21    0.94
   8   0   2    0.83    0.69
  -9   0  -2    4.10    1.31
  -9   0  -2    2.78    1.17
  -9   0  -2    0.22    1.16
  -9   1   2    6.13    1.74
  -9   1   2    3.77    1.38
  -8   1   2    3.71    1.11
  -8   1   2    3.95    1.38
  -7   1   2    1.26    0.88
  -7   1   2    2.94    1.13
   6  -1  -2    2.47    0.56
   6  -1  -2    1.55    0.76
  -6   1   2    2.60    0.87
  -6   1   2    4.64    1.18
  -6   1   2    3.87    0.75
   5  -1  -2    4.56    0.63
   5  -1  -2    4.89    0.89
  -5   1   2    4.81    0.95
  -5   1   2    5.81    0.78
  -5   1   2    3.33    0.92
   4  -1  -2   -0.22    0.29
   4  -1  -2   -0.32    0.44
  -4   1   2    0.28    0.51
  -4   1   2   -0.26    0.54
  -4   1   2    0.02    0.38
   3  -1  -2    6.10    0.81
   3  -1  -2    6.01    0.61
  -3   1   2    6.83    0.91
  -3   1   2    6.25    0.72
  -3   1   2    6.84    0.72
  -3   1   2    4.25    0.74
   2  -1  -2   -0.11    0.20
   2  -1  -2   -0.03    0.27
   2  -1  -2    0.15    0.37
   2  -1  -2   -0.04    0.36
  -2   1   2    0.53    0.33
  -2   1   2    0.14    0.43
  -2   1   2   -0.06    0.22
   1  -1  -2   20.53    1.33
   1  -1  -2   18.74    1.19
   1  -1  -2   19.15    1.23
   1  -1  -2   19.72    1.37
  -1   1   2   20.28    1.27
  -1   1   2   16.89    1.26
  -1   1   2   17.03    1.22
   1   1   2    2.06    0.26
   1   1   2    0.92    0.17
   1   1   2    1.70    0.20
  -2  -1  -2   20.16    1.46
  -2  -1  -2   21.16    1.47
  -2  -1  -2   22.45    1.40
   2   1   2   21.93    1.40
   2   1   2   18.97    1.47
  -3  -1  -2   39.42    2.72
  -3  -1  -2   44.37    2.66
  -3  -1  -2   39.65    2.74
   3   1   2   39.03    2.73
  -4  -1  -2   43.39    2.89
  -4  -1  -2   41.04    2.92
  -4  -1  -2   39.17    2.76
   4   1   2   44.16    2.87
  -5  -1  -2   13.51    1.38
  -5  -1  -2   13.47    1.46
  -5  -1  -2   16.98    1.22
   5   1   2   14.46    1.31
  -6  -1  -2   17.00    1.72
  -6  -1  -2   14.87    1.28
  -6  -1  -2   16.95    1.65
   6   1   2   15.69    1.48
  -7  -1  -2    0.08    0.70
  -7  -1  -2   -0.96    0.48
  -7  -1  -2    0.68    0.75
   7   1   2   -0.42    0.58
  -8  -1  -2   10.75    1.55
  -8  -1  -2   12.06    1.58
   8   1   2   11.03    1.40
  -9  -1  -2    1.65    1.08
  -9  -1  -2    1.73    1.05
  -9  -1  -2    1.71    1.08
   9   1   2    2.18    1.06
 -10  -1  -2   -1.27    1.19
 -10  -1  -2    3.27    1.20
  -9   2   2   -0.18    1.37
  -9   2   2    2.54    1.41
  -8   2   2    2.02    1.11
  -8   2   2    1.79    1.30
  -7   2   2   -0.72    0.92
  -7   2   2   -0.13    0.97
   6  -2  -2    0.13    0.39
  -6   2   2    0.77    0.56
  -6   2   2    1.02    0.77
  -6   2   2    0.20    0.85
   5  -2  -2    0.03    0.63
   5  -2  -2   -0.06    0.38
  -5   2   2    0.47    0.81
  -5   2   2    0.10    0.65
  -5   2   2    0.56    0.51
   4  -2  -2   57.29    3.67
   4  -2  -2   47.65    3.54
   4  -2  -2   59.35    3.47
  -4   2   2   49.07    3.72
  -4   2   2   52.75    3.54
  -4   2   2   52.53    3.78
   3  -2  -2    0.33    0.27
   3  -2  -2   -0.40    0.36
   3  -2  -2   -0.36    0.38
  -3   2   2   -0.31    0.44
  -3   2   2   -0.13    0.51
  -3   2   2   -0.02    0.37
   2  -2  -2   15.15    1.29
   2  -2  -2   17.90    1.38
   2  -2  -2   17.38    1.33
   2  -2  -2   17.02    1.39
  -2   2   2   17.94    1.56
  -2   2   2   15.99    1.45
  -2   2   2   18.51    1.32
  -2   2   2   19.41    1.35
   1  -2  -2   31.24    2.08
   1  -2  -2   34.84    2.15
   1  -2  -2   34.77    2.12
  -1   2   2   28.04    2.12
  -1   2   2   32.63    2.22
  -1   2   2   30.27    2.06
  -1   2   2   32.05    2.08
   0  -2  -2   81.62    5.73
   0  -2  -2   89.38    5.77
   0  -2  -2   97.06    5.72
   0  -2  -2   98.00    5.78
   0   2   2   89.05    5.69
   0   2   2   91.72    5.76
   0   2   2   93.78    5.74
   0   2   2   85.41    5.70
   0   2   2  103.43    5.77
  -1  -2  -2   29.72    2.01
  -1  -2  -2   28.90    1.94
  -1  -2  -2   30.83    2.00
   1   2   2   30.34    1.98
   1   2   2   30.37    1.94
   1   2   2   32.06    1.95
  -2  -2  -2  186.55   11.78
  -2  -2  -2  196.80   11.75
  -2  -2  -2  201.47   11.73
   2   2   2  189.03   11.79
   2   2   2  175.23   11.74
  -3  -2  -2   12.39    1.16
  -3  -2  -2   12.91    1.24
   3   2   2   15.02    1.15
   3   2   2   16.24    1.22
   3   2   2   17.32    1.26
  -4  -2  -2    4.95    0.72
  -4  -2  -2    5.43    0.73
   4   2   2    6.32    0.69
   4   2   2    5.12    0.77
   4   2   2    8.59    0.91
  -5  -2  -2   -0.18    0.49
  -5  -2  -2    0.49    0.47
  -5  -2  -2   -0.42    0.40
   5   2   2    0.95    0.57
  -6  -2  -2   24.69    2.11
  -6  -2  -2   24.49    2.05
  -6  -2  -2   24.39    1.92
   6   2   2   23.59    1.98
  -7  -2  -2    0.13    0.59
  -7  -2  -2    0.69    0.70
  -7  -2  -2   -0.12    0.73
   7   2   2    1.48    0.74
  -8  -2  -2    0.12    0.76
  -8  -2  -2    0.74    0.79
   8   2   2    1.48    0.78
  -9  -2  -2    1.54    1.01
  -9  -2  -2    1.53    1.07
  -9  -2  -2   -0.75    0.84
   9   2   2    0.43    0.75
 -10  -2  -2   -0.11    0.97
  -8   3   2    0.36    1.05
  -8   3   2   -2.06    1.22
  -7   3   2   -0.13    1.06
  -7   3   2   -0.07    0.81
  -6   3   2   13.81    1.78
  -6   3   2   15.61    1.74
   5  -3  -2    3.65    0.59
  -5   3   2    3.44    0.99
  -5   3   2    3.98    0.74
  -5   3   2    1.91    0.81
   4  -3  -2    5.20    0.83
   4  -3  -2    6.99    0.71
  -4   3   2    6.37    0.82
  -4   3   2    4.69    0.94
  -4   3   2    4.78    0.86
   3  -3  -2   36.84    2.48
   3  -3  -2   36.14    2.49
  -3   3   2   32.21    2.61
  -3   3   2   29.62    2.54
  -3   3   2   40.52    2.48
   2  -3  -2    6.21    0.79
   2  -3  -2    5.15    0.65
   2  -3  -2    4.69    0.62
   2  -3  -2    5.93    0.50
  -2   3   2    4.33    0.68
  -2   3   2    5.73    0.72
  -2   3   2    5.56    0.79
   1  -3  -2   23.70    1.64
   1  -3  -2   24.08    1.69
   1  -3  -2   22.16    1.54
  -1   3   2   24.72    1.69
  -1   3   2   21.57    1.54
  -1   3   2   22.72    1.66
  -1   3   2   21.67    1.72
   0  -3  -2    5.68    0.59
   0  -3  -2    5.76    0.56
   0  -3  -2    4.65    0.52
   0  -3  -2    4.59    0.46
   0   3   2    4.25    0.54
   0   3   2    4.25    0.43
   0   3   2    4.85    0.42
   0   3   2    4.42    0.34
  -1  -3  -2   73.81    4.50
  -1  -3  -2   65.21    4.52
  -1  -3  -2   73.52    4.39
  -1  -3  -2   69.59    4.49
  -1  -3  -2   70.29    4.40
  -1  -3  -2   81.37    4.57
   1   3   2   71.21    4.39
   1   3   2   70.95    4.49
   1   3   2   71.05    4.50
   1   3   2   71.79    4.42
   1   3   2   64.50    4.51
  -2  -3  -2   35.43    2.29
  -2  -3  -2   33.18    2.29
  -2  -3  -2   34.38    2.31
  -2  -3  -2   36.76    2.37
   2   3   2   37.45    2.44
   2   3   2   37.00    2.36
  -3  -3  -2   -0.98    0.42
  -3  -3  -2   -0.54    0.33
   3   3   2    0.38    0.55
   3   3   2    0.43    0.44
   3   3   2    0.23    0.44
   4   3   2   10.91    1.08
   4   3   2   10.60    1.14
   4   3   2   13.23    1.08
  -5  -3  -2    0.90    0.54
  -5  -3  -2   -0.29    0.43
   5   3   2    0.91    0.54
   5   3   2    0.57    0.56
   5   3   2    0.43    0.42
  -6  -3  -2    1.92    0.72
  -6  -3  -2   -0.05    0.58
  -6  -3  -2    0.11    0.55
   6   3   2    0.41    0.59
  -7  -3  -2    7.77    1.20
  -7  -3  -2    7.27    1.15
  -7  -3  -2    9.16    1.23
   7   3   2    7.89    1.18
  -8  -3  -2    1.50    0.89
  -8  -3  -2    1.55    0.89
  -8  -3  -2    2.12    0.88
   8   3   2    1.23    0.80
  -9  -3  -2    0.84    0.87
  -9  -3  -2    0.40    0.82
  -9  -3  -2   -1.00    0.84
   9   3   2    0.76    0.87
 -10  -3  -2   -0.74    1.06
 -10  -3  -2    1.74    1.01
  -8   4   2   -0.30    0.95
  -8   4   2    0.35    1.26
  -7   4   2    1.61    1.09
  -7   4   2    1.58    1.06
  -6   4   2    4.50    1.17
  -6   4   2    2.83    1.03
   5  -4  -2    0.45    0.38
   5  -4  -2   -0.43    0.52
  -5   4   2    0.23    0.80
  -5   4   2    0.36    0.63
  -5   4   2    0.39    0.81
   4  -4  -2    0.04    0.56
   4  -4  -2   -0.38    0.33
  -4   4   2    0.55    0.56
  -4   4   2    0.04    0.68
  -4   4   2   -1.23    0.59
   3  -4  -2   15.56    0.99
   3  -4  -2   15.57    1.37
  -3   4   2   16.18    1.52
  -3   4   2   11.09    1.33
  -3   4   2   15.21    1.36
   2  -4  -2    7.00    0.67
   2  -4  -2    8.44    0.88
   2  -4  -2    7.59    0.91
  -2   4   2    6.69    0.92
  -2   4   2    7.59    0.86
  -2   4   2    8.97    0.96
   1  -4  -2   10.61    0.99
   1  -4  -2   10.53    1.05
   1  -4  -2   11.39    0.94
  -1   4   2   12.74    1.16
  -1   4   2   10.78    0.84
  -1   4   2   11.05    0.99
   0  -4  -2   71.52    4.75
   0  -4  -2   69.17    4.67
   0  -4  -2   74.16    4.73
   0   4   2   73.21    4.77
   0   4   2   72.88    4.55
   0   4   2   75.65    4.61
   0   4   2   80.22    4.66
  -1  -4  -2    1.43    0.40
  -1  -4  -2    0.78    0.17
  -1  -4  -2    0.60    0.21
  -1  -4  -2    1.75    0.54
   1   4   2    0.65    0.18
   1   4   2    1.06    0.19
   1   4   2    0.99    0.48
   1   4   2    0.46    0.38
  -2  -4  -2    5.73    0.55
  -2  -4  -2    5.50    0.54
  -2  -4  -2    7.59    0.91
  -2  -4  -2    9.46    0.80
  -2  -4  -2    6.58    0.50
   2   4   2    6.21    0.80
   2   4   2    7.26    0.78
  -3  -4  -2    0.43    0.30
  -3  -4  -2    0.14    0.59
  -3  -4  -2    0.38    0.44
   3   4   2    0.51    0.45
   3   4   2   -0.39    0.48
   3   4   2    0.03    0.35
  -4  -4  -2    0.31    0.47
  -4  -4  -2   -0.41    0.31
   4   4   2    0.81    0.58
   4   4   2    0.34    0.46
   4   4   2   -0.08    0.39
  -5  -4  -2    3.51    0.70
   5   4   2    7.64    1.04
   5   4   2    5.96    0.79
   5   4   2    7.36    0.94
  -6  -4  -2   -1.37    0.44
  -6  -4  -2    0.04    0.56
   6   4   2    0.36    0.55
   6   4   2    0.37    0.67
   6   4   2   -0.07    0.58
  -7  -4  -2    1.93    0.79
  -7  -4  -2    2.62    0.78
  -7  -4  -2    3.58    1.01
  -7  -4  -2    2.53    0.86
   7   4   2    2.69    0.85
  -8  -4  -2    1.22    0.79
  -8  -4  -2    0.75    0.88
  -8  -4  -2    0.08    0.69
  -8  -4  -2   -0.95    0.70
   8   4   2   -0.41    0.77
  -9  -4  -2    6.76    1.32
  -9  -4  -2    5.29    1.15
  -9  -4  -2    6.41    1.27
   9   4   2    5.15    1.19
 -10  -4  -2    4.26    1.19
 -10  -4  -2    4.12    1.35
  10   4   2    3.16    1.17
  -7   5   2    5.74    1.38
  -7   5   2    9.22    1.67
  -6   5   2    0.21    0.99
  -6   5   2   -0.36    0.74
   5  -5  -2   11.34    1.38
  -5   5   2   11.44    1.53
  -5   5   2    8.84    1.34
   4  -5  -2    4.80    0.91
  -4   5   2    1.80    0.89
  -4   5   2    4.30    0.93
   3  -5  -2    5.62    0.90
   3  -5  -2    5.07    0.50
  -3   5   2    3.74    0.87
  -3   5   2    4.59    0.84
   2  -5  -2    8.99    0.98
   2  -5  -2    6.40    0.69
   2  -5  -2    6.74    0.92
  -2   5   2    6.29    0.96
  -2   5   2    5.60    0.80
   1  -5  -2    3.71    0.68
   1  -5  -2    3.61    0.62
   1  -5  -2    3.52    0.56
  -1   5   2    2.69    0.64
  -1   5   2    2.91    0.50
  -1   5   2    2.90    0.36
   0  -5  -2   -0.12    0.37
   0  -5  -2    0.10    0.41
   0   5   2    0.04    0.17
   0   5   2    0.12    0.25
   0   5   2    0.09    0.42
  -1  -5  -2   16.62    1.34
  -1  -5  -2   20.96    1.46
  -1  -5  -2   17.11    1.23
   1   5   2   17.62    1.41
   1   5   2   17.54    1.15
   1   5   2   13.92    1.35
   1   5   2   19.26    1.19
  -2  -5  -2    6.12    0.55
  -2  -5  -2    7.22    0.51
  -2  -5  -2    7.38    0.92
  -2  -5  -2    7.07    0.51
  -2  -5  -2    7.46    0.77
   2   5   2    6.18    0.77
  -3  -5  -2   70.26    4.16
  -3  -5  -2   56.34    4.34
  -3  -5  -2   69.04    4.28
  -3  -5  -2   71.81    4.17
  -3  -5  -2   68.26    4.11
   3   5   2   59.76    4.29
   3   5   2   61.06    4.18
  -4  -5  -2    0.67    0.45
  -4  -5  -2    0.87    0.37
  -4  -5  -2    1.21    0.63
   4   5   2    1.38    0.56
   4   5   2    0.77    0.57
   4   5   2    0.75    0.42
  -5  -5  -2   15.68    1.47
  -5  -5  -2   14.27    1.36
   5   5   2   18.65    1.52
   5   5   2   17.25    1.47
   5   5   2   17.44    1.62
  -6  -5  -2    2.50    0.67
  -6  -5  -2    1.83    0.64
  -6  -5  -2    1.60    0.76
   6   5   2    3.51    0.74
   6   5   2    3.37    0.82
   6   5   2    1.33    0.73
  -7  -5  -2   18.40    1.91
  -7  -5  -2   17.38    1.70
  -7  -5  -2   15.07    1.67
   7   5   2   19.54    1.85
   7   5   2   19.48    1.72
  -8  -5  -2    6.84    1.29
  -8  -5  -2    7.98    1.25
  -8  -5  -2    6.26    1.13
  -8  -5  -2   10.33    1.53
   8   5   2    8.45    1.34
  -9  -5  -2    5.15    1.10
  -9  -5  -2    2.56    1.05
  -9  -5  -2    2.72    0.94
  -9  -5  -2    2.87    0.97
   9   5   2    4.04    1.12
 -10  -5  -2    3.25    1.09
 -10  -5  -2    5.66    1.20
  10   5   2    2.56    1.18
  -7   6   2   -1.89    1.25
  -7   6   2   -0.52    1.08
  -6   6   2    1.68    1.27
  -6   6   2    0.53    0.89
   5  -6  -2    1.32    0.76
  -5   6   2   -1.19    0.83
  -5   6   2   -1.17    0.73
   4  -6  -2   -0.54    0.58
  -4   6   2    0.67    0.85
  -4   6   2    0.37    0.71
   3  -6  -2    0.68    0.36
   3  -6  -2    1.23    0.70
  -3   6   2    0.57    0.60
  -3   6   2    1.25    0.81
   2  -6  -2    0.18    0.55
   2  -6  -2    0.18    0.40
   2  -6  -2    0.05    0.62
  -2   6   2    0.20    0.58
  -2   6   2    0.79    0.51
   1  -6  -2   26.10    2.03
   1  -6  -2   25.11    2.13
   1  -6  -2   28.64    2.15
  -1   6   2   29.07    1.84
  -1   6   2   31.37    2.23
  -1   6   2   28.49    2.04
   0  -6  -2    3.86    0.69
   0  -6  -2    3.97    0.71
   0  -6  -2    2.97    0.60
   0   6   2    4.27    0.49
   0   6   2    3.46    0.37
   0   6   2    4.98    0.77
  -1  -6  -2    9.83    0.92
  -1  -6  -2    9.26    1.02
   1   6   2    7.54    0.93
   1   6   2    8.03    0.68
   1   6   2    8.44    0.59
   1   6   2    8.24    0.97
  -2  -6  -2    0.42    0.22
  -2  -6  -2    0.56    0.42
  -2  -6  -2    0.68    0.55
   2   6   2    0.76    0.49
  -3  -6  -2   64.53    3.88
  -3  -6  -2   61.57    3.68
  -3  -6  -2   50.65    3.69
  -3  -6  -2   56.73    3.98
  -3  -6  -2   58.97    3.70
   3   6   2   61.19    3.95
  -4  -6  -2    9.82    1.04
  -4  -6  -2    8.69    1.18
  -4  -6  -2    9.75    0.84
   4   6   2    8.68    0.90
   4   6   2    9.80    1.15
  -5  -6  -2   76.34    4.96
  -5  -6  -2   67.72    5.06
  -5  -6  -2   76.34    4.87
   5   6   2   70.81    5.00
   5   6   2   77.04    4.93
   5   6   2   80.37    5.09
  -6  -6  -2    0.56    0.49
  -6  -6  -2    0.41    0.69
  -6  -6  -2   -0.06    0.60
   6   6   2    1.19    0.69
   6   6   2    0.68    0.74
  -7  -6  -2    4.95    0.90
  -7  -6  -2    6.60    1.22
  -7  -6  -2    8.93    1.07
  -7  -6  -2    6.57    1.14
   7   6   2    8.84    1.19
   7   6   2    7.65    1.24
  -8  -6  -2    0.55    0.63
  -8  -6  -2   -0.49    0.57
  -8  -6  -2    1.50    0.92
  -8  -6  -2   -1.13    0.71
  -8  -6  -2    1.15    1.11
  -8  -6  -2    0.50    0.84
   8   6   2   -0.06    0.86
  -9  -6  -2    1.00    0.89
  -9  -6  -2   -0.50    0.65
  -9  -6  -2    0.07    0.67
  -9  -6  -2   -0.66    0.79
  -9  -6  -2    0.27    0.98
  -9  -6  -2   -0.55    0.75
   9   6   2    0.04    0.91
 -10  -6  -2   -0.62    0.79
 -10  -6  -2    1.06    0.83
 -10  -6  -2    2.08    0.84
 -10  -6  -2    2.82    1.06
  -6   7   2   -0.04    0.94
  -6   7   2    3.13    1.22
   5  -7  -2    0.50    0.68
  -5   7   2    0.72    0.83
  -5   7   2   -0.74    0.76
   4  -7  -2    0.48    0.77
  -4   7   2    0.56    0.72
  -4   7   2    1.08    0.91
   3  -7  -2    2.73    0.83
  -3   7   2    3.36    1.00
  -3   7   2    2.12    0.73
   2  -7  -2    1.98    0.74
   2  -7  -2    3.42    0.62
   2  -7  -2    4.01    0.88
  -2   7   2    2.95    0.68
  -2   7   2    3.32    0.90
   1  -7  -2    4.00    0.90
   1  -7  -2    7.66    0.92
   1  -7  -2    7.09    0.99
  -1   7   2    5.55    0.97
  -1   7   2    6.92    0.80
   0  -7  -2   66.91    4.36
   0  -7  -2   61.21    4.30
   0  -7  -2   64.82    4.27
   0   7   2   72.36    4.45
   0   7   2   62.20    4.03
   0   7   2   66.16    4.14
   0   7   2   55.72    4.32
  -1  -7  -2   31.03    2.49
  -1  -7  -2   33.03    2.37
  -1  -7  -2   31.77    2.48
   1   7   2   34.35    2.18
   1   7   2   34.18    2.47
   1   7   2   32.45    2.46
  -2  -7  -2    0.16    0.56
  -2  -7  -2    0.18    0.43
   2   7   2    1.16    0.58
  -3  -7  -2   33.05    2.43
  -3  -7  -2   29.73    2.22
   3   7   2   29.65    2.29
  -4  -7  -2   -0.05    0.70
  -4  -7  -2    0.83    0.55
  -4  -7  -2   -0.01    0.23
   4   7   2   -0.57    0.54
  -5  -7  -2    5.71    0.69
  -5  -7  -2    6.74    0.92
  -5  -7  -2    7.06    1.21
   5   7   2    4.86    0.92
  -6  -7  -2    2.28    0.76
  -6  -7  -2    0.83    0.83
  -6  -7  -2    0.32    0.47
   6   7   2    1.56    0.76
  -7  -7  -2    2.66    0.86
  -7  -7  -2    1.47    0.70
  -7  -7  -2    2.84    0.73
  -7  -7  -2    3.35    1.04
   7   7   2    2.40    0.84
  -8  -7  -2    4.83    1.32
  -8  -7  -2    6.92    1.04
  -8  -7  -2    5.88    1.28
  -8  -7  -2    5.68    1.07
  -8  -7  -2    4.78    0.95
   8   7   2    6.32    1.11
  -9  -7  -2    6.78    1.35
  -9  -7  -2    7.44    1.76
  -9  -7  -2    6.80    1.47
  -9  -7  -2    7.64    1.28
  -9  -7  -2    9.69    1.57
  -9  -7  -2    5.95    1.15
  -9  -7  -2    6.28    1.16
 -10  -7  -2    2.86    1.01
 -10  -7  -2   -0.93    0.79
 -10  -7  -2   -1.27    0.84
 -10  -7  -2    0.59    0.83
   5  -8  -2    6.31    1.19
  -5   8   2    2.27    1.31
  -5   8   2    4.14    1.13
   4  -8  -2    4.27    1.12
  -4   8   2    6.06    1.31
  -4   8   2    6.81    1.15
   3  -8  -2    3.06    0.92
  -3   8   2    2.79    0.79
  -3   8   2    2.85    1.04
   2  -8  -2    8.85    1.00
   2  -8  -2    8.45    1.25
   2  -8  -2    8.42    1.19
  -2   8   2    6.79    1.26
  -2   8   2    8.72    1.06
   1  -8  -2   10.18    1.26
   1  -8  -2    7.64    1.05
   1  -8  -2    7.83    1.11
  -1   8   2    8.41    0.91
  -1   8   2    8.47    1.27
  -1   8   2    5.55    1.02
   0  -8  -2    1.71    0.72
   0  -8  -2    1.08    0.68
   0  -8  -2    1.32    0.60
   0   8   2    1.42    0.39
   0   8   2    1.05    0.69
   0   8   2    1.78    0.71
  -1  -8  -2    4.68    0.98
  -1  -8  -2    3.74    0.74
  -1  -8  -2    4.08    0.86
   1   8   2    3.94    0.91
   1   8   2    4.91    0.52
   1   8   2    3.37    0.77
  -2  -8  -2    0.42    0.80
  -2  -8  -2    0.33    0.54
  -2  -8  -2    0.79    0.65
   2   8   2    0.47    0.60
  -3  -8  -2   11.53    1.29
  -3  -8  -2   15.68    1.53
   3   8   2   14.76    1.52
  -4  -8  -2   24.24    2.09
  -4  -8  -2   22.51    1.80
   4   8   2   20.38    1.97
  -5  -8  -2    2.96    0.95
  -5  -8  -2    4.40    0.83
   5   8   2    2.06    0.79
  -6  -8  -2    4.18    0.85
  -6  -8  -2    3.56    0.61
  -6  -8  -2    5.24    1.19
   6   8   2    4.04    1.01
  -7  -8  -2    0.51    0.96
  -7  -8  -2    0.80    0.91
  -7  -8  -2   -0.53    0.47
  -7  -8  -2   -0.77    0.67
   7   8   2    0.19    0.71
  -8  -8  -2   -0.58    0.96
  -8  -8  -2    0.51    0.96
  -8  -8  -2    1.99    1.15
  -8  -8  -2   -0.07    0.77
  -8  -8  -2    0.74    0.94
   8   8   2   -0.67    0.75
  -9  -8  -2   -0.92    0.88
  -9  -8  -2   -2.45    0.77
  -9  -8  -2   -1.42    1.00
  -9  -8  -2   -1.54    1.26
  -9  -8  -2    0.81    0.96
   9   8   2   -0.06    0.82
 -10  -8  -2    0.20    0.90
 -10  -8  -2   -0.49    1.00
   4  -9  -2    0.49    0.83
  -4   9   2    0.02    0.94
  -4   9   2   -2.19    0.74
   3  -9  -2    3.38    1.00
  -3   9   2    4.47    1.27
  -3   9   2    4.69    0.92
   2  -9  -2    9.76    1.36
   2  -9  -2   11.70    1.46
  -2   9   2    8.02    1.01
  -2   9   2    5.77    1.11
  -2   9   2    7.27    1.30
   1  -9  -2   15.02    1.48
   1  -9  -2   12.28    1.47
   1  -9  -2   11.90    1.47
  -1   9   2   12.72    1.62
  -1   9   2   11.61    1.48
  -1   9   2   12.27    1.22
   0  -9  -2    0.36    0.62
   0  -9  -2    0.57    0.68
   0  -9  -2    0.76    0.75
   0   9   2    0.40    0.76
   0   9   2    0.48    0.37
   0   9   2    1.02    0.63
  -1  -9  -2    0.53    0.61
  -1  -9  -2    0.95    0.76
  -1  -9  -2   -0.56    0.74
   1   9   2    0.31    0.61
   1   9   2    0.47    0.70
   1   9   2    0.16    0.28
  -2  -9  -2    0.05    0.71
  -2  -9  -2   -0.85    0.78
  -2  -9  -2   -0.72    0.52
   2   9   2    0.01    0.63
  -3  -9  -2   -0.73    0.77
  -3  -9  -2    0.21    0.60
  -3  -9  -2   -0.48    0.70
   3   9   2    0.32    0.63
  -4  -9  -2   15.96    1.74
  -4  -9  -2   14.25    1.39
  -4  -9  -2   12.60    1.67
   4   9   2   10.66    1.43
  -5  -9  -2    1.16    0.65
  -5  -9  -2    0.47    0.84
  -5  -9  -2   -0.26    0.96
   5   9   2    0.35    0.71
  -6  -9  -2    0.43    0.68
  -6  -9  -2   -1.03    0.83
  -6  -9  -2    0.11    0.99
   6   9   2    0.55    0.66
  -7  -9  -2    7.55    1.41
  -7  -9  -2    5.73    1.08
  -7  -9  -2    8.16    1.49
   7   9   2    7.31    1.33
  -8  -9  -2    0.63    1.10
  -8  -9  -2    2.35    1.03
  -8  -9  -2    0.83    0.82
   8   9   2   -0.71    0.79
  -9  -9  -2    2.95    1.15
  -9  -9  -2    2.00    1.33
   9   9   2    3.70    1.10
   3 -10  -2   -0.22    0.88
  -3  10   2    0.30    0.74
  -3  10   2    0.40    1.12
   2 -10  -2   -0.39    0.81
  -2  10   2    1.87    1.07
  -2  10   2    0.25    0.77
   1 -10  -2    1.80    0.89
   1 -10  -2    3.95    1.00
  -1  10   2    1.90    1.01
  -1  10   2    1.56    0.82
   0 -10  -2    1.64    0.76
   0 -10  -2    0.22    0.67
   0 -10  -2    0.02    0.70
   0  10   2   -0.76    0.70
   0  10   2    0.02    0.66
  -1 -10  -2    2.07    0.92
  -1 -10  -2    2.43    0.75
  -1 -10  -2    3.40    0.99
   1  10   2    1.94    0.84
  -2 -10  -2    0.63    0.62
  -2 -10  -2    1.11    0.79
  -2 -10  -2   -0.29    0.84
   2  10   2    0.48    0.73
  -3 -10  -2   -0.27    0.93
  -3 -10  -2    1.33    0.66
  -3 -10  -2   -0.39    0.73
   3  10   2    1.53    0.79
  -4 -10  -2   11.63    1.27
  -4 -10  -2   11.31    1.68
  -4 -10  -2   11.10    1.59
   4  10   2    6.36    1.23
  -5 -10  -2    0.74    0.66
  -5 -10  -2    1.12    1.01
  -5 -10  -2   -0.26    0.99
   5  10   2    0.24    0.72
  -6 -10  -2    8.08    1.15
  -6 -10  -2    9.03    1.55
  -6 -10  -2    6.79    1.42
   6  10   2    5.23    1.22
  -7 -10  -2   21.97    2.31
  -7 -10  -2   19.76    1.87
  -7 -10  -2   13.92    2.08
   7  10   2   15.74    2.01
  -8 -10  -2    2.00    1.31
  -8 -10  -2    0.18    1.01
   8  10   2    2.25    1.09
  -9 -10  -2    1.53    1.26
  -9 -10  -2    0.92    1.25
   9  10   2    0.44    0.99
   2 -11  -2    1.94    0.84
  -2  11   2    0.67    0.79
  -2  11   2   -0.02    1.04
   1 -11  -2    1.42    0.85
   1 -11  -2   -0.84    0.77
  -1  11   2   -0.69    0.68
  -1  11   2   -0.14    1.02
   0 -11  -2    1.77    0.82
   0 -11  -2    2.03    0.96
   0 -11  -2    1.02    0.97
   0  11   2    0.36    0.73
  -1 -11  -2    4.91    1.17
  -1 -11  -2    4.04    1.14
  -1 -11  -2    3.46    0.97
   1  11   2    4.65    1.11
  -2 -11  -2   10.31    1.63
  -2 -11  -2    9.47    1.46
  -2 -11  -2   12.16    1.45
   2  11   2    8.67    1.41
  -3 -11  -2    1.21    0.89
  -3 -11  -2   -0.27    0.90
  -3 -11  -2    1.26    0.69
   3  11   2   -0.44    0.71
  -4 -11  -2    0.86    1.13
  -4 -11  -2    0.63    0.69
  -4 -11  -2    0.55    0.94
   4  11   2    0.29    0.82
  -5 -11  -2    4.73    1.02
  -5 -11  -2    5.69    1.29
  -5 -11  -2    5.53    1.40
   5  11   2    4.92    1.17
  -6 -11  -2    2.71    1.15
  -6 -11  -2    2.63    1.30
   6  11   2    4.18    1.18
  -7 -11  -2    1.82    1.25
  -7 -11  -2    1.47    1.15
   7  11   2    2.00    1.12
  -8 -11  -2   13.21    2.02
  -8 -11  -2   10.47    2.05
   8  11   2   15.02    2.00
   0 -12  -2    3.91    1.00
   0 -12  -2    0.55    0.89
   0  12   2    1.39    0.83
  -1 -12  -2    5.94    1.36
  -1 -12  -2    7.96    1.50
  -1 -12  -2    5.92    1.21
   1  12   2    6.70    1.33
  -2 -12  -2    1.47    1.09
  -2 -12  -2    2.28    0.86
  -2 -12  -2    0.22    0.94
   2  12   2    0.49    0.77
  -3 -12  -2    5.31    1.44
  -3 -12  -2    4.48    1.22
  -3 -12  -2    4.02    1.03
   3  12   2    5.08    1.13
  -4 -12  -2    0.38    1.07
  -4 -12  -2    1.13    1.14
   4  12   2    0.77    0.95
  -5 -12  -2    5.05    1.42
  -5 -12  -2    3.86    1.22
   5  12   2    5.33    1.22
  -6 -12  -2    8.41    1.58
  -6 -12  -2    5.98    1.65
   6  12   2    4.59    1.29
  -7 -12  -2   -0.46    1.28
  -7 -12  -2   -1.83    1.17
   7  12   2    0.83    1.08
  -3 -13  -2    2.83    1.29
  -3 -13  -2    1.48    1.14
   3  13   2    1.22    0.90
  -4 -13  -2    3.04    1.32
  -4 -13  -2    1.29    1.22
   4  13   2    1.19    0.85
   6  12  -3    0.68    1.24
  -6 -12   3    6.28    1.38
  -6 -12   3    5.49    1.54
   5  12  -3    0.25    0.78
  -5 -12   3   -0.44    1.04
  -5 -12   3   -2.01    1.05
   4  12  -3   13.84    1.90
  -4 -12   3   12.81    1.82
  -4 -12   3   16.65    2.31
   3  12  -3    1.06    0.90
  -3 -12   3    0.96    1.14
  -3 -12   3    2.79    1.14
   2  12  -3    4.59    1.16
  -2 -12   3    5.18    1.40
  -2 -12   3    6.90    1.51
   1  12  -3    1.79    0.94
  -1 -12   3    0.01    1.09
  -1 -12   3    1.42    1.13
   7  11  -3   -0.36    1.08
  -7 -11   3    1.94    1.21
  -7 -11   3   -1.44    0.98
   6  11  -3    0.74    1.15
  -6 -11   3    3.74    1.34
  -6 -11   3   -1.89    1.00
   5  11  -3    0.44    0.76
  -5 -11   3    3.49    1.22
  -5 -11   3    1.34    0.85
   4  11  -3    1.25    0.81
  -4 -11   3    0.12    1.14
  -4 -11   3    1.68    1.05
   3  11  -3   -0.48    0.73
  -3 -11   3   -0.27    0.88
  -3 -11   3    0.35    1.00
   2  11  -3    4.49    1.06
  -2 -11   3    5.07    1.20
  -2 -11   3    4.94    1.32
   1  11  -3    4.09    1.04
  -1 -11   3    6.39    1.35
  -1 -11   3    7.70    1.44
   0  11  -3    1.63    0.86
   0 -11   3    1.84    1.09
   0 -11   3    2.36    1.03
  -1  11  -3   11.62    1.58
   1 -11   3   12.50    1.75
   8  10  -3   -0.55    0.98
  -8 -10   3   -0.08    1.00
  -8 -10   3    2.43    1.89
  -8 -10   3    1.04    1.10
   7  10  -3    4.00    1.31
  -7 -10   3    5.53    1.24
  -7 -10   3    7.59    1.58
   6  10  -3    6.65    1.44
  -6 -10   3    7.21    1.28
  -6 -10   3    6.90    1.47
   5  10  -3    5.83    1.22
  -5 -10   3    8.90    1.46
  -5 -10   3    5.68    1.38
   4  10  -3    0.10    0.71
  -4 -10   3    2.85    1.19
  -4 -10   3   -0.09    0.70
   3  10  -3    3.07    1.01
  -3 -10   3    2.88    1.00
  -3 -10   3    3.44    1.17
   2  10  -3    6.88    1.18
  -2 -10   3    6.03    1.31
  -2 -10   3    3.77    1.12
   1  10  -3    4.51    1.01
   1  10  -3    5.21    0.76
  -1 -10   3    6.18    1.20
  -1 -10   3    6.60    0.94
  -1 -10   3    5.98    1.26
   0  10  -3    3.48    0.92
   0  10  -3    2.04    0.62
   0 -10   3    1.87    0.97
   0 -10   3    3.72    1.11
  -1  10  -3   -0.35    0.52
  -1  10  -3   -0.60    0.62
   1 -10   3   -0.70    0.74
   1 -10   3   -0.29    0.85
  -2  10  -3   12.82    1.41
  -2  10  -3   11.41    1.47
  -2  10  -3   12.66    1.76
   2 -10   3   12.64    1.78
  -3  10  -3    1.92    0.90
  -3  10  -3    1.56    0.83
  -3  10  -3    1.07    1.16
   3 -10   3    3.43    1.21
   9   9  -3    1.68    0.96
  -9  -9   3    3.80    1.32
  -9  -9   3    1.13    1.70
   8   9  -3    1.34    1.06
   8   9  -3    0.48    0.82
  -8  -9   3    3.44    1.84
  -8  -9   3    1.15    1.24
  -8  -9   3   -0.89    0.89
   7   9  -3    2.13    0.81
   7   9  -3    3.66    1.21
  -7  -9   3    3.14    1.04
  -7  -9   3    4.04    1.30
   6   9  -3    2.25    0.69
   6   9  -3    1.53    0.93
  -6  -9   3    0.84    1.08
  -6  -9   3    1.20    0.91
   5   9  -3   -1.08    0.62
   5   9  -3    0.84    0.52
  -5  -9   3    0.10    0.89
  -5  -9   3    1.52    0.85
   4   9  -3    7.60    1.31
  -4  -9   3   12.99    1.51
  -4  -9   3    7.91    1.43
   3   9  -3    9.60    1.37
  -3  -9   3    8.12    1.40
  -3  -9   3   10.06    0.99
  -3  -9   3    6.97    1.16
   2   9  -3    6.92    1.14
  -2  -9   3    7.94    1.38
  -2  -9   3    8.17    0.94
  -2  -9   3    8.14    1.24
   1   9  -3    0.56    0.66
   1   9  -3    0.71    0.41
  -1  -9   3    0.21    0.71
  -1  -9   3   -1.35    0.74
  -1  -9   3    0.16    0.52
   0   9  -3   13.13    1.53
   0   9  -3   15.75    1.38
   0  -9   3   13.57    1.65
   0  -9   3   15.65    1.71
  -1   9  -3   -0.80    0.50
  -1   9  -3    0.03    0.59
   1  -9   3   -0.82    0.65
   1  -9   3   -0.53    0.71
  -2   9  -3   20.82    2.18
  -2   9  -3   17.52    1.77
  -2   9  -3   16.17    1.71
   2  -9   3   18.01    1.92
  -3   9  -3   -0.77    0.67
  -3   9  -3   -0.06    0.90
  -3   9  -3    0.02    0.66
   3  -9   3    1.37    0.91
  -4   9  -3   -1.54    0.67
  -4   9  -3   -0.07    0.95
   4  -9   3   -0.90    0.96
   9   8  -3    1.52    0.94
  -9  -8   3    5.53    1.16
  -9  -8   3   -0.11    1.52
  -9  -8   3    2.32    1.83
   8   8  -3    0.74    0.95
   8   8  -3    0.79    0.78
  -8  -8   3   -0.07    1.42
  -8  -8   3    1.09    1.03
  -8  -8   3   -0.55    0.73
   7   8  -3   15.91    2.00
   7   8  -3   20.11    1.87
  -7  -8   3   20.76    2.30
  -7  -8   3   18.76    1.85
   6   8  -3    1.19    0.66
   6   8  -3    0.45    0.81
  -6  -8   3    0.13    0.73
  -6  -8   3   -1.05    0.82
   5   8  -3    8.81    1.06
   5   8  -3    7.35    1.22
  -5  -8   3    8.76    1.28
  -5  -8   3   11.09    1.57
  -5  -8   3    9.46    0.96
   4   8  -3    6.62    1.15
   4   8  -3    7.04    0.86
  -4  -8   3    9.44    1.40
  -4  -8   3    7.39    1.14
  -4  -8   3    7.88    0.82
   3   8  -3   24.91    2.03
   3   8  -3   21.16    1.60
  -3  -8   3   21.68    1.62
  -3  -8   3   18.65    2.12
  -3  -8   3   22.34    1.95
   2   8  -3    1.67    0.71
   2   8  -3    2.31    0.39
  -2  -8   3    2.84    0.86
  -2  -8   3    2.92    0.57
  -2  -8   3    2.08    0.96
   1   8  -3    1.31    0.31
   1   8  -3    0.79    0.40
   1   8  -3    1.19    0.65
  -1  -8   3    0.88    0.75
  -1  -8   3    0.36    0.75
  -1  -8   3    0.85    0.52
   0   8  -3    2.17    0.72
   0   8  -3    1.57    0.50
   0  -8   3    3.02    0.89
   0  -8   3    2.05    0.86
   0  -8   3    2.14    0.65
  -1   8  -3    0.58    0.56
  -1   8  -3    0.81    0.50
  -1   8  -3    0.86    0.79
   1  -8   3    1.09    0.72
   1  -8   3    1.62    0.80
  -2   8  -3    2.83    0.95
  -2   8  -3    3.67    0.80
  -2   8  -3    3.04    0.75
   2  -8   3    3.55    0.99
   2  -8   3    5.61    0.89
  -3   8  -3    0.85    0.70
  -3   8  -3    1.10    0.69
  -3   8  -3    1.29    0.95
   3  -8   3    0.17    0.81
  -4   8  -3    0.27    0.77
  -4   8  -3   -0.09    0.67
  -4   8  -3   -1.09    0.89
   4  -8   3    1.69    0.99
  -5   8  -3   10.44    1.69
  -5   8  -3   10.92    1.50
   5  -8   3    7.40    1.49
   9   7  -3    6.35    1.33
  -9  -7   3    5.88    1.19
  -9  -7   3    4.73    1.90
  -9  -7   3    4.44    1.63
   8   7  -3    1.88    0.93
  -8  -7   3    3.03    1.03
  -8  -7   3    1.97    1.41
  -8  -7   3    0.35    0.83
   7   7  -3   10.85    1.56
   7   7  -3   12.60    1.55
  -7  -7   3   15.06    1.80
  -7  -7   3   13.87    1.56
  -7  -7   3   15.01    2.29
  -7  -7   3   13.15    1.40
   6   7  -3    9.93    1.48
   6   7  -3   12.77    1.45
  -6  -7   3   13.55    1.68
  -6  -7   3   14.14    1.42
  -6  -7   3   10.70    1.17
   5   7  -3    1.38    0.74
   5   7  -3    1.52    0.64
  -5  -7   3    2.14    0.74
  -5  -7   3    1.17    0.47
  -5  -7   3    1.78    0.89
   4   7  -3    4.47    0.71
   4   7  -3    2.42    0.81
  -4  -7   3    4.08    0.56
  -4  -7   3    3.64    0.41
  -4  -7   3    4.99    0.91
  -4  -7   3    3.31    0.96
   3   7  -3    2.05    0.48
   3   7  -3    2.23    0.68
  -3  -7   3    1.97    0.84
  -3  -7   3    1.67    0.71
  -3  -7   3    3.02    0.47
   2   7  -3    0.26    0.31
   2   7  -3    0.08    0.51
  -2  -7   3    0.55    0.37
  -2  -7   3   -0.23    0.59
  -2  -7   3    0.99    0.74
   1   7  -3    0.99    0.62
   1   7  -3    1.65    0.33
   1   7  -3    0.76    0.38
  -1  -7   3    1.63    0.76
  -1  -7   3    1.53    0.48
  -1  -7   3    1.56    0.73
   0   7  -3   12.07    1.05
   0   7  -3   11.71    1.23
   0  -7   3   10.05    1.28
   0  -7   3    7.73    1.16
   0  -7   3   10.48    1.13
  -1   7  -3    2.60    0.76
  -1   7  -3    3.19    0.44
  -1   7  -3    2.81    0.71
  -1   7  -3    2.23    0.58
   1  -7   3    3.37    0.76
   1  -7   3    2.96    0.84
  -2   7  -3    1.36    0.77
  -2   7  -3    0.89    0.57
  -2   7  -3    0.28    0.53
  -2   7  -3    0.64    0.41
   2  -7   3    0.17    0.53
   2  -7   3    1.23    0.75
  -3   7  -3    8.38    1.02
  -3   7  -3    6.86    1.02
  -3   7  -3    5.53    1.17
  -3   7  -3    7.04    1.06
   3  -7   3    8.51    0.94
   3  -7   3    7.27    1.27
  -4   7  -3    0.70    0.62
  -4   7  -3    0.04    0.78
  -4   7  -3    1.19    0.62
  -4   7  -3    0.19    0.76
   4  -7   3    0.52    0.89
  -5   7  -3    1.63    1.04
  -5   7  -3   -0.83    0.79
  -5   7  -3    1.31    0.80
   5  -7   3    1.84    0.95
  -6   7  -3    2.21    1.16
  -6   7  -3    0.87    0.99
  10   6  -3    0.59    1.12
 -10  -6   3    3.00    1.60
 -10  -6   3    2.69    1.25
   9   6  -3    6.67    1.38
  -9  -6   3    5.05    1.65
  -9  -6   3    6.15    1.36
  -9  -6   3    7.58    1.86
   8   6  -3    2.82    1.00
  -8  -6   3    3.84    1.40
  -8  -6   3    3.55    0.99
  -8  -6   3    3.97    0.90
  -8  -6   3    2.40    0.88
  -8  -6   3    0.81    1.35
   7   6  -3    0.28    0.72
   7   6  -3    0.85    0.81
  -7  -6   3    0.20    0.75
  -7  -6   3    0.52    0.67
  -7  -6   3    1.68    0.63
  -7  -6   3    1.24    1.32
   6   6  -3    2.52    0.81
   6   6  -3    4.48    0.93
  -6  -6   3    3.21    0.70
  -6  -6   3    3.39    0.81
  -6  -6   3    3.38    1.01
   5   6  -3   14.02    1.55
   5   6  -3   11.95    1.35
  -5  -6   3   13.17    1.35
  -5  -6   3   14.16    1.22
  -5  -6   3   15.14    1.66
   4   6  -3    8.79    1.14
   4   6  -3    8.00    0.98
  -4  -6   3    7.36    1.00
  -4  -6   3    7.29    0.76
  -4  -6   3   11.13    1.34
   3   6  -3    0.69    0.58
   3   6  -3    0.92    0.41
  -3  -6   3    1.23    0.69
  -3  -6   3    0.43    0.55
  -3  -6   3    0.57    0.30
   2   6  -3   -0.25    0.29
   2   6  -3    0.18    0.51
  -2  -6   3   -0.17    0.60
  -2  -6   3    0.13    0.29
  -2  -6   3   -0.15    0.48
   1   6  -3    3.99    0.71
   1   6  -3    3.50    0.51
   1   6  -3    3.63    0.46
  -1  -6   3    4.01    0.54
  -1  -6   3    3.52    0.81
  -1  -6   3    3.15    0.70
   0   6  -3   13.74    1.25
   0   6  -3   12.77    0.89
   0   6  -3   14.32    1.33
   0   6  -3   13.71    1.13
   0  -6   3   12.12    1.29
   0  -6   3   13.83    1.36
   0  -6   3   13.41    1.16
  -1   6  -3    1.03    0.33
  -1   6  -3    0.07    0.52
  -1   6  -3    0.92    0.51
  -1   6  -3    0.81    0.42
   1  -6   3   -0.07    0.60
   1  -6   3    1.45    0.60
  -2   6  -3   16.24    1.48
  -2   6  -3   17.48    1.70
  -2   6  -3   19.43    1.44
  -2   6  -3   15.52    1.51
   2  -6   3   16.92    1.70
   2  -6   3   16.24    1.44
  -3   6  -3    1.47    0.55
  -3   6  -3    0.74    0.63
  -3   6  -3    1.33    0.73
   3  -6   3    1.61    0.51
   3  -6   3    1.31    0.81
  -4   6  -3    7.73    1.11
  -4   6  -3    7.61    1.13
  -4   6  -3    9.99    1.36
   4  -6   3    8.09    1.29
  -5   6  -3    0.60    0.86
  -5   6  -3    1.15    0.73
  -5   6  -3    0.55    0.82
   5  -6   3    1.16    0.86
  -6   6  -3   15.92    1.97
  -6   6  -3   12.33    1.79
  -6   6  -3   19.31    1.98
  -7   6  -3    6.07    1.36
  -7   6  -3    2.33    1.29
  -7   6  -3    2.32    1.15
 -10  -5   3    2.52    1.55
 -10  -5   3    1.85    1.12
   9   5  -3    2.37    1.09
  -9  -5   3   -1.58    1.12
  -9  -5   3    0.45    1.23
  -9  -5   3    1.11    0.99
   8   5  -3   13.21    1.81
  -8  -5   3   15.47    2.13
  -8  -5   3   15.22    1.67
  -8  -5   3   16.77    2.16
  -8  -5   3   16.56    1.62
   7   5  -3   -0.40    0.71
  -7  -5   3   -0.18    0.68
  -7  -5   3   -0.03    0.99
  -7  -5   3    0.26    0.62
  -7  -5   3    1.63    1.18
   6   5  -3    0.60    0.71
   6   5  -3    0.78    0.67
  -6  -5   3    0.80    0.59
  -6  -5   3    0.34    0.74
  -6  -5   3    2.46    1.13
   5   5  -3    1.32    0.64
   5   5  -3    0.58    0.57
  -5  -5   3    0.97    0.55
  -5  -5   3    2.03    0.53
  -5  -5   3    1.24    0.76
   4   5  -3   -0.21    0.51
   4   5  -3    0.38    0.48
  -4  -5   3    0.80    0.71
  -4  -5   3    0.19    0.35
  -4  -5   3   -0.26    0.41
   3   5  -3   22.12    1.78
   3   5  -3   20.97    1.90
  -3  -5   3   23.71    2.01
  -3  -5   3   28.04    1.89
  -3  -5   3   25.87    1.62
  -3  -5   3   25.93    1.68
   2   5  -3   21.08    1.56
   2   5  -3   24.00    1.62
   2   5  -3   19.54    1.73
  -2  -5   3   22.17    1.87
  -2  -5   3   22.21    1.75
  -2  -5   3   27.28    1.56
  -2  -5   3   22.89    1.46
   1   5  -3   14.47    1.23
   1   5  -3   14.25    1.09
   1   5  -3   14.64    1.04
  -1  -5   3   13.01    1.22
  -1  -5   3   13.67    1.40
  -1  -5   3   14.52    1.07
   0   5  -3   39.11    2.64
   0   5  -3   42.19    2.72
   0   5  -3   39.31    2.57
   0   5  -3   37.17    2.43
   0  -5   3   37.45    2.70
   0  -5   3   40.19    2.72
   0  -5   3   35.45    2.56
  -1   5  -3    1.59    0.58
  -1   5  -3    1.14    0.43
  -1   5  -3    1.47    0.35
  -1   5  -3    1.55    0.47
   1  -5   3    2.61    0.60
   1  -5   3    1.29    0.62
  -2   5  -3   13.27    1.20
  -2   5  -3   10.57    1.06
  -2   5  -3   10.95    1.20
   2  -5   3   11.32    1.06
   2  -5   3    9.42    1.20
  -3   5  -3    0.65    0.60
  -3   5  -3    0.06    0.47
  -3   5  -3   -0.16    0.60
   3  -5   3    0.83    0.42
   3  -5   3    0.21    0.68
  -4   5  -3   39.29    2.88
  -4   5  -3   37.20    2.80
  -4   5  -3   31.72    2.74
   4  -5   3   36.37    2.89
   4  -5   3   37.14    2.45
  -5   5  -3    1.80    0.87
  -5   5  -3    2.11    0.80
  -5   5  -3    1.43    0.83
   5  -5   3    1.23    0.70
   5  -5   3    1.34    0.85
  -6   5  -3    2.97    1.00
  -6   5  -3    2.75    0.94
  -6   5  -3    3.29    0.96
   6  -5   3    2.37    0.79
  -7   5  -3    1.53    1.02
  -7   5  -3    3.41    1.02
  -7   5  -3    1.75    1.11
 -10  -4   3    0.18    1.10
 -10  -4   3    2.67    1.53
   9   4  -3    1.60    1.00
  -9  -4   3   -0.70    1.25
  -9  -4   3    0.65    1.01
  -9  -4   3   -1.91    0.99
   8   4  -3    5.51    1.20
  -8  -4   3    6.39    1.03
  -8  -4   3    4.18    1.32
  -8  -4   3    6.37    1.27
  -8  -4   3    7.78    1.05
  -8  -4   3    6.04    1.53
   7   4  -3    5.84    1.17
  -7  -4   3    5.77    1.36
  -7  -4   3    6.95    0.97
  -7  -4   3    5.90    0.98
  -7  -4   3    4.23    1.29
   6   4  -3   -0.21    0.70
  -6  -4   3   -0.48    0.55
  -6  -4   3   -0.45    0.53
  -6  -4   3   -0.05    0.90
   5   4  -3   58.58    4.08
   5   4  -3   59.77    4.09
  -5  -4   3   61.76    4.06
  -5  -4   3   57.51    3.98
  -5  -4   3   61.58    4.32
   4   4  -3    4.64    0.75
   4   4  -3    2.96    0.65
  -4  -4   3    4.72    0.66
  -4  -4   3    3.49    0.55
  -4  -4   3    4.59    0.78
   3   4  -3  125.34    8.84
   3   4  -3  137.71    8.91
  -3  -4   3  144.29    8.79
  -3  -4   3  145.19    8.86
  -3  -4   3  143.72    8.95
  -3  -4   3  148.38    8.77
   2   4  -3   -0.48    0.31
   2   4  -3    0.65    0.49
  -2  -4   3    0.43    0.55
  -2  -4   3   -0.09    0.14
  -2  -4   3    0.04    0.43
  -2  -4   3   -0.15    0.19
   1   4  -3    0.38    0.28
   1   4  -3    0.18    0.26
   1   4  -3    0.57    0.46
   1   4  -3    0.17    0.23
  -1  -4   3    0.25    0.25
  -1  -4   3   -0.15    0.44
  -1  -4   3    0.37    0.16
  -1  -4   3   -0.03    0.53
   0   4  -3   27.74    1.84
   0   4  -3   27.33    1.68
   0   4  -3   26.47    1.89
   0  -4   3   24.86    1.77
   0  -4   3   20.38    1.85
   0  -4   3   28.42    1.92
  -1   4  -3    3.62    0.60
  -1   4  -3    2.86    0.52
  -1   4  -3    3.40    0.53
  -1   4  -3    2.74    0.44
   1  -4   3    4.04    0.60
   1  -4   3    4.48    0.72
  -2   4  -3   20.76    1.67
  -2   4  -3   18.64    1.56
  -2   4  -3   21.85    1.65
   2  -4   3   21.15    1.52
   2  -4   3   20.02    1.66
  -3   4  -3    3.13    0.73
  -3   4  -3    1.18    0.56
  -3   4  -3    2.66    0.65
   3  -4   3    3.12    0.49
   3  -4   3    2.54    0.78
  -4   4  -3    9.87    1.18
  -4   4  -3    9.17    1.12
  -4   4  -3    7.62    1.09
   4  -4   3    6.82    1.14
   4  -4   3    9.17    0.80
  -5   4  -3    1.50    0.84
  -5   4  -3    2.81    0.88
  -5   4  -3    3.66    0.92
   5  -4   3    2.03    0.83
   5  -4   3    3.68    0.82
  -6   4  -3   -0.38    0.82
  -6   4  -3   -0.15    0.73
  -6   4  -3   -0.11    0.70
   6  -4   3   -0.16    0.66
  -7   4  -3   -0.24    0.96
  -7   4  -3   -0.03    0.91
  -7   4  -3    2.21    0.94
  -8   4  -3    4.03    1.20
  -8   4  -3    0.82    0.96
  -8   4  -3    0.03    1.16
 -10  -3   3    0.86    1.21
 -10  -3   3   -0.54    1.59
   9   3  -3    1.88    1.07
  -9  -3   3    1.05    1.37
  -9  -3   3    2.59    1.01
   8   3  -3   22.07    2.28
  -8  -3   3   20.96    2.21
  -8  -3   3   22.50    2.25
  -8  -3   3   22.37    2.54
   7   3  -3    0.69    0.78
  -7  -3   3    1.40    0.60
  -7  -3   3    0.00    0.83
  -7  -3   3    0.79    0.94
   6   3  -3   37.22    2.79
  -6  -3   3   35.28    2.87
  -6  -3   3   34.12    2.95
  -6  -3   3   37.68    2.62
   5   3  -3    5.57    0.96
  -5  -3   3    5.96    1.07
  -5  -3   3    5.08    0.78
   4   3  -3   12.39    1.17
   4   3  -3   12.59    1.17
  -4  -3   3   12.62    1.41
  -4  -3   3   12.24    1.14
  -4  -3   3   12.99    1.09
   3   3  -3   27.00    2.03
   3   3  -3   30.63    2.08
  -3  -3   3   28.72    1.95
  -3  -3   3   26.79    2.07
   2   3  -3   49.49    3.22
   2   3  -3   51.14    3.14
  -2  -3   3   46.57    3.12
  -2  -3   3   50.70    3.03
  -2  -3   3   44.74    3.03
  -2  -3   3   46.41    3.22
   1   3  -3    5.59    0.48
   1   3  -3    6.05    0.59
   1   3  -3    5.56    0.46
   1   3  -3    6.10    0.58
   1   3  -3    5.95    0.70
  -1  -3   3    5.09    0.62
  -1  -3   3    6.16    0.46
  -1  -3   3    5.40    0.76
  -1  -3   3    6.47    0.48
   0   3  -3    0.64    0.24
   0   3  -3    0.65    0.19
   0   3  -3    0.44    0.28
   0   3  -3    0.19    0.33
   0  -3   3    0.19    0.44
   0  -3   3   -0.10    0.39
   0  -3   3    0.46    0.29
  -1   3  -3   58.46    3.80
  -1   3  -3   62.49    3.73
  -1   3  -3   51.26    3.71
  -1   3  -3   58.89    3.76
   1  -3   3   59.20    3.76
   1  -3   3   58.06    3.80
  -2   3  -3   39.71    2.61
  -2   3  -3   32.89    2.54
  -2   3  -3   38.85    2.60
   2  -3   3   35.65    2.43
   2  -3   3   45.09    2.68
   2  -3   3   35.49    2.48
  -3   3  -3    0.16    0.44
  -3   3  -3    0.39    0.47
   3  -3   3    0.29    0.23
   3  -3   3    0.28    0.30
   3  -3   3    0.62    0.54
  -4   3  -3    1.41    0.68
  -4   3  -3    1.82    0.66
   4  -3   3    1.60    0.32
   4  -3   3    2.00    0.73
   4  -3   3    1.84    0.36
  -5   3  -3    2.36    0.81
  -5   3  -3    1.72    0.74
   5  -3   3    2.64    0.73
  -6   3  -3    2.75    0.94
  -6   3  -3    0.75    0.80
  -6   3  -3    0.75    0.77
   6  -3   3    1.95    0.70
  -7   3  -3    0.92    0.88
  -7   3  -3    0.51    0.86
  -7   3  -3    0.03    0.80
   7  -3   3    0.29    0.69
  -8   3  -3   -0.12    1.01
  -8   3  -3    1.36    1.14
  -8   3  -3    3.33    1.12
 -10  -2   3    1.87    1.17
 -10  -2   3    0.68    1.43
   9   2  -3    6.35    1.41
  -9  -2   3    6.98    1.47
  -9  -2   3    4.31    1.75
   8   2  -3    0.72    0.91
  -8  -2   3   -0.67    0.78
  -8  -2   3   -1.21    0.93
  -8  -2   3    0.92    0.87
   7   2  -3    5.20    0.84
   7   2  -3    4.22    1.11
  -7  -2   3    5.78    0.77
  -7  -2   3    5.86    1.33
  -7  -2   3    3.75    1.02
  -7  -2   3    5.12    1.05
   6   2  -3    0.92    0.55
   6   2  -3    0.01    0.74
  -6  -2   3    1.05    0.87
  -6  -2   3   -0.36    0.64
  -6  -2   3    1.67    0.54
   5   2  -3   18.06    1.36
   5   2  -3   15.20    1.46
  -5  -2   3   12.48    1.56
  -5  -2   3   15.16    1.53
  -5  -2   3   15.69    1.29
   4   2  -3  169.88   11.33
  -4  -2   3  193.74   11.27
  -4  -2   3  176.44   11.43
   3   2  -3   11.70    1.04
   3   2  -3   10.23    1.10
  -3  -2   3   10.92    0.99
  -3  -2   3   10.72    0.93
  -3  -2   3   11.13    1.26
   2   2  -3    0.12    0.35
   2   2  -3    0.49    0.35
  -2  -2   3   -0.14    0.35
  -2  -2   3   -0.46    0.16
  -2  -2   3    0.13    0.33
  -2  -2   3    0.09    0.23
   1   2  -3    1.21    0.37
   1   2  -3    1.28    0.19
   1   2  -3    1.28    0.30
   1   2  -3    1.58    0.29
   1   2  -3    0.00    0.26
  -1  -2   3    1.35    0.18
  -1  -2   3    0.54    0.20
  -1  -2   3    1.44    0.42
  -1  -2   3    0.91    0.21
  -1  -2   3    0.63    0.31
   0   2  -3    5.31    0.44
   0   2  -3    4.85    0.47
   0   2  -3    6.07    0.61
   0   2  -3    4.88    0.42
   0   2  -3    4.49    0.51
   0  -2   3    5.29    0.59
   0  -2   3    4.97    0.52
   0  -2   3    4.89    0.51
   0  -2   3    5.65    0.51
   0  -2   3    5.14    0.45
  -1   2  -3    6.19    0.66
  -1   2  -3    6.02    0.60
  -1   2  -3    4.99    0.58
  -1   2  -3    7.07    0.66
  -1   2  -3    6.96    0.67
  -1   2  -3    6.09    0.57
   1  -2   3    7.44    0.67
   1  -2   3    6.95    0.71
  -2   2  -3    7.70    0.75
  -2   2  -3    6.42    0.81
  -2   2  -3    7.22    0.78
  -2   2  -3    6.23    0.79
   2  -2   3    9.07    0.77
   2  -2   3    7.58    0.89
   2  -2   3    8.38    0.62
  -3   2  -3   63.32    4.15
  -3   2  -3   65.84    3.96
  -3   2  -3   57.66    4.08
   3  -2   3   65.96    3.88
   3  -2   3   60.70    3.95
   3  -2   3   57.29    4.12
  -4   2  -3    2.99    0.43
  -4   2  -3    2.24    0.60
  -4   2  -3    2.30    0.63
   4  -2   3    3.75    0.43
   4  -2   3    2.11    0.71
   4  -2   3    2.38    0.63
  -5   2  -3   18.90    1.87
  -5   2  -3   21.26    1.86
   5  -2   3   22.11    1.77
  -6   2  -3   12.91    1.55
  -6   2  -3   12.99    1.53
   6  -2   3   12.90    1.37
  -7   2  -3    8.61    1.36
  -7   2  -3    8.02    1.41
  -7   2  -3    8.63    1.42
   7  -2   3    9.69    1.24
  -8   2  -3    5.59    1.35
  -8   2  -3    4.02    1.21
  -8   2  -3    4.25    1.20
  -9   2  -3    0.83    1.05
  -9   2  -3    0.22    1.12
  -9   2  -3    1.68    1.18
  -9  -1   3   32.66    3.34
  -9  -1   3   25.65    2.85
   8   1  -3    2.14    1.07
  -8  -1   3    2.81    1.14
  -8  -1   3    2.24    1.39
   7   1  -3    3.12    0.97
   7   1  -3    2.00    0.60
  -7  -1   3    3.42    1.20
  -7  -1   3    3.51    0.86
  -7  -1   3    2.91    0.91
   6   1  -3   -0.66    0.69
   6   1  -3    0.89    0.48
  -6  -1   3    1.63    0.71
  -6  -1   3    1.32    0.79
  -6  -1   3    0.21    0.94
  -6  -1   3    1.08    0.39
   5   1  -3    2.23    0.70
   5   1  -3    2.31    0.51
  -5  -1   3    1.31    0.74
  -5  -1   3    2.23    0.66
  -5  -1   3    1.87    0.43
   4   1  -3   28.33    1.91
   4   1  -3   27.08    2.05
  -4  -1   3   27.95    2.07
  -4  -1   3   30.04    2.28
  -4  -1   3   25.54    1.84
  -4  -1   3   27.04    1.87
   3   1  -3    6.52    0.66
   3   1  -3    5.15    0.77
  -3  -1   3    5.10    0.87
  -3  -1   3    7.37    0.68
  -3  -1   3    5.21    0.62
  -3  -1   3    5.18    0.83
   2   1  -3   95.86    5.84
   2   1  -3   98.47    5.80
  -2  -1   3   93.53    5.76
  -2  -1   3   98.09    5.94
  -2  -1   3   80.64    5.78
  -2  -1   3   79.53    5.73
  -2  -1   3  104.04    5.80
   1   1  -3   32.96    2.12
   0   1  -3   12.44    0.87
   0   1  -3   12.23    0.85
   0   1  -3   13.81    0.95
   0  -1   3   12.15    0.99
   0  -1   3   11.29    0.87
   0  -1   3   13.14    0.87
  -1   1  -3   52.56    3.04
  -1   1  -3   45.73    3.05
  -1   1  -3   48.11    3.06
   1  -1   3   45.62    3.05
   1  -1   3   52.21    3.05
   1  -1   3   49.94    3.04
   1  -1   3   40.60    3.04
  -2   1  -3    1.27    0.44
  -2   1  -3    2.20    0.36
  -2   1  -3    2.09    0.38
  -2   1  -3    2.37    0.47
   2  -1   3    1.85    0.52
   2  -1   3    2.53    0.39
   2  -1   3    2.18    0.42
  -3   1  -3    8.20    0.93
  -3   1  -3    8.21    0.73
  -3   1  -3    9.42    0.93
   3  -1   3    9.06    0.93
   3  -1   3    8.83    0.75
  -4   1  -3   17.60    1.51
  -4   1  -3   18.18    1.40
  -4   1  -3   14.49    1.12
   4  -1   3   14.36    1.34
  -5   1  -3   13.39    1.28
  -5   1  -3    9.38    1.20
  -5   1  -3    9.84    0.84
   5  -1   3   10.07    1.17
  -6   1  -3    2.39    0.92
  -6   1  -3    4.26    0.87
   6  -1   3    2.97    0.80
  -7   1  -3    1.67    0.88
  -7   1  -3    0.74    0.82
   7  -1   3    0.66    0.68
  -8   1  -3   -0.60    0.83
  -8   1  -3   -0.89    0.93
  -8   1  -3    1.83    0.92
   8  -1   3   -0.21    0.72
  -9   1  -3    1.43    1.13
  -9   1  -3    3.58    1.19
  -9   1  -3    3.20    1.13
  -9   0   3    1.59    1.49
  -9   0   3    2.74    1.14
  -8   0   3   11.96    2.01
  -8   0   3   10.26    1.57
   7   0  -3    3.30    0.99
   7   0  -3    2.19    0.60
  -7   0   3    2.09    1.14
  -7   0   3    3.61    0.82
  -7   0   3    1.34    0.96
   6   0  -3   20.63    1.61
   6   0  -3   20.23    1.91
  -6   0   3   21.73    1.81
  -6   0   3   21.72    2.03
  -6   0   3   20.39    2.25
   5   0  -3    8.37    0.80
   5   0  -3    8.19    1.07
  -5   0   3    7.50    1.18
  -5   0   3    6.43    0.56
  -5   0   3    8.64    0.98
  -5   0   3    7.22    1.09
   4   0  -3   52.56    3.78
   4   0  -3   56.99    3.62
  -4   0   3   56.60    3.95
  -4   0   3   57.95    3.52
  -4   0   3   55.98    3.74
  -4   0   3   55.13    3.60
   3   0  -3    0.28    0.30
   3   0  -3    0.66    0.50
  -3   0   3    0.66    0.30
  -3   0   3    0.17    0.23
  -3   0   3    1.03    0.49
  -3   0   3    0.30    0.57
  -3   0   3   -0.15    0.26
   2   0  -3    3.00    0.55
   2   0  -3    2.86    0.33
   2   0  -3    2.76    0.46
  -2   0   3    2.94    0.28
  -2   0   3    2.73    0.50
  -2   0   3    2.99    0.38
  -2   0   3    3.78    0.62
  -2   0   3    2.49    0.31
  -2   0   3    2.96    0.33
   1   0  -3    7.55    0.59
   1   0  -3    7.77    0.60
   1   0  -3    8.52    0.75
  -1   0   3    7.26    0.64
  -1   0   3    7.15    0.57
  -1   0  -3    0.02    0.12
  -1   0  -3    0.23    0.27
  -1   0  -3    0.03    0.11
  -1   0  -3   -0.19    0.30
  -1   0  -3    0.07    0.07
  -1   0  -3   -0.26    0.16
   1   0   3    0.61    0.25
   1   0   3   -0.11    0.18
   1   0   3    0.08    0.16
   1   0   3    0.30    0.13
   1   0   3    0.43    0.22
  -2   0  -3   22.79    1.79
  -2   0  -3   26.36    1.67
  -2   0  -3   27.98    1.74
  -2   0  -3   26.77    1.87
  -2   0  -3   22.73    1.81
   2   0   3   28.29    1.75
   2   0   3   29.60    1.86
   2   0   3   24.75    1.80
   2   0   3   26.57    1.76
  -3   0  -3    1.74    0.53
  -3   0  -3    3.17    0.39
  -3   0  -3    2.96    0.44
  -3   0  -3    3.20    0.48
  -3   0  -3    3.12    0.28
   3   0   3    4.13    0.63
   3   0   3    1.97    0.50
  -4   0  -3   51.69    3.38
  -4   0  -3   48.64    3.14
  -4   0  -3   55.93    3.48
  -4   0  -3   48.96    3.22
   4   0   3   48.03    3.37
  -5   0  -3    5.31    0.90
  -5   0  -3    3.91    0.43
  -5   0  -3    4.84    0.78
   5   0   3    6.18    0.87
  -6   0  -3    2.43    0.83
  -6   0  -3    3.03    0.78
  -6   0  -3    3.36    0.37
   6   0   3    2.72    0.74
  -7   0  -3    5.32    1.01
  -7   0  -3    4.78    1.08
   7   0   3    5.68    1.01
  -8   0  -3    7.72    1.43
  -8   0  -3    8.14    1.34
  -8   0  -3    5.50    1.25
   8   0   3    6.97    1.11
  -9   0  -3    2.80    1.07
  -9   0  -3    1.30    1.04
  -9   0  -3    1.66    1.05
  -9   1   3   -0.62    1.13
  -9   1   3    2.38    1.47
  -8   1   3    0.22    0.86
  -8   1   3   -0.56    1.26
   7  -1  -3    0.73    0.86
  -7   1   3    0.79    1.07
  -7   1   3    1.32    0.96
  -7   1   3    1.27    0.72
   6  -1  -3    2.01    0.83
   6  -1  -3    1.15    0.43
  -6   1   3    1.82    0.70
  -6   1   3    0.01    0.93
  -6   1   3    1.03    0.83
   5  -1  -3   -0.14    0.58
   5  -1  -3    1.69    0.41
  -5   1   3    0.76    0.76
  -5   1   3    0.35    0.69
  -5   1   3    1.33    0.59
   4  -1  -3   -0.07    0.28
   4  -1  -3    0.47    0.51
  -4   1   3   -0.60    0.46
  -4   1   3    1.32    0.49
  -4   1   3   -0.06    0.66
   3  -1  -3   23.09    1.77
   3  -1  -3   24.19    1.55
  -3   1   3   23.38    1.97
  -3   1   3   22.82    1.73
  -3   1   3   22.69    1.58
   2  -1  -3  154.46    8.96
   2  -1  -3  142.30    8.85
   2  -1  -3  144.48    8.77
   2  -1  -3  139.90    8.70
   2  -1  -3  139.45    8.84
  -2   1   3  141.83    8.87
  -2   1   3  136.68    8.95
  -2   1   3  134.65    8.75
   1  -1  -3   17.84    1.17
   1  -1  -3   19.17    1.24
   1  -1  -3   17.37    1.30
   1  -1  -3   18.50    1.17
   1  -1  -3   19.49    1.38
  -1   1   3   17.72    1.22
  -1   1   3   18.56    1.17
  -1   1   3   17.41    1.22
  -1   1   3   17.36    1.22
  -1   1   3   16.10    1.34
  -1  -1  -3    0.26    0.19
  -1  -1  -3   -0.09    0.12
  -1  -1  -3    0.48    0.25
  -1  -1  -3    0.12    0.17
  -1  -1  -3    0.91    0.29
   1   1   3    0.57    0.16
   1   1   3    0.63    0.25
   1   1   3    0.03    0.17
   1   1   3    0.56    0.24
  -2  -1  -3  361.63   23.55
  -2  -1  -3  375.20   23.57
  -2  -1  -3  401.45   23.65
  -2  -1  -3  372.82   23.60
   2   1   3  380.46   23.61
   2   1   3  404.87   23.56
   2   1   3  389.19   23.65
  -3  -1  -3   -0.05    0.30
  -3  -1  -3   -0.07    0.48
  -3  -1  -3    0.12    0.39
  -3  -1  -3   -0.21    0.27
  -3  -1  -3   -0.58    0.29
   3   1   3   -0.29    0.48
  -4  -1  -3   25.34    1.66
  -4  -1  -3   23.48    1.75
  -4  -1  -3   21.46    1.79
   4   1   3   23.07    1.81
  -5  -1  -3   10.37    1.10
  -5  -1  -3   10.26    0.86
  -5  -1  -3    6.71    0.99
   5   1   3   10.16    1.12
  -6  -1  -3    5.78    1.00
  -6  -1  -3    6.74    0.75
  -6  -1  -3    8.78    1.09
   6   1   3    7.61    1.09
  -7  -1  -3    1.51    0.85
  -7  -1  -3    1.97    0.81
   7   1   3    2.10    0.76
  -8  -1  -3    3.24    0.97
  -8  -1  -3    0.43    0.84
  -8  -1  -3    0.04    0.83
   8   1   3    0.65    0.71
  -9  -1  -3    0.91    1.09
  -9  -1  -3    4.05    1.10
  -9  -1  -3    4.71    1.17
   9   1   3    1.02    0.89
 -10  -1  -3    2.13    1.20
 -10  -1  -3    2.57    1.30
  -9   2   3    0.67    1.15
  -9   2   3    0.68    1.33
  -8   2   3    3.29    1.33
  -8   2   3    4.07    1.38
  -7   2   3    4.35    1.09
  -7   2   3    6.12    1.46
   6  -2  -3    4.25    1.01
  -6   2   3    4.90    0.88
  -6   2   3    6.83    1.36
  -6   2   3    3.68    1.04
   5  -2  -3   27.83    1.96
   5  -2  -3   29.79    2.32
  -5   2   3   27.45    2.43
  -5   2   3   29.36    2.17
  -5   2   3   28.00    2.47
   4  -2  -3    4.36    0.50
   4  -2  -3    3.57    0.77
  -4   2   3    2.83    0.85
  -4   2   3    3.58    0.81
  -4   2   3    3.94    0.69
   3  -2  -3    5.03    0.51
   3  -2  -3    5.41    0.75
   3  -2  -3    5.73    0.66
  -3   2   3    4.72    0.70
  -3   2   3    4.35    0.73
  -3   2   3    5.55    0.89
   2  -2  -3   44.98    2.90
   2  -2  -3   44.18    3.12
   2  -2  -3   45.70    3.02
   2  -2  -3   45.95    3.09
  -2   2   3   45.45    3.24
  -2   2   3   54.15    3.03
  -2   2   3   44.40    3.16
  -2   2   3   49.47    3.13
   1  -2  -3    6.02    0.58
   1  -2  -3    5.57    0.65
   1  -2  -3    6.85    0.57
   1  -2  -3    6.61    0.64
  -1   2   3    5.94    0.74
  -1   2   3    6.34    0.57
  -1   2   3    5.38    0.62
  -1   2   3    6.15    0.55
  -1   2   3    6.68    0.73
  -1   2   3    6.91    0.56
   0  -2  -3   89.01    5.47
   0  -2  -3   94.75    5.53
   0  -2  -3   88.82    5.45
   0  -2  -3   82.18    5.51
   0   2   3   87.68    5.50
   0   2   3   90.36    5.44
   0   2   3   83.79    5.47
   0   2   3   83.79    5.48
  -1  -2  -3    4.24    0.49
  -1  -2  -3    3.68    0.37
  -1  -2  -3    3.43    0.46
   1   2   3    3.74    0.45
   1   2   3    3.01    0.33
   1   2   3    2.94    0.35
   1   2   3    3.97    0.51
  -2  -2  -3   87.84    5.08
  -2  -2  -3   68.69    4.95
  -2  -2  -3   80.74    4.93
  -2  -2  -3   87.63    4.90
   2   2   3   65.39    4.95
   2   2   3   72.46    4.93
   2   2   3   85.94    4.91
  -3  -2  -3    0.59    0.34
  -3  -2  -3    0.23    0.44
  -3  -2  -3    0.73    0.34
   3   2   3    1.49    0.55
   3   2   3    1.48    0.39
  -4  -2  -3   -0.51    0.45
  -4  -2  -3    0.15    0.36
  -4  -2  -3   -0.28    0.38
   4   2   3   -0.01    0.50
   4   2   3   -0.13    0.34
  -5  -2  -3   14.93    1.41
  -5  -2  -3   14.55    1.33
   5   2   3   15.04    1.35
  -6  -2  -3    3.72    0.83
  -6  -2  -3    3.91    0.74
  -6  -2  -3    4.55    0.82
   6   2   3    4.90    0.86
  -7  -2  -3   -0.19    0.67
  -7  -2  -3   -0.24    0.54
  -7  -2  -3    0.45    0.68
  -7  -2  -3    1.24    0.74
   7   2   3    0.11    0.67
  -8  -2  -3    4.32    1.00
  -8  -2  -3    3.37    1.03
  -8  -2  -3    2.29    0.99
   8   2   3    2.52    0.90
  -9  -2  -3    6.90    1.22
  -9  -2  -3    3.01    1.07
  -9  -2  -3    4.62    1.16
   9   2   3    4.27    1.05
 -10  -2  -3    5.89    1.54
 -10  -2  -3    6.00    1.40
  -8   3   3   -0.41    1.33
  -8   3   3    0.77    1.08
  -7   3   3    3.69    1.28
  -7   3   3    3.91    1.26
  -6   3   3   -0.12    0.86
  -6   3   3   -0.49    0.84
  -6   3   3   -0.88    0.62
   5  -3  -3   11.22    0.98
  -5   3   3   11.67    1.46
  -5   3   3   12.16    1.61
  -5   3   3   11.71    1.24
   4  -3  -3   17.25    1.54
   4  -3  -3   16.92    1.27
   4  -3  -3   14.98    1.43
  -4   3   3   18.89    1.84
  -4   3   3   18.36    1.74
  -4   3   3   18.97    1.49
   3  -3  -3    2.67    0.57
   3  -3  -3    2.51    0.55
  -3   3   3    2.94    0.68
  -3   3   3    3.47    0.64
  -3   3   3    1.95    0.65
   2  -3  -3    0.36    0.47
   2  -3  -3   -0.14    0.35
   2  -3  -3    0.10    0.19
   2  -3  -3    0.41    0.36
  -2   3   3   -0.05    0.43
  -2   3   3   -0.09    0.39
  -2   3   3   -0.69    0.44
   1  -3  -3    0.80    0.32
   1  -3  -3    0.50    0.43
   1  -3  -3    1.27    0.42
  -1   3   3    0.86    0.48
  -1   3   3    0.54    0.28
  -1   3   3    0.46    0.39
  -1   3   3    0.77    0.49
   0  -3  -3  133.03    7.69
   0  -3  -3  130.44    7.59
   0  -3  -3  122.52    7.67
   0  -3  -3  116.82    7.69
   0   3   3  129.48    7.63
   0   3   3  119.85    7.72
   0   3   3  113.65    7.63
   0   3   3  118.35    7.75
  -1  -3  -3    0.86    0.36
  -1  -3  -3    1.01    0.28
  -1  -3  -3    0.94    0.18
  -1  -3  -3    1.06    0.32
  -1  -3  -3    0.57    0.38
   1   3   3    0.70    0.27
   1   3   3    1.60    0.38
   1   3   3    0.75    0.21
  -2  -3  -3   43.56    2.78
  -2  -3  -3   41.96    2.78
  -2  -3  -3   43.92    2.77
  -2  -3  -3   45.16    2.86
   2   3   3   45.04    2.93
   2   3   3   39.86    2.79
   2   3   3   45.02    2.83
  -3  -3  -3   26.28    1.80
  -3  -3  -3   25.85    1.85
   3   3   3   29.73    1.99
   3   3   3   24.00    1.84
  -4  -3  -3    8.15    0.82
  -4  -3  -3    6.32    0.83
   4   3   3    7.22    0.78
   4   3   3    7.82    0.95
  -5  -3  -3   25.13    1.86
  -5  -3  -3   21.12    1.83
  -5  -3  -3   23.43    1.84
   5   3   3   22.70    1.90
   5   3   3   24.19    1.75
  -6  -3  -3    0.86    0.58
  -6  -3  -3    0.42    0.57
  -6  -3  -3    1.09    0.63
  -6  -3  -3    2.52    0.70
   6   3   3    1.07    0.68
  -7  -3  -3    1.53    0.74
  -7  -3  -3    2.19    0.79
  -7  -3  -3    1.60    0.73
  -7  -3  -3    1.80    0.83
   7   3   3    2.35    0.83
  -8  -3  -3   12.12    1.50
  -8  -3  -3   11.10    1.48
  -8  -3  -3   10.12    1.41
   8   3   3   11.90    1.52
  -9  -3  -3    2.81    0.98
  -9  -3  -3    2.88    0.94
  -9  -3  -3    1.65    1.03
   9   3   3    3.81    1.01
 -10  -3  -3    1.41    1.11
 -10  -3  -3    3.81    1.18
  10   3   3    2.99    1.15
  -8   4   3    0.13    1.04
  -8   4   3   -0.38    1.25
  -7   4   3    0.35    1.02
  -7   4   3    1.59    1.10
  -6   4   3   14.69    1.78
  -6   4   3   12.88    1.82
   5  -4  -3    2.41    0.70
  -5   4   3    2.07    0.73
  -5   4   3    2.46    0.97
  -5   4   3    2.05    0.90
   4  -4  -3   11.54    0.99
   4  -4  -3   13.65    1.27
  -4   4   3   12.45    1.51
  -4   4   3   12.05    1.25
  -4   4   3   10.95    1.31
   3  -4  -3    1.64    0.57
   3  -4  -3    1.67    0.64
  -3   4   3    1.69    0.62
  -3   4   3    1.31    0.68
  -3   4   3    1.14    0.64
   2  -4  -3    1.84    0.51
   2  -4  -3    2.20    0.35
   2  -4  -3    1.55    0.54
  -2   4   3    2.10    0.52
  -2   4   3    2.29    0.65
  -2   4   3    2.28    0.61
   1  -4  -3    2.90    0.57
   1  -4  -3    1.78    0.47
  -1   4   3    2.77    0.48
  -1   4   3    1.40    0.55
  -1   4   3    2.03    0.33
  -1   4   3    1.87    0.58
   0  -4  -3    0.01    0.26
   0  -4  -3    0.02    0.43
   0  -4  -3    0.55    0.47
   0   4   3    0.26    0.44
   0   4   3    0.20    0.22
   0   4   3   -0.23    0.25
  -1  -4  -3  123.46    7.23
  -1  -4  -3  118.10    7.33
  -1  -4  -3  112.05    7.37
  -1  -4  -3  107.44    7.22
   1   4   3  113.25    7.34
   1   4   3  132.10    7.20
   1   4   3  109.77    7.23
  -2  -4  -3    3.66    0.72
  -2  -4  -3    4.75    0.46
  -2  -4  -3    4.03    0.59
  -2  -4  -3    3.91    0.33
  -2  -4  -3    4.64    0.44
   2   4   3    3.88    0.62
   2   4   3    4.26    0.70
   2   4   3    3.54    0.44
  -3  -4  -3   28.11    1.88
  -3  -4  -3   24.93    1.76
   3   4   3   26.52    1.99
   3   4   3   23.22    1.83
  -4  -4  -3   15.04    1.35
  -4  -4  -3   14.16    1.21
   4   4   3   15.00    1.27
   4   4   3   15.23    1.38
  -5  -4  -3    6.87    0.82
  -5  -4  -3    5.11    0.83
   5   4   3    5.80    0.79
   5   4   3    9.61    1.10
  -6  -4  -3    8.30    1.14
  -6  -4  -3    9.56    1.18
  -6  -4  -3   10.44    1.15
   6   4   3   10.42    1.14
   6   4   3   10.73    1.33
  -7  -4  -3    1.41    0.74
  -7  -4  -3    3.18    0.91
  -7  -4  -3    1.33    0.67
  -7  -4  -3    1.48    0.72
   7   4   3    0.71    0.82
  -8  -4  -3   26.38    2.23
  -8  -4  -3   22.53    2.23
  -8  -4  -3   22.58    2.19
  -8  -4  -3   26.24    2.26
   8   4   3   21.23    2.19
  -9  -4  -3    8.40    1.39
  -9  -4  -3   10.46    1.47
  -9  -4  -3   10.96    1.57
   9   4   3   10.56    1.59
 -10  -4  -3    1.88    1.19
 -10  -4  -3    2.62    1.04
  10   4   3    2.89    1.09
  -7   5   3    2.89    1.13
  -7   5   3    1.53    1.17
  -6   5   3    1.38    1.18
  -6   5   3    2.55    1.02
   5  -5  -3    0.84    0.66
  -5   5   3    0.05    0.76
  -5   5   3    0.43    0.84
   4  -5  -3   24.58    1.70
   4  -5  -3   19.80    1.85
  -4   5   3   22.83    2.15
  -4   5   3   22.98    2.12
   3  -5  -3   29.49    2.25
   3  -5  -3   30.47    1.93
   3  -5  -3   27.71    2.33
  -3   5   3   29.11    2.48
  -3   5   3   31.94    2.37
   2  -5  -3    2.92    0.64
   2  -5  -3    2.80    0.67
   2  -5  -3    3.43    0.48
  -2   5   3    2.77    0.63
  -2   5   3    1.35    0.66
   1  -5  -3   31.24    2.20
   1  -5  -3   32.66    2.31
   1  -5  -3   31.52    2.26
  -1   5   3   31.63    2.07
  -1   5   3   34.02    2.38
  -1   5   3   31.79    2.23
   0  -5  -3   21.32    1.66
   0  -5  -3   21.61    1.63
   0   5   3   21.57    1.53
   0   5   3   23.90    1.75
   0   5   3   22.46    1.48
  -1  -5  -3   62.56    4.29
  -1  -5  -3   68.76    4.48
  -1  -5  -3   72.59    4.42
   1   5   3   61.14    4.45
   1   5   3   63.97    4.27
   1   5   3   76.91    4.27
   1   5   3   72.90    4.46
  -2  -5  -3   16.27    1.07
  -2  -5  -3   16.24    1.05
  -2  -5  -3   16.36    1.06
  -2  -5  -3   15.13    1.37
  -2  -5  -3   16.74    1.26
   2   5   3   14.93    1.11
   2   5   3   15.97    1.29
  -3  -5  -3   42.79    2.92
  -3  -5  -3   42.62    2.91
  -3  -5  -3   51.30    3.08
  -3  -5  -3   47.66    2.85
  -3  -5  -3   42.82    3.17
   3   5   3   43.50    3.12
   3   5   3   46.38    3.07
  -4  -5  -3    6.97    0.75
  -4  -5  -3    8.77    1.13
  -4  -5  -3    9.66    1.00
   4   5   3    7.05    1.02
   4   5   3    6.50    0.90
  -5  -5  -3   -0.01    0.41
  -5  -5  -3    0.04    0.54
   5   5   3   -0.17    0.58
   5   5   3   -0.20    0.50
  -6  -5  -3   30.22    2.37
  -6  -5  -3   30.65    2.40
  -6  -5  -3   26.57    2.45
   6   5   3   35.72    2.43
   6   5   3   36.13    2.62
  -7  -5  -3    2.95    0.82
  -7  -5  -3    6.44    1.06
  -7  -5  -3    4.60    0.89
   7   5   3    6.00    1.14
   7   5   3    5.94    0.96
  -8  -5  -3    2.47    0.98
  -8  -5  -3   -0.27    0.61
  -8  -5  -3    0.31    0.60
  -8  -5  -3   -0.41    0.69
   8   5   3   -0.51    0.70
  -9  -5  -3    2.55    0.86
  -9  -5  -3    3.72    0.99
  -9  -5  -3    2.42    1.05
   9   5   3    2.86    1.04
 -10  -5  -3    3.78    1.12
 -10  -5  -3    1.87    1.02
  10   5   3    1.35    1.09
  -7   6   3   -0.74    1.20
  -6   6   3    1.98    1.03
  -6   6   3    2.40    1.29
   5  -6  -3    1.05    0.71
  -5   6   3    2.46    1.03
  -5   6   3    2.60    0.92
   4  -6  -3    0.39    0.66
  -4   6   3   -0.75    0.64
  -4   6   3    0.18    0.84
   3  -6  -3    6.37    0.97
   3  -6  -3    6.31    1.08
  -3   6   3    6.75    1.14
  -3   6   3    6.18    0.95
   2  -6  -3   20.67    1.77
   2  -6  -3   21.09    1.56
   2  -6  -3   19.06    1.77
  -2   6   3   23.89    1.93
  -2   6   3   20.64    1.75
   1  -6  -3    7.79    0.94
   1  -6  -3    4.76    0.79
   1  -6  -3    7.01    0.79
  -1   6   3    4.58    0.65
  -1   6   3    4.45    0.82
  -1   6   3    5.20    0.49
   0  -6  -3   11.73    1.17
   0  -6  -3   10.29    1.07
   0   6   3    9.11    1.08
   0   6   3   10.31    0.87
  -1  -6  -3   54.95    3.66
  -1  -6  -3   59.78    3.58
  -1  -6  -3   49.52    3.44
   1   6   3   51.57    3.62
   1   6   3   60.20    3.40
   1   6   3   48.54    3.62
   1   6   3   50.77    3.37
  -2  -6  -3    1.59    0.20
  -2  -6  -3    1.55    0.25
  -2  -6  -3    2.12    0.66
  -2  -6  -3    1.54    0.49
   2   6   3    0.84    0.49
  -3  -6  -3    3.89    0.80
  -3  -6  -3    4.37    0.40
  -3  -6  -3    4.92    0.71
  -3  -6  -3    4.39    0.45
  -3  -6  -3    4.08    0.44
   3   6   3    3.87    0.67
  -4  -6  -3    3.65    0.71
  -4  -6  -3    3.35    0.82
  -4  -6  -3    2.74    0.47
   4   6   3    3.01    0.71
   4   6   3    3.67    0.79
  -5  -6  -3   10.70    1.38
  -5  -6  -3    9.84    1.15
  -5  -6  -3    9.35    0.99
   5   6   3    8.31    1.08
   5   6   3    9.57    1.27
  -6  -6  -3    2.53    0.61
  -6  -6  -3    2.93    0.94
  -6  -6  -3    2.47    0.78
  -6  -6  -3    1.50    0.60
   6   6   3    2.34    0.90
   6   6   3    4.70    0.87
  -7  -6  -3    3.09    0.89
  -7  -6  -3    2.85    0.71
  -7  -6  -3    1.18    0.65
   7   6   3    2.10    0.76
   7   6   3    3.37    0.98
  -8  -6  -3   -0.71    0.51
  -8  -6  -3   -0.08    0.59
  -8  -6  -3   -0.52    0.72
  -8  -6  -3   -0.35    0.80
   8   6   3   -0.16    0.86
   8   6   3   -0.55    0.63
  -9  -6  -3    2.23    1.05
  -9  -6  -3    0.73    0.73
  -9  -6  -3    1.39    0.92
  -9  -6  -3    0.95    0.79
  -9  -6  -3    3.93    1.22
   9   6   3    0.23    0.86
 -10  -6  -3    0.32    1.01
 -10  -6  -3    1.08    0.78
 -10  -6  -3    0.62    0.94
  10   6   3   -2.31    0.95
  -6   7   3   -0.05    0.89
  -6   7   3   -0.08    1.14
   5  -7  -3    6.71    1.13
  -5   7   3    6.36    1.20
  -5   7   3    5.88    1.38
   4  -7  -3   -0.32    0.66
  -4   7   3    0.34    0.93
  -4   7   3    0.39    0.69
   3  -7  -3    6.80    1.05
  -3   7   3    6.98    1.02
  -3   7   3    6.93    1.17
   2  -7  -3    0.55    0.63
   2  -7  -3   -0.34    0.39
   2  -7  -3    0.34    0.64
  -2   7   3   -0.52    0.61
  -2   7   3   -0.24    0.47
   1  -7  -3    5.22    0.89
   1  -7  -3    5.07    0.79
   1  -7  -3    3.22    0.78
  -1   7   3    4.56    0.64
  -1   7   3    5.27    0.92
   0  -7  -3   75.96    4.58
   0  -7  -3   70.80    4.61
   0  -7  -3   65.02    4.55
   0   7   3   66.69    4.64
   0   7   3   64.14    4.37
  -1  -7  -3   13.51    1.30
  -1  -7  -3   14.96    1.39
   1   7   3   12.77    1.02
   1   7   3   15.42    1.43
   1   7   3   15.46    1.44
   1   7   3   14.61    0.97
  -2  -7  -3    0.16    0.23
  -2  -7  -3    0.18    0.44
  -2  -7  -3    0.62    0.65
   2   7   3    0.33    0.53
  -3  -7  -3    0.09    0.51
  -3  -7  -3    0.13    0.14
  -3  -7  -3    0.04    0.59
  -3  -7  -3    0.28    0.21
   3   7   3   -0.49    0.47
  -4  -7  -3   -0.75    0.20
  -4  -7  -3    0.61    0.56
  -4  -7  -3    0.05    0.70
   4   7   3   -0.32    0.54
  -5  -7  -3    3.01    0.55
  -5  -7  -3    4.54    0.83
  -5  -7  -3    4.53    1.01
   5   7   3    3.96    0.87
  -6  -7  -3    5.45    1.20
  -6  -7  -3    4.53    0.74
  -6  -7  -3    5.29    0.94
   6   7   3    4.82    0.96
   6   7   3    5.32    1.08
  -7  -7  -3    9.27    1.10
  -7  -7  -3    7.84    1.09
  -7  -7  -3   10.14    1.54
  -7  -7  -3   10.60    1.37
   7   7   3    9.06    1.30
   7   7   3   12.24    1.58
  -8  -7  -3    7.13    1.10
  -8  -7  -3    8.16    1.16
  -8  -7  -3    9.46    1.47
  -8  -7  -3    8.68    1.32
   8   7   3    6.74    1.18
   8   7   3    8.37    1.51
  -9  -7  -3   -1.42    0.89
  -9  -7  -3   -1.07    0.70
  -9  -7  -3    2.21    1.20
  -9  -7  -3    1.94    0.86
  -9  -7  -3   -0.83    0.61
  -9  -7  -3   -1.01    0.94
  -9  -7  -3    1.31    0.93
   9   7   3    0.23    0.95
 -10  -7  -3    3.73    1.13
 -10  -7  -3    0.44    0.90
 -10  -7  -3    3.62    1.17
   5  -8  -3    5.37    1.09
  -5   8   3    4.12    1.12
  -5   8   3    2.67    1.36
   4  -8  -3    6.32    1.21
  -4   8   3    6.81    1.17
  -4   8   3    4.33    1.29
   3  -8  -3    1.89    0.77
  -3   8   3    2.29    1.04
  -3   8   3   -0.03    0.63
   2  -8  -3   11.94    1.40
   2  -8  -3    8.63    1.32
  -2   8   3    9.41    1.37
  -2   8   3   10.86    1.15
   1  -8  -3    1.58    0.72
   1  -8  -3    1.45    0.71
   1  -8  -3    1.47    0.59
  -1   8   3    0.57    0.42
  -1   8   3    0.85    0.73
   0  -8  -3    0.16    0.62
   0  -8  -3    0.60    0.65
   0  -8  -3    1.33    0.64
   0   8   3    0.51    0.33
   0   8   3    0.58    0.71
   0   8   3    1.29    0.68
  -1  -8  -3    0.84    0.66
  -1  -8  -3    0.16    0.69
  -1  -8  -3    0.45    0.57
   1   8   3    0.74    0.58
   1   8   3    0.71    0.61
   1   8   3    0.10    0.24
  -2  -8  -3   36.34    2.67
  -2  -8  -3   35.37    2.48
   2   8   3   30.26    2.52
  -3  -8  -3   19.91    1.87
  -3  -8  -3   19.76    1.65
   3   8   3   18.07    1.74
  -4  -8  -3    5.17    1.04
  -4  -8  -3    7.64    0.96
   4   8   3    4.96    0.93
  -5  -8  -3    3.01    0.46
  -5  -8  -3    2.98    0.99
  -5  -8  -3    4.83    0.88
   5   8   3    2.57    0.78
  -6  -8  -3   -0.42    0.39
  -6  -8  -3    1.08    0.95
  -6  -8  -3    1.06    0.69
   6   8   3    0.34    0.68
  -7  -8  -3    2.27    0.67
  -7  -8  -3    4.26    1.12
  -7  -8  -3    3.84    0.72
  -7  -8  -3    2.86    0.91
   7   8   3    3.02    0.88
  -8  -8  -3    3.31    0.99
  -8  -8  -3    2.07    0.74
  -8  -8  -3    5.18    1.19
   8   8   3    4.82    1.08
  -9  -8  -3    1.17    1.03
  -9  -8  -3   -0.99    0.84
  -9  -8  -3   -1.10    1.04
   9   8   3    1.65    0.93
 -10  -8  -3    5.57    1.29
 -10  -8  -3    3.62    1.39
 -10  -8  -3    5.99    1.44
   4  -9  -3    3.11    0.96
  -4   9   3    0.38    0.82
  -4   9   3    1.38    1.17
   3  -9  -3    6.23    1.21
  -3   9   3    6.06    1.38
  -3   9   3    7.97    1.15
   2  -9  -3    1.27    0.81
   2  -9  -3   -0.55    0.72
  -2   9   3    0.29    0.52
  -2   9   3    1.35    0.86
   1  -9  -3   -0.77    0.70
   1  -9  -3    0.77    0.69
   1  -9  -3    0.36    0.55
  -1   9   3   -0.75    0.35
  -1   9   3    0.70    0.60
  -1   9   3    0.10    0.84
   0  -9  -3    1.40    0.71
   0  -9  -3    0.84    0.71
   0  -9  -3    0.82    0.68
   0   9   3    1.87    0.87
   0   9   3    2.44    0.82
   0   9   3    0.14    0.32
  -1  -9  -3    2.43    0.85
  -1  -9  -3    1.53    0.67
  -1  -9  -3    2.43    0.90
   1   9   3    1.30    0.68
   1   9   3    2.02    0.37
   1   9   3    1.92    0.80
  -2  -9  -3    0.43    0.62
  -2  -9  -3    0.66    0.70
  -2  -9  -3    0.51    0.76
   2   9   3    0.19    0.63
  -3  -9  -3    4.94    1.21
  -3  -9  -3    5.49    0.93
  -3  -9  -3    4.20    1.07
   3   9   3    5.93    1.06
  -4  -9  -3    0.98    0.63
  -4  -9  -3    0.04    0.80
   4   9   3    0.00    0.64
  -5  -9  -3   28.20    2.26
  -5  -9  -3   28.71    2.45
   5   9   3   26.28    2.39
  -6  -9  -3    0.59    0.71
  -6  -9  -3   -0.36    0.83
   6   9   3    1.18    0.75
  -7  -9  -3    0.48    0.96
  -7  -9  -3    1.12    0.81
   7   9   3    0.59    0.78
  -8  -9  -3    5.58    1.45
  -8  -9  -3    6.81    1.59
  -8  -9  -3    4.67    1.10
   8   9   3    6.89    1.33
  -9  -9  -3    0.39    1.33
  -9  -9  -3   -2.14    0.84
  -9  -9  -3    0.68    1.29
   9   9   3    1.47    0.97
   3 -10  -3   -0.84    0.83
  -3  10   3   -0.48    1.04
  -3  10   3    1.22    0.74
   2 -10  -3    2.89    1.00
  -2  10   3    2.29    1.19
  -2  10   3    2.70    0.88
   1 -10  -3    1.08    0.84
   1 -10  -3    0.66    0.86
  -1  10   3   -0.06    0.71
  -1  10   3    1.19    0.91
   0 -10  -3    3.11    0.95
   0 -10  -3    2.59    0.90
   0 -10  -3    2.15    0.84
   0  10   3    2.49    1.03
   0  10   3    3.04    0.89
  -1 -10  -3    1.61    0.86
  -1 -10  -3    1.10    0.74
  -1 -10  -3    0.76    0.77
   1  10   3    0.58    0.67
  -2 -10  -3    3.14    0.99
  -2 -10  -3    1.17    0.84
  -2 -10  -3    2.18    0.74
   2  10   3    1.08    0.73
  -3 -10  -3    2.56    1.06
  -3 -10  -3    1.25    0.83
  -3 -10  -3    1.61    0.73
   3  10   3    2.13    0.86
  -4 -10  -3   19.38    2.08
  -4 -10  -3   15.94    1.67
  -4 -10  -3   18.36    1.86
   4  10   3   14.90    1.77
  -5 -10  -3    1.95    0.79
  -5 -10  -3    1.61    0.92
  -5 -10  -3    1.18    1.02
   5  10   3    1.06    0.86
  -6 -10  -3    4.55    1.19
  -6 -10  -3    4.65    0.96
  -6 -10  -3    3.73    1.22
   6  10   3    3.95    1.12
  -7 -10  -3    6.43    1.13
  -7 -10  -3    4.68    1.35
  -7 -10  -3    4.34    1.27
   7  10   3    5.13    1.25
  -8 -10  -3    2.22    1.36
  -8 -10  -3    1.58    0.95
  -8 -10  -3    0.62    1.21
   8  10   3    1.61    0.99
  -9 -10  -3    2.58    1.36
  -9 -10  -3    0.25    1.32
   9  10   3    4.06    1.14
   2 -11  -3    1.74    0.86
  -2  11   3    0.49    0.78
  -2  11   3    2.30    1.14
   1 -11  -3    9.34    1.40
   1 -11  -3    7.84    1.39
  -1  11   3    6.51    1.27
  -1  11   3    7.85    1.52
   0 -11  -3    1.03    0.86
   0 -11  -3    0.63    0.78
   0 -11  -3    1.96    0.84
   0  11   3    0.26    0.71
   0  11   3    0.15    0.91
  -1 -11  -3    0.97    0.77
  -1 -11  -3    0.26    0.76
  -1 -11  -3    0.87    0.82
   1  11   3   -0.98    0.64
  -2 -11  -3    1.79    0.97
  -2 -11  -3    2.46    0.88
  -2 -11  -3    2.65    1.07
   2  11   3    3.52    0.98
  -3 -11  -3    4.30    1.21
  -3 -11  -3    4.07    0.97
  -3 -11  -3    3.17    1.04
   3  11   3    2.66    0.93
  -4 -11  -3   24.27    2.49
  -4 -11  -3   21.47    1.96
  -4 -11  -3   18.13    2.19
   4  11   3   20.92    2.13
  -5 -11  -3    0.31    0.76
  -5 -11  -3    1.48    1.01
  -5 -11  -3    0.18    1.10
   5  11   3    1.11    0.90
  -6 -11  -3    5.97    1.14
  -6 -11  -3    6.72    1.51
  -6 -11  -3    7.96    1.56
   6  11   3    8.34    1.40
  -7 -11  -3    0.29    1.10
  -7 -11  -3    0.38    1.20
   7  11   3    1.36    1.07
  -8 -11  -3    0.77    1.32
  -8 -11  -3   -0.25    1.18
   8  11   3   -0.48    0.88
   0 -12  -3    1.93    0.96
   0 -12  -3    2.56    1.08
   0  12   3    0.27    0.79
  -1 -12  -3    1.65    0.88
  -1 -12  -3    1.41    0.91
  -1 -12  -3    0.15    0.82
   1  12   3    1.53    0.90
  -2 -12  -3    3.25    0.91
  -2 -12  -3    4.42    1.27
  -2 -12  -3    0.80    0.98
   2  12   3    0.82    0.83
  -3 -12  -3    2.06    0.96
  -3 -12  -3    3.58    0.95
  -3 -12  -3    1.68    1.16
   3  12   3    1.49    0.88
  -4 -12  -3    2.29    0.91
  -4 -12  -3    0.40    1.12
  -4 -12  -3    1.63    1.08
   4  12   3    0.34    0.86
  -5 -12  -3   -0.42    1.00
  -5 -12  -3    0.36    1.13
   5  12   3   -1.07    0.78
  -6 -12  -3    1.06    1.15
  -6 -12  -3    0.35    1.23
   6  12   3    0.29    0.94
  -7 -12  -3   -0.10    1.13
  -7 -12  -3    3.22    1.47
   7  12   3    0.75    1.09
  -3 -13  -3    1.30    1.21
  -3 -13  -3   -0.23    1.05
   3  13   3    3.08    1.02
  -4 -13  -3    4.36    1.53
  -4 -13  -3    2.33    1.15
   4  13   3    0.97    1.08
  -5 -13  -3   -1.97    1.14
   5  13   3    0.79    0.93
   5  12  -4    1.01    1.27
  -5 -12   4    2.74    1.49
  -5 -12   4    0.73    1.14
   4  12  -4    0.92    0.84
  -4 -12   4    1.01    1.16
  -4 -12   4    1.69    1.11
   3  12  -4    4.22    1.14
  -3 -12   4    4.64    1.41
  -3 -12   4    1.39    1.16
   2  12  -4    6.09    1.31
  -2 -12   4    4.65    1.53
  -2 -12   4    5.57    1.49
   1  12  -4    8.58    1.54
  -1 -12   4   10.61    1.72
  -1 -12   4    9.59    1.73
   7  11  -4    0.62    1.24
  -7 -11   4    5.51    1.52
  -7 -11   4   -0.35    1.03
   6  11  -4    0.89    1.20
  -6 -11   4    0.37    0.93
  -6 -11   4    1.41    1.29
   5  11  -4    1.32    1.18
  -5 -11   4    0.91    1.08
  -5 -11   4    1.90    1.07
   4  11  -4    2.04    0.95
  -4 -11   4    0.23    1.19
  -4 -11   4    1.30    1.09
   3  11  -4    3.08    1.01
  -3 -11   4    6.03    1.18
  -3 -11   4    4.07    1.34
   2  11  -4   20.30    1.99
  -2 -11   4   16.10    2.06
  -2 -11   4   16.31    1.99
   1  11  -4    0.22    0.72
  -1 -11   4    0.07    0.95
  -1 -11   4   -0.59    0.92
   0  11  -4    0.28    0.76
   0 -11   4   -0.13    0.88
   0 -11   4   -1.36    0.81
  -1  11  -4   -1.11    0.72
   1 -11   4    1.78    0.97
   8  10  -4   -0.31    1.09
  -8 -10   4    5.61    2.03
  -8 -10   4    1.14    1.29
   7  10  -4    3.02    1.29
  -7 -10   4    7.95    1.61
  -7 -10   4    6.04    1.25
   6  10  -4   12.07    1.72
  -6 -10   4    9.14    1.68
  -6 -10   4   10.69    1.59
   5  10  -4   -0.05    0.81
  -5 -10   4    1.02    0.92
  -5 -10   4    1.95    1.17
   4  10  -4    8.65    1.40
  -4 -10   4    6.60    1.54
  -4 -10   4   10.24    1.47
   3  10  -4    0.93    0.79
  -3 -10   4    0.14    0.86
  -3 -10   4   -0.86    0.86
   2  10  -4    4.77    1.07
  -2 -10   4    4.13    1.18
  -2 -10   4    3.39    1.04
   1  10  -4    0.13    0.64
   1  10  -4    0.03    0.44
  -1 -10   4    0.94    0.94
  -1 -10   4   -1.14    0.83
   0  10  -4    3.99    1.00
   0  10  -4    3.76    0.72
   0 -10   4    4.23    1.18
   0 -10   4    2.98    1.11
  -1  10  -4    3.36    0.75
  -1  10  -4    4.04    1.01
   1 -10   4    3.49    1.09
   1 -10   4    3.27    0.94
  -2  10  -4    9.17    1.24
  -2  10  -4    8.70    1.33
   2 -10   4    8.52    1.55
  -3  10  -4    1.64    1.15
  -3  10  -4    0.97    0.82
   3 -10   4    1.08    1.02
   9   9  -4    5.17    1.27
  -9  -9   4    3.02    1.37
  -9  -9   4    4.39    1.95
   8   9  -4    9.48    1.67
   8   9  -4   13.84    1.70
  -8  -9   4   10.36    2.36
  -8  -9   4    9.31    1.70
   7   9  -4    0.27    0.64
   7   9  -4    0.53    0.99
  -7  -9   4    0.50    0.84
  -7  -9   4    1.00    1.02
  -7  -9   4    0.48    1.50
   6   9  -4    1.45    0.66
   6   9  -4    1.80    1.02
  -6  -9   4    4.19    1.28
  -6  -9   4    2.02    0.92
   5   9  -4    6.08    0.91
   5   9  -4    7.53    1.32
  -5  -9   4    7.29    1.47
  -5  -9   4    5.72    1.15
   4   9  -4   11.46    1.55
  -4  -9   4   13.02    1.57
  -4  -9   4   11.69    1.72
   3   9  -4   10.18    1.44
  -3  -9   4   10.12    1.62
  -3  -9   4   11.35    1.46
   2   9  -4    0.64    0.66
  -2  -9   4    1.06    0.48
  -2  -9   4    0.46    0.82
  -2  -9   4    0.17    0.95
   1   9  -4    0.79    0.65
   1   9  -4   -0.77    0.38
  -1  -9   4   -0.96    0.75
  -1  -9   4    0.43    0.49
  -1  -9   4    0.88    0.81
   0   9  -4    0.43    0.63
   0   9  -4   -0.88    0.43
   0  -9   4   -0.09    0.73
   0  -9   4    2.41    0.88
  -1   9  -4   -0.27    0.57
  -1   9  -4    0.96    0.70
   1  -9   4   -0.27    0.75
   1  -9   4   -0.72    0.74
  -2   9  -4    1.34    0.73
  -2   9  -4    2.32    0.75
  -2   9  -4    2.35    1.00
   2  -9   4    1.05    0.98
   2  -9   4    1.54    0.78
  -3   9  -4    1.60    1.03
  -3   9  -4    0.90    0.67
  -3   9  -4   -0.48    0.71
   3  -9   4    1.51    1.06
  -4   9  -4    0.22    1.00
  -4   9  -4    0.63    0.86
   4  -9   4   -0.16    1.11
   9   8  -4    6.60    1.43
  -9  -8   4    6.30    1.40
  -9  -8   4    1.79    1.70
  -9  -8   4    7.52    2.18
   8   8  -4   -0.72    0.96
   8   8  -4    0.63    0.83
  -8  -8   4    1.32    1.64
  -8  -8   4    2.22    1.12
   7   8  -4    1.29    0.81
   7   8  -4   -0.68    0.88
  -7  -8   4    1.22    1.38
  -7  -8   4    1.02    1.00
  -7  -8   4   -0.28    0.77
   6   8  -4    2.60    0.96
   6   8  -4    3.57    0.83
  -6  -8   4    4.07    0.98
  -6  -8   4    2.27    1.09
   5   8  -4    1.92    0.62
   5   8  -4    3.44    1.01
  -5  -8   4    4.59    1.23
  -5  -8   4    4.45    0.95
   4   8  -4    8.88    0.99
   4   8  -4    6.59    1.13
  -4  -8   4    9.39    1.43
  -4  -8   4    8.55    1.23
  -4  -8   4    8.65    0.84
   3   8  -4    1.33    0.76
   3   8  -4    1.52    0.46
  -3  -8   4    0.62    0.84
  -3  -8   4    1.53    0.43
  -3  -8   4    1.27    0.69
   2   8  -4    1.09    0.67
   2   8  -4    3.07    0.50
  -2  -8   4    2.22    0.52
  -2  -8   4    1.16    0.91
  -2  -8   4    3.84    0.93
   1   8  -4    1.02    0.44
   1   8  -4    0.73    0.61
   1   8  -4    1.80    0.38
  -1  -8   4    0.87    0.72
  -1  -8   4    2.23    0.82
  -1  -8   4    1.24    0.52
   0   8  -4    0.03    0.57
   0   8  -4    0.11    0.43
   0  -8   4    0.21    0.71
   0  -8   4   -0.51    0.68
  -1   8  -4    4.94    0.91
  -1   8  -4    5.75    0.83
   1  -8   4    4.08    0.99
   1  -8   4    5.18    0.99
  -2   8  -4    1.96    0.68
  -2   8  -4    1.63    0.88
  -2   8  -4    2.21    0.70
   2  -8   4    2.12    0.97
   2  -8   4    3.03    0.76
  -3   8  -4    0.18    0.59
  -3   8  -4   -0.15    0.59
  -3   8  -4    0.73    0.85
   3  -8   4   -0.26    0.87
  -4   8  -4    3.29    1.04
  -4   8  -4    1.83    0.81
  -4   8  -4    1.08    0.70
   4  -8   4    0.89    1.04
  -5   8  -4   10.35    1.54
  -5   8  -4   13.37    1.86
   5  -8   4   10.81    1.73
   9   7  -4    1.62    0.99
  -9  -7   4    0.28    1.64
  -9  -7   4   -0.13    0.95
  -9  -7   4    0.43    1.52
   8   7  -4    1.08    0.90
  -8  -7   4    1.92    0.92
  -8  -7   4    3.77    1.63
   7   7  -4   -0.19    0.72
   7   7  -4   -0.96    0.68
  -7  -7   4   -0.22    1.27
  -7  -7   4   -0.39    0.60
  -7  -7   4    0.32    0.96
   6   7  -4    0.30    0.77
   6   7  -4    0.77    0.67
  -6  -7   4   -0.26    0.47
  -6  -7   4    0.35    0.64
  -6  -7   4   -0.26    0.87
   5   7  -4   -0.44    0.54
   5   7  -4   -0.08    0.67
  -5  -7   4   -0.03    0.38
  -5  -7   4    1.23    0.87
  -5  -7   4    1.16    0.68
   4   7  -4    0.09    0.67
   4   7  -4    0.19    0.49
  -4  -7   4   -0.02    0.31
  -4  -7   4    2.42    0.95
  -4  -7   4    0.56    0.64
   3   7  -4    2.72    0.81
   3   7  -4    3.30    0.56
  -3  -7   4    1.51    0.87
  -3  -7   4    3.80    0.49
  -3  -7   4    3.00    0.75
   2   7  -4    5.99    0.66
   2   7  -4    4.04    0.86
  -2  -7   4    5.51    1.10
  -2  -7   4    6.15    0.66
  -2  -7   4    5.20    0.91
   1   7  -4   -0.24    0.34
   1   7  -4   -0.26    0.53
   1   7  -4   -0.01    0.29
  -1  -7   4   -0.34    0.63
  -1  -7   4    0.42    0.70
  -1  -7   4   -0.44    0.37
   0   7  -4   20.60    1.56
   0   7  -4   18.46    1.65
   0  -7   4   17.36    1.69
   0  -7   4   20.05    1.75
  -1   7  -4   -0.49    0.46
  -1   7  -4    0.34    0.48
  -1   7  -4    0.42    0.61
  -1   7  -4    0.00    0.24
   1  -7   4    0.31    0.60
   1  -7   4    0.00    0.68
  -2   7  -4   17.25    1.60
  -2   7  -4   16.51    1.56
  -2   7  -4   18.75    1.41
  -2   7  -4   15.37    1.76
   2  -7   4   16.30    1.53
   2  -7   4   16.51    1.80
  -3   7  -4    0.64    0.69
  -3   7  -4    1.20    0.54
  -3   7  -4    0.55    0.84
  -3   7  -4    1.59    0.65
   3  -7   4    1.93    0.59
   3  -7   4    2.28    0.89
  -4   7  -4    2.26    0.97
  -4   7  -4    3.52    0.83
  -4   7  -4    1.76    0.82
  -4   7  -4    2.07    0.71
   4  -7   4    2.80    1.09
  -5   7  -4    4.49    1.17
  -5   7  -4    2.23    1.00
   5  -7   4    3.51    1.11
  -6   7  -4   -2.57    0.85
  -6   7  -4   -0.96    0.94
   9   6  -4    3.60    1.17
  -9  -6   4    1.64    1.51
  -9  -6   4    2.18    1.54
   8   6  -4    1.46    0.93
  -8  -6   4    1.19    1.28
  -8  -6   4    0.85    0.78
  -8  -6   4    0.60    1.28
   7   6  -4    6.58    1.21
   7   6  -4    6.71    1.18
  -7  -6   4    6.76    0.95
  -7  -6   4    9.30    1.34
  -7  -6   4    5.95    1.60
  -7  -6   4    5.55    1.02
   6   6  -4    2.52    0.85
   6   6  -4    2.86    0.89
  -6  -6   4    2.58    0.75
  -6  -6   4    3.14    0.96
  -6  -6   4    3.93    0.70
  -6  -6   4    1.95    1.33
   5   6  -4    1.04    0.67
   5   6  -4    2.07    0.76
  -5  -6   4    2.49    0.53
  -5  -6   4    2.81    0.71
  -5  -6   4    1.64    0.82
   4   6  -4    1.95    0.62
   4   6  -4    2.10    0.75
  -4  -6   4    4.61    0.78
  -4  -6   4    1.67    0.85
  -4  -6   4    2.22    0.43
   3   6  -4    6.10    0.79
   3   6  -4    8.63    1.10
  -3  -6   4    6.54    0.93
  -3  -6   4    7.65    0.66
  -3  -6   4    7.02    0.57
  -3  -6   4    7.03    1.10
   2   6  -4   20.52    1.50
   2   6  -4   18.32    1.66
  -2  -6   4   21.78    1.44
  -2  -6   4   19.78    1.81
  -2  -6   4   20.95    1.66
   1   6  -4    4.52    0.75
   1   6  -4    3.25    0.53
   1   6  -4    5.73    0.58
  -1  -6   4    4.50    0.91
  -1  -6   4    4.55    0.57
  -1  -6   4    4.14    0.78
   0   6  -4   49.16    3.09
   0   6  -4   42.68    3.15
   0   6  -4   50.22    2.89
   0  -6   4   46.74    3.23
   0  -6   4   40.70    3.06
   0  -6   4   43.03    3.20
  -1   6  -4   21.61    1.76
  -1   6  -4   22.10    1.59
  -1   6  -4   21.97    1.77
  -1   6  -4   25.21    1.98
   1  -6   4   22.98    1.90
   1  -6   4   23.23    1.85
  -2   6  -4   21.48    1.71
  -2   6  -4   22.25    1.85
  -2   6  -4   25.10    1.83
  -2   6  -4   20.21    1.96
   2  -6   4   21.81    1.78
   2  -6   4   24.03    2.05
  -3   6  -4   12.32    1.32
  -3   6  -4   12.12    1.37
  -3   6  -4   14.69    1.54
  -3   6  -4   12.04    1.26
   3  -6   4   13.33    1.59
   3  -6   4   11.16    1.17
  -4   6  -4    1.78    0.69
  -4   6  -4    2.63    0.93
  -4   6  -4    1.60    0.70
   4  -6   4    1.79    0.88
  -5   6  -4   13.17    1.67
  -5   6  -4   10.72    1.47
  -5   6  -4   16.03    1.70
   5  -6   4   13.48    1.75
  -6   6  -4    2.42    1.06
  -6   6  -4    2.08    1.04
  -6   6  -4    2.12    1.00
  10   5  -4    1.33    1.21
 -10  -5   4    2.03    1.64
 -10  -5   4    1.62    1.15
   9   5  -4    1.06    1.02
  -9  -5   4    1.15    1.44
  -9  -5   4    1.37    1.29
  -9  -5   4    2.61    1.18
   8   5  -4   -1.12    0.80
  -8  -5   4   -0.18    1.18
  -8  -5   4    0.14    0.72
  -8  -5   4   -0.06    1.18
   7   5  -4   21.97    2.01
  -7  -5   4   21.87    1.82
  -7  -5   4   19.05    2.39
  -7  -5   4   20.51    1.90
  -7  -5   4   18.99    2.26
   6   5  -4    1.86    0.80
   6   5  -4    2.69    0.87
  -6  -5   4    2.12    0.67
  -6  -5   4    1.12    1.08
  -6  -5   4    2.93    0.63
  -6  -5   4    2.04    0.81
   5   5  -4   24.66    2.01
   5   5  -4   23.73    1.96
  -5  -5   4   24.71    2.42
  -5  -5   4   20.53    1.74
  -5  -5   4   23.42    1.98
  -5  -5   4   25.76    1.85
   4   5  -4   20.89    1.86
   4   5  -4   22.61    1.80
  -4  -5   4   24.38    1.75
  -4  -5   4   23.10    1.60
  -4  -5   4   20.60    1.93
   3   5  -4    9.28    1.09
   3   5  -4    9.72    0.98
  -3  -5   4   12.30    1.05
  -3  -5   4   10.23    0.79
  -3  -5   4   10.13    0.77
  -3  -5   4   10.36    1.21
   2   5  -4   20.54    1.42
   2   5  -4   19.41    1.67
   2   5  -4   23.85    1.53
  -2  -5   4   21.84    1.64
  -2  -5   4   20.28    1.36
  -2  -5   4   21.07    1.40
  -2  -5   4   19.83    1.74
   1   5  -4    1.89    0.39
   1   5  -4    1.32    0.50
   1   5  -4    1.87    0.34
  -1  -5   4    2.33    0.57
  -1  -5   4    1.28    0.61
  -1  -5   4    1.71    0.34
   0   5  -4   29.35    2.13
   0   5  -4   32.61    2.09
   0   5  -4   30.82    1.93
   0  -5   4   28.35    2.18
   0  -5   4   30.09    2.23
   0  -5   4   28.25    2.05
  -1   5  -4    5.44    0.73
  -1   5  -4    6.70    0.70
  -1   5  -4    8.40    0.99
  -1   5  -4    8.64    0.87
   1  -5   4    7.85    0.93
   1  -5   4    7.24    1.00
  -2   5  -4    0.22    0.39
  -2   5  -4    0.80    0.48
  -2   5  -4    1.11    0.48
  -2   5  -4    0.20    0.49
   2  -5   4    0.40    0.47
   2  -5   4    0.41    0.63
  -3   5  -4    2.65    0.78
  -3   5  -4    2.23    0.62
  -3   5  -4    2.30    0.65
   3  -5   4    2.84    0.90
   3  -5   4    3.24    0.59
  -4   5  -4    1.32    0.70
  -4   5  -4    0.95    0.68
  -4   5  -4    0.12    0.58
   4  -5   4    0.38    0.82
   4  -5   4    0.93    0.43
  -5   5  -4    6.62    1.15
  -5   5  -4    5.13    1.02
  -5   5  -4    6.06    1.11
   5  -5   4    4.58    1.09
  -6   5  -4   -0.73    0.80
  -6   5  -4    1.57    0.84
  -6   5  -4    0.32    0.89
   6  -5   4    1.33    0.64
  -7   5  -4    4.47    1.22
  -7   5  -4    1.24    1.12
  -7   5  -4   -0.11    1.01
  10   4  -4    0.27    1.16
 -10  -4   4    1.68    1.61
 -10  -4   4    0.15    1.15
   9   4  -4    8.79    1.54
  -9  -4   4    7.36    1.62
  -9  -4   4    7.31    1.49
  -9  -4   4   10.05    2.01
   8   4  -4   36.37    3.07
  -8  -4   4   34.94    3.33
  -8  -4   4   35.95    3.13
   7   4  -4   23.80    2.18
  -7  -4   4   22.73    2.36
  -7  -4   4   23.47    1.94
  -7  -4   4   23.74    1.87
  -7  -4   4   17.01    2.22
   6   4  -4    2.76    0.88
  -6  -4   4    4.13    0.74
  -6  -4   4    2.85    0.76
  -6  -4   4    2.58    1.17
   5   4  -4   10.46    1.23
   5   4  -4    7.72    1.10
  -5  -4   4    9.69    1.15
  -5  -4   4    9.41    1.02
  -5  -4   4   11.01    1.61
   4   4  -4    3.19    0.70
   4   4  -4    3.86    0.69
  -4  -4   4    3.21    0.57
  -4  -4   4    3.66    0.51
  -4  -4   4    3.43    0.98
  -4  -4   4    3.48    0.73
   3   4  -4    0.75    0.47
   3   4  -4    0.77    0.45
  -3  -4   4    0.99    0.40
  -3  -4   4    1.24    0.29
  -3  -4   4    0.73    0.54
   2   4  -4   16.96    1.28
   2   4  -4   16.72    1.42
  -2  -4   4   15.75    1.46
  -2  -4   4   16.45    1.13
  -2  -4   4   17.59    1.34
  -2  -4   4   17.33    1.12
   1   4  -4    1.83    0.38
   1   4  -4    2.36    0.30
   1   4  -4    2.07    0.54
   1   4  -4    1.68    0.23
  -1  -4   4    1.50    0.58
  -1  -4   4    1.81    0.26
  -1  -4   4    2.80    0.56
  -1  -4   4    2.12    0.31
   0   4  -4   11.37    0.96
   0   4  -4   10.09    0.76
   0   4  -4   10.20    0.91
   0  -4   4   10.65    1.03
   0  -4   4   10.63    1.11
  -1   4  -4    0.55    0.36
  -1   4  -4    0.35    0.33
  -1   4  -4    0.72    0.31
  -1   4  -4    0.52    0.40
   1  -4   4    0.74    0.47
   1  -4   4    1.24    0.53
  -2   4  -4    0.02    0.37
  -2   4  -4   -0.20    0.43
  -2   4  -4    1.03    0.40
   2  -4   4    0.76    0.42
   2  -4   4    0.69    0.55
  -3   4  -4    6.11    0.86
  -3   4  -4    5.29    0.82
  -3   4  -4    5.82    0.88
   3  -4   4    6.18    0.73
   3  -4   4    4.06    0.89
   3  -4   4    7.61    0.93
  -4   4  -4    4.72    0.91
  -4   4  -4    5.22    0.94
  -4   4  -4    5.41    0.91
   4  -4   4    4.71    0.98
   4  -4   4    5.51    0.64
  -5   4  -4    0.28    0.70
  -5   4  -4    0.33    0.70
  -5   4  -4   -0.37    0.56
   5  -4   4    0.29    0.76
   5  -4   4    0.20    0.62
  -6   4  -4    7.04    1.20
  -6   4  -4    7.51    1.26
  -6   4  -4    6.70    1.25
   6  -4   4    6.55    1.13
  -7   4  -4    0.29    0.84
  -7   4  -4    0.37    0.88
  -7   4  -4    0.52    0.92
  -8   4  -4   10.07    1.67
  -8   4  -4    6.82    1.37
  -8   4  -4    7.22    1.51
 -10  -3   4   -1.01    1.63
 -10  -3   4    1.23    1.17
   9   3  -4    0.13    1.03
  -9  -3   4   -0.17    1.35
  -9  -3   4   -0.54    0.92
   8   3  -4    3.11    1.07
  -8  -3   4    3.31    1.14
  -8  -3   4    5.61    1.55
  -8  -3   4    3.62    1.18
   7   3  -4    2.14    0.94
  -7  -3   4    2.80    0.73
  -7  -3   4    4.07    1.12
  -7  -3   4    2.42    1.20
   6   3  -4   13.56    1.61
  -6  -3   4   16.97    1.37
  -6  -3   4   18.48    1.94
  -6  -3   4   14.69    1.40
  -6  -3   4   15.62    1.88
   5   3  -4    4.06    0.87
  -5  -3   4    4.51    0.65
  -5  -3   4    2.88    0.67
  -5  -3   4    3.06    0.98
   4   3  -4    4.50    0.78
   4   3  -4    3.52    0.70
  -4  -3   4    4.04    0.57
  -4  -3   4    3.53    0.64
  -4  -3   4    4.09    0.95
   3   3  -4   12.97    1.36
   3   3  -4   17.28    1.41
  -3  -3   4   19.71    1.30
  -3  -3   4   18.22    1.48
  -3  -3   4   18.50    1.78
   2   3  -4    3.41    0.63
   2   3  -4    1.72    0.51
  -2  -3   4    1.27    0.66
  -2  -3   4    2.86    0.28
  -2  -3   4    3.49    0.49
  -2  -3   4    2.18    0.32
   1   3  -4   14.59    1.19
   1   3  -4   18.58    1.16
   1   3  -4   19.69    1.29
   1   3  -4   17.38    1.39
  -1  -3   4   18.73    1.45
  -1  -3   4   18.63    1.33
  -1  -3   4   18.49    1.20
  -1  -3   4   18.41    1.17
   0   3  -4   36.73    2.20
   0   3  -4   32.59    2.10
   0   3  -4   33.48    2.20
   0   3  -4   32.02    2.11
   0  -3   4   32.88    2.30
   0  -3   4   29.60    2.13
   0  -3   4   33.16    2.25
  -1   3  -4   72.94    4.66
  -1   3  -4   73.46    4.61
  -1   3  -4   68.23    4.67
  -1   3  -4   75.93    4.62
   1  -3   4   77.18    4.72
   1  -3   4   68.07    4.65
  -2   3  -4   13.18    1.18
  -2   3  -4   13.39    1.19
  -2   3  -4   15.14    1.22
   2  -3   4   14.49    1.27
   2  -3   4   14.73    1.13
   2  -3   4   13.08    1.02
  -3   3  -4   -0.70    0.45
  -3   3  -4    0.10    0.46
  -3   3  -4   -0.27    0.39
   3  -3   4   -0.05    0.20
   3  -3   4   -0.01    0.33
   3  -3   4    0.33    0.57
  -4   3  -4    0.70    0.57
  -4   3  -4    1.51    0.66
  -4   3  -4    1.65    0.59
   4  -3   4    1.05    0.71
   4  -3   4    1.62    0.23
   4  -3   4    1.69    0.39
  -5   3  -4    0.51    0.64
  -5   3  -4    0.42    0.71
  -5   3  -4    1.36    0.75
   5  -3   4    0.61    0.64
  -6   3  -4   10.52    1.47
  -6   3  -4   11.40    1.59
  -6   3  -4   12.77    1.50
   6  -3   4   13.58    1.50
  -7   3  -4    3.88    1.12
  -7   3  -4    4.45    1.17
  -7   3  -4    4.67    1.12
   7  -3   4    4.55    1.01
  -8   3  -4    2.95    1.07
  -8   3  -4   -0.86    0.87
  -8   3  -4   -1.50    0.97
 -10  -2   4    1.64    1.49
   9   2  -4    1.20    1.05
  -9  -2   4    0.50    1.46
  -9  -2   4   -1.21    1.05
   8   2  -4    3.49    1.03
  -8  -2   4    1.96    1.32
  -8  -2   4    2.22    1.04
  -8  -2   4    3.57    1.05
   7   2  -4    1.51    0.94
  -7  -2   4    0.33    1.08
  -7  -2   4    1.75    0.86
   6   2  -4    7.18    1.15
  -6  -2   4    6.96    1.14
  -6  -2   4    4.57    1.18
  -6  -2   4    7.72    0.85
   5   2  -4   -0.91    0.52
  -5  -2   4   -0.63    0.40
  -5  -2   4   -0.45    0.68
  -5  -2   4   -0.42    0.61
   4   2  -4   51.41    3.43
  -4  -2   4   45.29    3.28
  -4  -2   4   54.68    3.58
   3   2  -4   18.82    1.61
  -3  -2   4   24.13    1.51
  -3  -2   4   21.21    1.84
  -3  -2   4   20.79    1.60
   2   2  -4    0.15    0.39
   2   2  -4   -0.29    0.43
  -2  -2   4   -0.27    0.24
  -2  -2   4   -0.25    0.62
  -2  -2   4   -0.14    0.43
  -2  -2   4   -0.40    0.23
   1   2  -4   14.59    1.11
   1   2  -4   15.66    1.07
   1   2  -4   15.58    1.05
   1   2  -4   13.05    0.99
  -1  -2   4   14.36    0.99
  -1  -2   4   15.10    1.15
  -1  -2   4   12.56    1.15
  -1  -2   4   15.37    1.04
   0   2  -4   94.70    5.67
   0   2  -4   88.14    5.68
   0   2  -4   84.76    5.72
   0   2  -4   93.99    5.74
   0   2  -4  101.79    5.73
   0  -2   4   91.52    5.71
   0  -2   4   89.92    5.70
   0  -2   4   93.63    5.81
   0  -2   4   89.55    5.74
   0  -2   4   87.57    5.77
  -1   2  -4    6.86    0.55
  -1   2  -4    6.12    0.60
  -1   2  -4    5.51    0.60
  -1   2  -4    5.67    0.60
  -1   2  -4    6.23    0.63
   1  -2   4    6.43    0.72
   1  -2   4    4.97    0.60
   1  -2   4    6.27    0.67
  -2   2  -4   13.32    1.27
  -2   2  -4   17.02    1.25
  -2   2  -4   16.36    1.31
   2  -2   4   13.86    1.37
   2  -2   4   16.28    1.20
  -3   2  -4    0.02    0.40
  -3   2  -4    0.19    0.43
  -3   2  -4    0.35    0.40
   3  -2   4   -0.01    0.50
   3  -2   4    0.47    0.33
   3  -2   4    0.44    0.13
  -4   2  -4   27.98    2.12
  -4   2  -4   26.88    2.24
  -4   2  -4   28.27    2.22
   4  -2   4   28.06    2.16
   4  -2   4   29.30    1.92
  -5   2  -4    3.33    0.79
  -5   2  -4    4.10    0.81
  -5   2  -4    2.16    0.77
   5  -2   4    2.90    0.73
  -6   2  -4    0.86    0.79
  -6   2  -4    1.22    0.71
  -6   2  -4    1.44    0.85
   6  -2   4    0.60    0.63
  -7   2  -4   11.49    1.57
  -7   2  -4   11.01    1.45
  -7   2  -4   10.36    1.56
   7  -2   4   10.21    1.38
  -8   2  -4   -0.72    0.84
  -8   2  -4    1.63    1.04
  -8   2  -4   -0.55    0.85
   8  -2   4   -1.16    0.77
  -9   2  -4    2.35    1.07
  -9   2  -4   -0.81    0.93
  -9   2  -4    0.31    1.07
   9   1  -4    4.32    1.30
  -9  -1   4    4.57    1.39
  -9  -1   4    4.52    1.65
   8   1  -4    0.36    0.87
  -8  -1   4   -0.41    1.16
  -8  -1   4    1.34    0.82
  -8  -1   4    1.42    1.00
   7   1  -4   -0.54    0.73
  -7  -1   4    1.27    0.83
  -7  -1   4    0.25    1.05
  -7  -1   4    0.48    0.88
   6   1  -4    0.02    0.66
   6   1  -4    1.28    0.48
  -6  -1   4    0.08    0.36
  -6  -1   4    1.97    0.97
  -6  -1   4    0.91    0.69
   5   1  -4    5.69    0.98
   5   1  -4    7.62    0.80
  -5  -1   4    7.06    1.00
  -5  -1   4    6.25    1.11
  -5  -1   4    7.34    0.74
   4   1  -4   47.46    3.26
  -4  -1   4   51.20    3.49
  -4  -1   4   48.50    3.30
  -4  -1   4   48.06    3.09
  -4  -1   4   44.47    3.04
   3   1  -4    0.42    0.58
  -3  -1   4    1.42    0.40
  -3  -1   4    2.25    0.67
  -3  -1   4    3.12    0.77
  -3  -1   4    2.60    0.45
   2   1  -4    1.96    0.41
   2   1  -4    3.12    0.50
  -2  -1   4    2.24    0.40
  -2  -1   4    1.73    0.61
  -2  -1   4    2.10    0.25
  -2  -1   4    1.85    0.35
  -2  -1   4    1.38    0.27
   1   1  -4    6.61    0.61
   1   1  -4    6.94    0.59
   1   1  -4    7.88    0.54
   1   1  -4    6.86    0.81
   1   1  -4    6.95    0.69
  -1  -1   4    6.99    0.57
  -1  -1   4    7.63    0.83
  -1  -1   4    7.55    0.68
  -1  -1   4    6.68    0.47
   0   1  -4  298.54   17.13
   0   1  -4  300.91   17.08
   0   1  -4  305.51   17.09
   0  -1   4  246.75   17.15
   0  -1   4  290.05   17.09
   0  -1   4  239.93   17.07
   0  -1   4  261.38   17.08
  -1   1  -4   18.87    1.27
  -1   1  -4   16.66    1.28
  -1   1  -4   20.07    1.29
  -1   1  -4   17.50    1.30
   1  -1   4   17.78    1.29
   1  -1   4   18.84    1.29
   1  -1   4   17.95    1.27
   1  -1   4   18.14    1.24
   1  -1   4   19.09    1.31
  -2   1  -4   19.79    1.34
  -2   1  -4   17.73    1.42
  -2   1  -4   19.12    1.33
  -2   1  -4   18.65    1.44
   2  -1   4   17.29    1.45
   2  -1   4   19.46    1.36
   2  -1   4   18.29    1.37
  -3   1  -4   10.61    1.04
  -3   1  -4    7.63    0.96
  -3   1  -4   10.56    0.95
  -3   1  -4   10.69    0.92
   3  -1   4   10.49    0.87
  -4   1  -4   17.70    1.31
  -4   1  -4   13.50    1.38
  -4   1  -4   15.23    1.42
   4  -1   4   11.84    1.29
  -5   1  -4   20.82    2.00
  -5   1  -4   25.84    1.94
  -5   1  -4   22.90    1.98
   5  -1   4   23.89    1.92
  -6   1  -4    0.60    0.80
  -6   1  -4   -0.11    0.62
  -6   1  -4    0.20    0.66
   6  -1   4   -0.47    0.60
  -7   1  -4    1.26    0.88
  -7   1  -4    1.98    0.92
  -7   1  -4    2.42    0.92
   7  -1   4    1.90    0.77
  -8   1  -4    3.35    1.09
  -8   1  -4    2.97    1.03
  -8   1  -4    4.19    1.09
   8  -1   4    4.91    1.00
  -9   1  -4    3.64    1.25
  -9   1  -4    1.90    1.08
  -9   1  -4    3.68    1.27
  -9   0   4   -0.13    1.26
  -9   0   4    1.39    1.22
   8   0  -4    2.97    1.10
  -8   0   4    3.46    1.35
  -8   0   4    4.36    1.17
   7   0  -4    2.21    0.98
  -7   0   4    3.17    1.23
  -7   0   4    3.84    0.93
  -7   0   4    1.18    0.91
   6   0  -4    3.09    0.56
   6   0  -4    2.74    0.87
  -6   0   4    4.19    0.84
  -6   0   4    3.28    1.04
  -6   0   4    3.02    0.95
   5   0  -4    3.46    0.83
   5   0  -4    3.57    0.50
  -5   0   4    1.90    0.29
  -5   0   4    1.98    0.86
  -5   0   4    3.91    0.78
   4   0  -4    3.67    0.70
   4   0  -4    3.33    0.44
  -4   0   4    2.29    0.81
  -4   0   4    3.93    0.70
  -4   0   4    2.31    0.33
  -4   0   4    2.88    0.40
  -4   0   4    3.26    0.45
   3   0  -4    1.68    0.55
  -3   0   4    1.70    0.70
  -3   0   4    2.22    0.61
  -3   0   4    1.78    0.33
  -3   0   4    0.93    0.26
  -3   0   4    1.50    0.29
   2   0  -4  163.72   10.39
  -2   0   4  178.66   10.41
  -2   0   4  161.72   10.35
  -2   0   4  169.79   10.58
  -2   0   4  170.20   10.37
  -2   0   4  167.01   10.51
  -2   0   4  165.02   10.31
   1   0  -4    2.15    0.32
   1   0  -4    2.80    0.51
   1   0  -4    2.68    0.30
   1   0  -4    2.79    0.35
  -1   0   4    3.30    0.32
  -1   0   4    2.17    0.31
   0   0   4   66.83    4.23
  -1   0  -4    5.62    0.53
  -1   0  -4    5.35    0.47
  -1   0  -4    5.08    0.54
  -1   0  -4    4.00    0.46
   1   0   4    4.28    0.47
   1   0   4    5.35    0.50
   1   0   4    4.43    0.53
   1   0   4    4.21    0.47
   1   0   4    4.97    0.39
  -2   0  -4   62.75    4.31
  -2   0  -4   73.52    4.44
  -2   0  -4   70.88    4.40
  -2   0  -4   69.97    4.37
  -2   0  -4   72.86    4.27
  -2   0  -4   69.75    4.27
   2   0   4   67.75    4.37
   2   0   4   64.44    4.34
   2   0   4   71.06    4.44
  -3   0  -4   17.58    1.28
  -3   0  -4   18.68    1.34
  -3   0  -4   18.36    1.44
  -3   0  -4   17.14    1.17
  -3   0  -4   13.15    1.44
   3   0   4   17.86    1.34
   3   0   4   15.43    1.39
  -4   0  -4   -0.32    0.44
  -4   0  -4    0.52    0.31
  -4   0  -4    1.24    0.54
  -4   0  -4    0.58    0.36
   4   0   4    0.64    0.53
  -5   0  -4    0.93    0.48
  -5   0  -4    0.70    0.64
  -5   0  -4    1.08    0.62
   5   0   4    1.90    0.66
  -6   0  -4   -0.03    0.69
  -6   0  -4    0.09    0.72
  -6   0  -4    1.18    0.61
   6   0   4    0.02    0.60
  -7   0  -4    8.62    1.26
  -7   0  -4    6.63    1.29
  -7   0  -4    7.25    1.12
   7   0   4    6.50    1.13
  -8   0  -4    0.48    0.89
  -8   0  -4    0.34    0.92
  -8   0  -4    0.90    0.81
   8   0   4    0.28    0.76
  -9   0  -4    1.01    1.08
  -9   0  -4   -2.01    0.92
  -9   0  -4    1.79    1.00
   9   0   4    0.35    1.02
  -9   1   4    3.04    1.55
  -9   1   4    2.82    1.31
  -8   1   4    3.62    1.31
  -8   1   4    5.49    1.56
   7  -1  -4    9.69    1.46
  -7   1   4    5.19    1.51
  -7   1   4    6.43    1.25
  -7   1   4    7.95    1.18
   6  -1  -4   23.27    1.60
   6  -1  -4   20.30    1.97
  -6   1   4   25.01    1.98
  -6   1   4   16.28    2.02
  -6   1   4   23.14    2.39
   5  -1  -4    4.18    0.51
   5  -1  -4    2.01    0.75
  -5   1   4    3.46    0.78
  -5   1   4    3.30    0.98
  -5   1   4    2.43    0.86
   4  -1  -4   88.36    5.70
   4  -1  -4   86.53    5.46
  -4   1   4   89.14    5.78
  -4   1   4   87.67    5.67
  -4   1   4   83.79    5.84
   3  -1  -4    2.03    0.56
   3  -1  -4    1.90    0.27
  -3   1   4    1.17    0.54
  -3   1   4    1.94    0.19
  -3   1   4    1.51    0.30
  -3   1   4    0.42    0.60
   2  -1  -4  109.53    7.48
   2  -1  -4  123.07    7.38
   2  -1  -4  122.53    7.36
   2  -1  -4  112.79    7.46
  -2   1   4  121.25    7.54
  -2   1   4  137.88    7.37
  -2   1   4  109.14    7.35
  -2   1   4  114.58    7.60
   1  -1  -4    3.32    0.54
   1  -1  -4    2.72    0.49
   1  -1  -4    2.08    0.34
   1  -1  -4    2.93    0.28
   1  -1  -4    3.18    0.34
  -1   1   4    2.09    0.49
  -1   1   4    2.46    0.36
  -1   1   4    2.90    0.35
  -1   1   4    2.63    0.29
  -1   1   4    2.54    0.51
  -1   1   4    2.57    0.35
   0  -1  -4   14.34    1.06
   0  -1  -4   15.01    1.04
   0  -1  -4   14.33    1.00
   0  -1  -4   12.86    0.97
   0   1   4   14.88    1.05
   0   1   4   13.89    0.97
   0   1   4   13.30    0.96
  -1  -1  -4    2.79    0.37
  -1  -1  -4    3.26    0.44
  -1  -1  -4    2.83    0.40
  -1  -1  -4    1.52    0.34
   1   1   4    1.68    0.24
   1   1   4    2.34    0.35
   1   1   4    2.21    0.35
  -2  -1  -4    4.75    0.35
  -2  -1  -4    4.34    0.41
  -2  -1  -4    4.83    0.49
  -2  -1  -4    4.04    0.49
  -2  -1  -4    2.80    0.33
   2   1   4    3.54    0.55
   2   1   4    4.05    0.56
   2   1   4    3.87    0.45
   2   1   4    3.73    0.39
  -3  -1  -4    4.46    0.53
  -3  -1  -4    5.19    0.51
  -3  -1  -4    3.70    0.68
  -3  -1  -4    5.31    0.49
  -3  -1  -4    4.12    0.59
   3   1   4    6.44    0.78
  -4  -1  -4    0.76    0.44
  -4  -1  -4    1.88    0.39
  -4  -1  -4    0.46    0.34
  -4  -1  -4   -0.14    0.45
   4   1   4    0.76    0.50
  -5  -1  -4    7.60    1.06
  -5  -1  -4    8.41    0.97
  -5  -1  -4    8.69    1.09
  -5  -1  -4    9.48    0.77
   5   1   4    8.17    1.03
  -6  -1  -4    3.65    0.89
  -6  -1  -4    4.75    0.96
  -6  -1  -4    5.27    0.87
  -6  -1  -4    5.84    0.59
   6   1   4    5.79    0.95
  -7  -1  -4    1.76    0.71
  -7  -1  -4   -0.04    0.66
  -7  -1  -4    0.88    0.83
   7   1   4    0.53    0.71
  -8  -1  -4    1.05    0.89
  -8  -1  -4    0.50    0.92
  -8  -1  -4    2.08    0.80
   8   1   4   -1.64    0.63
  -9  -1  -4    4.04    1.22
  -9  -1  -4    3.98    1.27
  -9  -1  -4    4.25    1.13
   9   1   4    3.90    1.05
 -10  -1  -4    4.81    1.42
 -10  -1  -4    4.01    1.37
  -8   2   4    5.37    1.57
  -8   2   4    4.95    1.39
  -7   2   4    2.39    1.07
  -7   2   4    1.86    1.16
   6  -2  -4    2.18    0.81
  -6   2   4    1.95    1.03
  -6   2   4    2.32    0.75
  -6   2   4    2.31    0.98
   5  -2  -4    2.17    0.39
   5  -2  -4    3.24    0.86
  -5   2   4    2.19    0.88
  -5   2   4    0.61    0.85
  -5   2   4    1.84    0.70
   4  -2  -4   20.63    1.36
   4  -2  -4   17.91    1.66
  -4   2   4   18.01    1.87
  -4   2   4   21.99    1.87
  -4   2   4   20.11    1.65
   3  -2  -4    0.06    0.31
   3  -2  -4   -0.04    0.16
   3  -2  -4   -0.13    0.43
  -3   2   4   -0.26    0.41
  -3   2   4    0.15    0.59
  -3   2   4    0.57    0.48
   2  -2  -4    2.73    0.43
   2  -2  -4    2.90    0.53
   2  -2  -4    1.83    0.52
   2  -2  -4    2.88    0.28
  -2   2   4    1.03    0.65
  -2   2   4    2.73    0.65
  -2   2   4    3.62    0.44
   1  -2  -4    4.67    0.38
   1  -2  -4    4.44    0.56
   1  -2  -4    4.98    0.45
   1  -2  -4    3.09    0.46
   1  -2  -4    3.86    0.44
  -1   2   4    4.43    0.47
  -1   2   4    5.68    0.66
  -1   2   4    4.17    0.46
  -1   2   4    5.29    0.68
   0  -2  -4   57.68    3.69
   0  -2  -4   60.20    3.60
   0  -2  -4   61.92    3.69
   0  -2  -4   51.59    3.61
   0  -2  -4   51.68    3.61
   0   2   4   63.37    3.60
   0   2   4   56.06    3.68
   0   2   4   56.77    3.63
   0   2   4   55.21    3.67
  -1  -2  -4   21.47    1.47
  -1  -2  -4   22.67    1.49
  -1  -2  -4   22.50    1.47
  -1  -2  -4   21.22    1.40
   1   2   4   20.84    1.41
   1   2   4   22.46    1.33
   1   2   4   19.79    1.38
   1   2   4   19.23    1.45
   1   2   4   20.30    1.49
  -2  -2  -4   -0.21    0.21
  -2  -2  -4   -0.09    0.27
  -2  -2  -4   -0.46    0.13
  -2  -2  -4   -0.08    0.25
  -2  -2  -4    0.31    0.36
  -2  -2  -4    0.09    0.12
   2   2   4   -0.31    0.36
   2   2   4   -0.26    0.27
   2   2   4    0.16    0.20
   2   2   4   -0.13    0.23
  -3  -2  -4   17.49    1.35
  -3  -2  -4   14.59    1.16
  -3  -2  -4   14.06    1.19
  -3  -2  -4   15.98    1.13
   3   2   4   17.53    1.37
   3   2   4   16.34    1.17
  -4  -2  -4   48.47    3.35
  -4  -2  -4   48.36    3.41
  -4  -2  -4   54.15    3.34
   4   2   4   46.34    3.39
   4   2   4   53.34    3.28
  -5  -2  -4    6.49    0.84
  -5  -2  -4    4.92    0.82
  -5  -2  -4    6.20    0.78
   5   2   4    5.43    0.88
  -6  -2  -4   19.55    1.80
  -6  -2  -4   21.11    1.76
  -6  -2  -4   18.51    1.86
  -6  -2  -4   23.27    1.66
   6   2   4   20.31    1.84
  -7  -2  -4   -0.56    0.47
  -7  -2  -4   -0.80    0.64
  -7  -2  -4    0.26    0.75
  -7  -2  -4   -0.57    0.50
   7   2   4    0.24    0.72
  -8  -2  -4    6.89    1.19
  -8  -2  -4    6.89    1.14
  -8  -2  -4    5.69    1.18
   8   2   4    5.60    1.18
  -9  -2  -4    5.34    1.23
  -9  -2  -4    5.68    1.22
  -9  -2  -4    6.32    1.24
   9   2   4    6.20    1.27
 -10  -2  -4    3.93    1.29
 -10  -2  -4    0.36    1.18
  -8   3   4    0.80    1.31
  -8   3   4    2.12    1.17
  -7   3   4    0.92    1.04
  -7   3   4    1.23    1.17
  -6   3   4    8.58    1.14
  -6   3   4    7.17    1.24
  -6   3   4    9.27    1.56
   5  -3  -4    0.38    0.63
  -5   3   4    0.85    0.81
  -5   3   4    1.02    0.67
  -5   3   4    0.54    0.83
   4  -3  -4    1.43    0.54
   4  -3  -4    1.21    0.61
   4  -3  -4    2.03    0.33
  -4   3   4    2.13    0.76
  -4   3   4    2.21    0.66
  -4   3   4    1.78    0.78
   3  -3  -4    1.62    0.28
   3  -3  -4    0.86    0.44
   3  -3  -4    1.34    0.50
   3  -3  -4    1.49    0.56
  -3   3   4    0.48    0.58
  -3   3   4    1.49    0.57
  -3   3   4    1.42    0.55
   2  -3  -4    0.56    0.35
   2  -3  -4    0.08    0.17
   2  -3  -4   -0.05    0.42
   2  -3  -4   -0.12    0.35
  -2   3   4    0.79    0.45
  -2   3   4    0.04    0.49
  -2   3   4   -0.32    0.52
   1  -3  -4   67.37    4.07
   1  -3  -4   59.60    4.13
   1  -3  -4   64.29    4.03
   1  -3  -4   58.61    4.08
  -1   3   4   68.31    4.25
  -1   3   4   67.24    4.14
  -1   3   4   63.89    4.04
  -1   3   4   64.31    4.19
   0  -3  -4    0.11    0.23
   0  -3  -4    0.34    0.36
   0  -3  -4   -0.02    0.17
   0  -3  -4    0.16    0.32
   0  -3  -4    0.02    0.30
   0   3   4    0.27    0.22
   0   3   4   -0.53    0.35
   0   3   4    0.03    0.44
   0   3   4    0.01    0.24
  -1  -3  -4   44.08    2.75
  -1  -3  -4   38.84    2.67
  -1  -3  -4   37.77    2.79
  -1  -3  -4   43.23    2.76
  -1  -3  -4   48.58    2.79
   1   3   4   40.55    2.77
   1   3   4   40.73    2.69
   1   3   4   42.73    2.72
   1   3   4   44.92    2.85
  -2  -3  -4   32.53    2.07
  -2  -3  -4   33.37    2.17
  -2  -3  -4   32.49    2.24
  -2  -3  -4   30.26    2.11
   2   3   4   33.83    2.19
   2   3   4   34.85    2.30
   2   3   4   34.28    2.19
  -3  -3  -4    2.48    0.48
  -3  -3  -4    1.97    0.36
  -3  -3  -4    1.46    0.59
   3   3   4    1.43    0.62
   3   3   4    2.02    0.46
  -4  -3  -4   12.56    1.15
  -4  -3  -4   11.86    1.07
   4   3   4   12.20    1.23
   4   3   4   14.32    1.09
  -5  -3  -4   -0.31    0.47
  -5  -3  -4    0.00    0.38
  -5  -3  -4    1.23    0.48
   5   3   4    0.28    0.60
   5   3   4    0.49    0.43
  -6  -3  -4   10.27    1.16
  -6  -3  -4   12.28    1.28
  -6  -3  -4    9.10    1.25
   6   3   4   11.04    1.30
  -7  -3  -4    9.18    1.22
  -7  -3  -4   12.83    1.30
  -7  -3  -4   11.11    1.41
  -7  -3  -4    8.70    1.24
   7   3   4    9.84    1.35
  -8  -3  -4    0.28    0.78
  -8  -3  -4    0.45    0.78
  -8  -3  -4   -1.06    0.63
   8   3   4   -0.65    0.70
  -9  -3  -4    1.27    0.92
  -9  -3  -4    2.82    0.95
  -9  -3  -4    0.90    0.83
   9   3   4    0.94    0.89
 -10  -3  -4    4.68    1.24
 -10  -3  -4    7.01    1.51
  10   3   4    4.81    1.25
  -8   4   4   -0.58    1.13
  -8   4   4    0.94    1.20
  -7   4   4   -0.30    1.25
  -7   4   4   -0.53    0.86
  -6   4   4    3.05    1.00
  -6   4   4    1.19    1.12
   5  -4  -4    4.29    0.78
  -5   4   4    4.17    1.10
  -5   4   4    5.21    0.95
  -5   4   4    3.25    1.03
   4  -4  -4    0.17    0.51
   4  -4  -4    0.27    0.58
   4  -4  -4    0.06    0.27
  -4   4   4    1.64    0.69
  -4   4   4    0.28    0.68
  -4   4   4   -0.03    0.72
   3  -4  -4   20.29    1.54
   3  -4  -4   16.77    1.61
   3  -4  -4   17.41    1.52
  -3   4   4   19.43    1.78
  -3   4   4   20.60    1.64
  -3   4   4   18.65    1.69
   2  -4  -4   19.39    1.34
   2  -4  -4   15.74    1.16
   2  -4  -4   15.52    1.27
   2  -4  -4   16.82    1.44
  -2   4   4   16.78    1.45
  -2   4   4   13.65    1.38
  -2   4   4   17.96    1.59
   1  -4  -4   19.85    1.35
   1  -4  -4   18.78    1.44
   1  -4  -4   18.88    1.47
   1  -4  -4   18.19    1.36
  -1   4   4   18.11    1.61
  -1   4   4   19.68    1.60
  -1   4   4   20.00    1.45
  -1   4   4   19.32    1.31
   0  -4  -4    5.97    0.74
   0  -4  -4    6.99    0.55
   0  -4  -4    7.85    0.81
   0   4   4    8.13    0.70
   0   4   4    7.64    0.68
   0   4   4    7.58    0.94
   0   4   4    6.46    0.77
  -1  -4  -4    1.28    0.51
  -1  -4  -4    1.90    0.46
  -1  -4  -4    1.37    0.27
   1   4   4    1.06    0.41
   1   4   4    1.23    0.27
   1   4   4    1.68    0.48
   1   4   4    1.49    0.15
  -2  -4  -4    7.39    0.80
  -2  -4  -4    7.62    0.62
  -2  -4  -4    5.37    0.86
  -2  -4  -4    5.91    0.59
   2   4   4    6.43    0.72
   2   4   4    6.60    0.66
   2   4   4    6.80    0.89
  -3  -4  -4   11.46    0.97
  -3  -4  -4   12.73    1.11
  -3  -4  -4   11.32    0.89
   3   4   4   12.65    1.26
   3   4   4   11.58    1.03
  -4  -4  -4   20.36    1.60
  -4  -4  -4   20.49    1.55
  -4  -4  -4   19.68    1.71
   4   4   4   23.61    1.64
   4   4   4   22.33    1.76
  -5  -4  -4   18.06    1.60
  -5  -4  -4   20.34    1.56
   5   4   4   18.88    1.76
   5   4   4   19.70    1.55
  -6  -4  -4    1.15    0.55
  -6  -4  -4    1.73    0.62
  -6  -4  -4    1.29    0.60
   6   4   4    1.31    0.73
   6   4   4    2.21    0.62
  -7  -4  -4    7.66    1.03
  -7  -4  -4    4.39    0.94
  -7  -4  -4    5.99    1.00
   7   4   4    6.11    1.11
  -8  -4  -4    1.86    0.83
  -8  -4  -4    1.13    0.77
  -8  -4  -4    0.45    0.64
  -8  -4  -4   -0.72    0.62
   8   4   4   -0.06    0.81
  -9  -4  -4   -1.70    0.74
  -9  -4  -4    0.00    0.84
  -9  -4  -4    0.98    0.88
   9   4   4    1.47    0.92
 -10  -4  -4    2.16    1.03
 -10  -4  -4    0.17    1.01
  10   4   4   -1.42    0.93
  -7   5   4    0.47    1.05
  -7   5   4    2.14    1.36
  -6   5   4    1.17    1.02
  -6   5   4    0.45    0.98
   5  -5  -4   12.12    1.39
  -5   5   4   10.53    1.60
  -5   5   4   14.61    1.56
  -5   5   4   10.95    1.56
   4  -5  -4    7.65    1.00
  -4   5   4    7.07    1.20
  -4   5   4    6.82    1.13
  -4   5   4    7.38    1.16
   3  -5  -4    0.06    0.17
   3  -5  -4   -0.38    0.60
   3  -5  -4    0.11    0.50
  -3   5   4    0.10    0.62
  -3   5   4    0.49    0.68
  -3   5   4    0.14    0.65
   2  -5  -4    6.14    0.90
   2  -5  -4    6.76    0.84
   2  -5  -4    5.28    0.60
  -2   5   4    4.32    0.73
  -2   5   4    5.50    0.95
  -2   5   4    4.31    0.88
   1  -5  -4   15.56    1.31
   1  -5  -4   17.60    1.29
  -1   5   4   13.54    1.23
  -1   5   4   14.01    1.38
  -1   5   4   16.82    1.46
  -1   5   4   14.44    1.05
   0  -5  -4   10.81    1.01
   0  -5  -4   11.56    1.01
   0   5   4   11.36    1.11
   0   5   4   10.10    0.87
  -1  -5  -4    5.61    0.70
  -1  -5  -4    5.00    0.76
  -1  -5  -4    5.22    0.49
   1   5   4    5.62    0.50
   1   5   4    5.11    0.42
   1   5   4    4.57    0.63
  -2  -5  -4    9.49    0.67
  -2  -5  -4    9.73    0.92
  -2  -5  -4    9.46    1.09
  -2  -5  -4    9.47    0.71
   2   5   4    9.84    0.92
   2   5   4    8.10    0.75
   2   5   4    9.76    1.04
  -3  -5  -4   92.48    6.35
  -3  -5  -4  101.09    6.05
  -3  -5  -4   93.76    6.14
  -3  -5  -4   94.08    6.14
  -3  -5  -4  106.76    6.29
   3   5   4   99.39    6.25
   3   5   4   97.59    6.34
  -4  -5  -4    1.21    0.38
  -4  -5  -4    1.79    0.35
  -4  -5  -4    1.42    0.53
   4   5   4    1.64    0.71
   4   5   4    0.78    0.50
  -5  -5  -4    5.79    0.95
  -5  -5  -4    4.95    0.74
  -5  -5  -4    6.23    0.73
   5   5   4    5.81    0.98
   5   5   4    6.22    0.83
  -6  -5  -4    2.11    0.60
  -6  -5  -4    1.60    0.61
  -6  -5  -4    3.84    0.92
   6   5   4    2.38    0.65
   6   5   4    3.11    0.88
  -7  -5  -4   -0.06    0.52
  -7  -5  -4    0.16    0.60
  -7  -5  -4    0.62    0.66
   7   5   4    0.96    0.84
   7   5   4   -0.50    0.57
  -8  -5  -4    2.59    0.85
  -8  -5  -4    4.27    1.06
  -8  -5  -4    0.71    0.67
  -8  -5  -4    0.41    0.73
   8   5   4    1.96    0.93
  -9  -5  -4    1.44    0.80
  -9  -5  -4   -1.98    1.12
  -9  -5  -4    0.80    0.76
   9   5   4    0.32    0.94
 -10  -5  -4    9.25    1.44
 -10  -5  -4    6.14    1.40
  10   5   4    4.40    1.32
  -6   6   4   -0.59    0.92
  -6   6   4    0.86    1.07
   5  -6  -4    1.73    0.73
  -5   6   4    0.29    0.79
  -5   6   4    1.42    1.03
   4  -6  -4    3.15    0.84
  -4   6   4    3.46    1.11
  -4   6   4    3.10    0.85
   3  -6  -4    4.27    0.93
   3  -6  -4    4.22    0.80
  -3   6   4    3.40    0.94
  -3   6   4    4.10    0.84
   2  -6  -4   64.84    4.11
   2  -6  -4   58.04    4.16
   2  -6  -4   59.18    3.95
  -2   6   4   62.58    4.30
  -2   6   4   60.12    4.10
   1  -6  -4    0.51    0.55
   1  -6  -4    0.48    0.43
   1  -6  -4   -0.09    0.50
  -1   6   4   -0.62    0.18
  -1   6   4    0.02    0.53
  -1   6   4    0.36    0.40
   0  -6  -4    1.05    0.53
   0  -6  -4    1.08    0.55
   0   6   4    0.99    0.30
   0   6   4    1.32    0.54
  -1  -6  -4   -0.17    0.41
  -1  -6  -4    0.64    0.50
  -1  -6  -4    0.16    0.22
   1   6   4   -0.33    0.45
   1   6   4    0.60    0.47
   1   6   4    0.03    0.15
   1   6   4   -0.08    0.17
  -2  -6  -4   14.85    1.08
  -2  -6  -4   17.67    1.51
  -2  -6  -4   17.23    1.11
  -2  -6  -4   16.63    1.35
   2   6   4   16.55    1.15
   2   6   4   16.42    1.33
   2   6   4   15.78    1.39
  -3  -6  -4    0.35    0.21
  -3  -6  -4   -0.34    0.20
  -3  -6  -4    0.35    0.57
  -3  -6  -4   -0.07    0.46
  -3  -6  -4   -0.29    0.12
   3   6   4    0.36    0.45
  -4  -6  -4   -0.08    0.58
  -4  -6  -4   -0.12    0.50
  -4  -6  -4    0.27    0.17
  -4  -6  -4    0.07    0.28
   4   6   4    0.08    0.45
   4   6   4    0.18    0.60
  -5  -6  -4    1.58    0.83
  -5  -6  -4    2.96    0.77
  -5  -6  -4    2.33    0.47
  -5  -6  -4    1.01    0.47
   5   6   4    3.26    0.84
   5   6   4    1.16    0.63
  -6  -6  -4    6.05    1.04
  -6  -6  -4    5.82    0.85
  -6  -6  -4    5.79    0.79
   6   6   4    6.53    0.95
   6   6   4    4.82    1.05
  -7  -6  -4   13.60    1.40
  -7  -6  -4   12.41    1.40
  -7  -6  -4   14.49    1.66
   7   6   4   15.18    1.70
   7   6   4   11.60    1.39
  -8  -6  -4    3.20    0.82
  -8  -6  -4    2.49    0.88
  -8  -6  -4    5.33    1.19
  -8  -6  -4    3.64    0.99
   8   6   4    1.44    1.00
   8   6   4    3.37    0.90
  -9  -6  -4    1.65    0.68
  -9  -6  -4    1.80    1.07
  -9  -6  -4    0.96    0.86
   9   6   4    0.88    0.96
 -10  -6  -4    2.49    1.08
 -10  -6  -4    4.46    1.30
 -10  -6  -4    0.65    0.99
  10   6   4    3.00    1.23
  -6   7   4    8.98    1.84
  -6   7   4    9.04    1.51
   5  -7  -4    0.83    0.67
  -5   7   4   -0.25    1.04
  -5   7   4   -0.41    0.78
   4  -7  -4    4.72    0.99
  -4   7   4    4.41    1.24
  -4   7   4    3.40    0.93
   3  -7  -4    1.62    0.71
   3  -7  -4    2.96    0.89
  -3   7   4    2.02    0.75
  -3   7   4    2.19    0.89
   2  -7  -4    0.85    0.43
   2  -7  -4    1.19    0.69
   2  -7  -4    0.75    0.67
  -2   7   4    1.08    0.52
  -2   7   4    0.17    0.73
   1  -7  -4    1.48    0.68
   1  -7  -4    0.81    0.62
   1  -7  -4    1.94    0.59
  -1   7   4    0.40    0.42
  -1   7   4    1.15    0.69
   0  -7  -4    1.97    0.69
   0  -7  -4    1.56    0.62
   0   7   4    1.21    0.35
   0   7   4    0.92    0.60
  -1  -7  -4   20.01    1.46
  -1  -7  -4   20.63    1.64
  -1  -7  -4   18.05    1.65
   1   7   4   20.81    1.32
   1   7   4   18.03    1.31
   1   7   4   19.53    1.71
   1   7   4   18.03    1.68
  -2  -7  -4   16.29    1.14
  -2  -7  -4   17.01    1.54
  -2  -7  -4   17.12    1.42
   2   7   4   19.15    1.53
   2   7   4   14.99    1.11
  -3  -7  -4    5.01    0.80
  -3  -7  -4    5.88    0.52
  -3  -7  -4    6.32    0.98
  -3  -7  -4    5.77    0.49
   3   7   4    5.60    0.85
  -4  -7  -4    5.88    1.07
  -4  -7  -4    5.85    0.89
  -4  -7  -4    5.67    0.60
  -4  -7  -4    5.44    0.63
   4   7   4    4.24    0.81
  -5  -7  -4   10.62    1.22
  -5  -7  -4    9.29    0.97
  -5  -7  -4   11.95    1.46
   5   7   4   12.14    1.35
   5   7   4    8.99    1.31
  -6  -7  -4    6.26    1.02
  -6  -7  -4    6.29    0.77
  -6  -7  -4    5.50    1.15
  -6  -7  -4    5.21    0.78
   6   7   4    6.45    1.18
   6   7   4    7.33    1.11
  -7  -7  -4    6.93    1.30
  -7  -7  -4    3.62    0.78
  -7  -7  -4    5.84    1.13
  -7  -7  -4    5.38    0.84
   7   7   4    4.55    1.14
   7   7   4    5.33    1.00
  -8  -7  -4    5.95    1.20
  -8  -7  -4    6.69    1.05
  -8  -7  -4    7.61    1.38
  -8  -7  -4    6.91    1.24
  -8  -7  -4    6.46    1.09
   8   7   4    6.98    1.16
   8   7   4    6.83    1.31
  -9  -7  -4   10.64    1.64
  -9  -7  -4   10.65    1.46
  -9  -7  -4   10.88    1.55
  -9  -7  -4    9.47    1.31
  -9  -7  -4   14.75    1.99
   9   7   4   10.15    1.67
 -10  -7  -4    1.34    0.91
 -10  -7  -4   -0.79    0.74
 -10  -7  -4    4.09    1.13
  10   7   4   -0.59    1.03
   5  -8  -4    2.56    0.85
  -5   8   4   -0.37    0.82
  -5   8   4    0.68    1.06
   4  -8  -4    1.23    0.83
  -4   8   4    0.80    1.08
  -4   8   4    0.83    0.78
   3  -8  -4   -0.65    0.63
  -3   8   4   -0.25    0.61
  -3   8   4   -0.32    0.88
   2  -8  -4    0.70    0.72
   2  -8  -4    1.86    0.84
  -2   8   4    2.05    0.58
  -2   8   4    0.27    0.78
   1  -8  -4    6.09    1.03
   1  -8  -4    6.98    0.94
   1  -8  -4    5.92    1.02
  -1   8   4    4.93    0.72
  -1   8   4    5.74    1.06
   0  -8  -4    0.82    0.70
   0  -8  -4    0.25    0.65
   0  -8  -4    0.18    0.60
   0   8   4   -0.01    0.56
   0   8   4    0.91    0.34
   0   8   4    0.54    0.70
  -1  -8  -4    9.06    1.08
  -1  -8  -4    6.33    1.06
   1   8   4    8.79    1.17
   1   8   4    8.89    1.17
   1   8   4    7.77    0.68
  -2  -8  -4    0.20    0.57
  -2  -8  -4   -0.12    0.65
   2   8   4    0.44    0.60
  -3  -8  -4    6.10    0.92
  -3  -8  -4    6.69    1.09
   3   8   4    5.67    0.96
  -4  -8  -4    1.10    0.82
  -4  -8  -4    1.13    0.61
  -4  -8  -4    0.34    0.22
   4   8   4   -0.83    0.55
  -5  -8  -4    2.72    0.46
  -5  -8  -4    4.32    0.88
  -5  -8  -4    4.52    1.02
   5   8   4    3.33    0.87
  -6  -8  -4   22.38    2.23
  -6  -8  -4   22.21    1.70
  -6  -8  -4   24.38    2.02
   6   8   4   18.69    1.96
  -7  -8  -4    4.62    1.26
  -7  -8  -4    5.54    1.10
  -7  -8  -4    2.96    0.70
   7   8   4    5.29    1.02
  -8  -8  -4    1.42    0.68
  -8  -8  -4    1.85    1.10
  -8  -8  -4    2.98    0.97
   8   8   4    3.04    0.98
  -9  -8  -4    0.34    0.72
  -9  -8  -4   -0.11    0.88
  -9  -8  -4    2.32    1.10
   9   8   4    0.18    0.82
 -10  -8  -4    1.99    1.03
 -10  -8  -4   -0.92    1.05
 -10  -8  -4    0.09    1.04
   4  -9  -4    0.74    0.77
  -4   9   4   -0.14    0.89
  -4   9   4   -1.23    1.01
   3  -9  -4    0.04    0.77
  -3   9   4   -0.64    0.61
  -3   9   4    0.49    0.89
   2  -9  -4    0.60    0.76
   2  -9  -4    0.80    0.79
  -2   9   4    0.50    0.82
  -2   9   4    0.40    0.54
   1  -9  -4    7.53    0.99
   1  -9  -4    4.58    1.03
   1  -9  -4    5.12    1.03
  -1   9   4    6.89    1.26
  -1   9   4    5.74    0.75
  -1   9   4    6.13    1.09
   0  -9  -4    9.60    1.26
   0  -9  -4    9.78    1.34
   0  -9  -4    9.84    1.26
   0   9   4   10.06    1.32
   0   9   4    9.64    0.91
   0   9   4   11.13    1.45
  -1  -9  -4    1.28    0.72
  -1  -9  -4    1.83    0.67
  -1  -9  -4    2.42    0.82
   1   9   4    1.31    0.79
   1   9   4    1.55    0.73
  -2  -9  -4   21.35    1.96
  -2  -9  -4   22.33    1.87
   2   9   4   20.98    1.94
  -3  -9  -4    0.66    0.58
  -3  -9  -4    1.35    0.84
   3   9   4   -0.54    0.57
  -4  -9  -4    1.92    0.84
  -4  -9  -4    0.94    0.72
   4   9   4    0.13    0.70
  -5  -9  -4   25.21    2.02
  -5  -9  -4   21.24    2.15
   5   9   4   20.46    2.04
  -6  -9  -4    9.90    1.28
  -6  -9  -4    9.33    1.56
   6   9   4    8.17    1.31
  -7  -9  -4   12.27    1.54
  -7  -9  -4   11.85    1.82
   7   9   4   10.29    1.51
  -8  -9  -4   -0.46    1.05
  -8  -9  -4    0.35    0.86
   8   9   4    0.38    0.86
  -9  -9  -4    0.33    1.16
  -9  -9  -4   -0.53    1.21
  -9  -9  -4    0.60    0.96
   9   9   4    1.58    1.01
   3 -10  -4    2.63    1.09
  -3  10   4    1.86    1.12
  -3  10   4    2.44    0.97
   2 -10  -4    0.07    0.75
   2 -10  -4    2.13    0.96
  -2  10   4    1.16    0.74
  -2  10   4    2.17    1.04
   1 -10  -4    2.01    0.91
   1 -10  -4    0.60    0.86
  -1  10   4    1.59    0.94
  -1  10   4    0.69    0.75
   0 -10  -4   18.04    1.78
   0 -10  -4   19.03    1.76
   0 -10  -4   15.77    1.70
   0  10   4   20.82    2.07
   0  10   4   12.72    1.67
  -1 -10  -4   -0.13    0.78
  -1 -10  -4    0.79    0.69
  -1 -10  -4    1.18    0.86
   1  10   4    0.34    0.77
   1  10   4    0.43    0.65
  -2 -10  -4    2.19    1.05
  -2 -10  -4    3.01    0.94
  -2 -10  -4    3.78    0.90
   2  10   4    2.98    0.87
  -3 -10  -4    7.76    1.38
  -3 -10  -4    7.17    1.09
  -3 -10  -4    5.86    1.17
   3  10   4    6.24    1.16
  -4 -10  -4    9.45    1.45
  -4 -10  -4   11.24    1.33
  -4 -10  -4    8.56    1.49
   4  10   4    9.52    1.36
  -5 -10  -4    1.91    0.81
  -5 -10  -4    1.92    1.01
   5  10   4    2.56    0.89
  -6 -10  -4    3.04    1.14
  -6 -10  -4    4.14    0.99
   6  10   4    3.80    1.03
  -7 -10  -4    1.12    1.07
  -7 -10  -4    0.64    0.86
  -7 -10  -4    0.41    1.07
   7  10   4    1.80    0.93
  -8 -10  -4    6.56    1.63
  -8 -10  -4    5.03    1.53
  -8 -10  -4    7.10    1.28
   8  10   4    5.98    1.29
  -9 -10  -4   -0.73    1.21
  -9 -10  -4    0.38    1.24
  -9 -10  -4    0.29    1.27
   9  10   4    0.16    0.90
   2 -11  -4    7.21    1.33
  -2  11   4    7.76    1.58
  -2  11   4    5.29    1.21
   1 -11  -4    0.46    0.79
   1 -11  -4    0.54    0.84
  -1  11   4   -0.02    0.75
  -1  11   4    1.16    1.04
   0 -11  -4    1.07    0.82
   0 -11  -4    3.34    0.98
   0 -11  -4    1.33    0.82
   0  11   4    2.67    1.08
   0  11   4    1.07    0.76
  -1 -11  -4    2.63    1.01
  -1 -11  -4    2.49    0.95
  -1 -11  -4    3.71    0.93
   1  11   4    1.08    0.81
  -2 -11  -4    9.04    1.43
  -2 -11  -4   15.08    1.76
  -2 -11  -4   11.74    1.42
   2  11   4   10.89    1.50
  -3 -11  -4    0.12    1.01
  -3 -11  -4    0.89    0.77
  -3 -11  -4   -0.92    0.86
   3  11   4    0.06    0.72
  -4 -11  -4   -0.88    0.85
  -4 -11  -4    0.22    0.77
  -4 -11  -4   -0.70    0.79
   4  11   4    1.07    0.79
  -5 -11  -4    3.66    1.00
  -5 -11  -4    5.51    1.42
  -5 -11  -4    4.71    1.26
   5  11   4    4.57    1.13
  -6 -11  -4    4.04    1.04
  -6 -11  -4    4.10    1.28
  -6 -11  -4    4.07    1.27
   6  11   4    2.72    1.02
  -7 -11  -4    2.19    1.34
  -7 -11  -4    1.87    1.21
  -7 -11  -4    1.93    0.92
   7  11   4    1.10    0.98
  -8 -11  -4    3.70    1.41
  -8 -11  -4    1.73    1.39
   8  11   4    2.00    1.11
   0 -12  -4    1.94    1.00
   0 -12  -4    1.82    1.05
   0  12   4   -0.37    0.69
  -1 -12  -4    1.85    0.87
  -1 -12  -4    2.01    1.08
  -1 -12  -4    1.82    0.98
   1  12   4   -0.63    0.75
  -2 -12  -4    1.24    0.87
  -2 -12  -4   -0.48    0.97
  -2 -12  -4    1.93    1.14
   2  12   4   -0.06    0.72
  -3 -12  -4    2.50    1.06
  -3 -12  -4    3.11    1.28
  -3 -12  -4    3.40    0.93
   3  12   4    2.56    1.00
  -4 -12  -4    3.64    1.21
  -4 -12  -4    4.84    1.48
  -4 -12  -4    3.90    0.99
   4  12   4    1.55    0.88
  -5 -12  -4    2.34    1.24
  -5 -12  -4    1.99    1.20
  -5 -12  -4    1.18    0.96
   5  12   4    3.83    1.03
  -6 -12  -4    5.02    1.49
  -6 -12  -4    4.30    1.45
   6  12   4    4.96    1.23
  -7 -12  -4    2.44    1.38
  -7 -12  -4    1.17    1.48
   7  12   4    1.54    0.95
  -3 -13  -4   -0.21    1.06
  -3 -13  -4   -1.90    0.83
  -3 -13  -4   -1.49    0.97
   3  13   4    0.31    0.93
  -4 -13  -4    7.35    1.65
  -4 -13  -4    5.31    1.42
   4  13   4    8.71    1.55
  -5 -13  -4    1.95    1.43
  -5 -13  -4   -1.37    1.19
   5  13   4    2.33    1.09
   5  12  -5    2.60    1.37
  -5 -12   5    0.57    1.35
  -5 -12   5    3.39    1.32
   4  12  -5   13.74    1.78
  -4 -12   5   11.79    1.75
  -4 -12   5   10.32    1.82
   3  12  -5   -0.18    0.85
  -3 -12   5   -0.44    0.99
  -3 -12   5   -2.83    1.17
   2  12  -5   -0.06    0.74
  -2 -12   5    0.38    1.13
  -2 -12   5   -0.57    1.00
   7  11  -5   -0.50    1.17
  -7 -11   5    3.05    1.08
  -7 -11   5    2.90    1.49
  -7 -11   5    5.47    2.09
   6  11  -5    1.67    1.22
  -6 -11   5    1.56    1.37
  -6 -11   5    1.35    1.09
   5  11  -5   -0.28    1.00
  -5 -11   5   -1.03    1.05
  -5 -11   5   -0.36    1.05
   4  11  -5    0.73    0.69
  -4 -11   5    0.74    1.00
  -4 -11   5    2.38    1.20
   3  11  -5    0.64    0.83
  -3 -11   5   -0.66    0.91
  -3 -11   5    1.03    1.16
   2  11  -5    0.35    0.82
  -2 -11   5   -1.94    0.92
  -2 -11   5    0.36    1.07
   1  11  -5    0.09    0.77
  -1 -11   5    0.93    1.14
  -1 -11   5    0.26    1.03
   0  11  -5    9.96    1.47
   0  11  -5   12.57    1.84
   0 -11   5   11.04    1.74
   0 -11   5   11.60    1.66
  -1  11  -5    2.66    0.96
   1 -11   5    2.99    1.21
   8  10  -5   -1.06    1.05
  -8 -10   5    3.84    2.12
  -8 -10   5    1.32    1.44
   7  10  -5    0.18    1.05
  -7 -10   5   -0.28    0.97
  -7 -10   5   -0.09    1.10
  -7 -10   5    2.49    1.88
   6  10  -5    0.07    0.94
  -6 -10   5    0.14    1.11
  -6 -10   5    1.16    0.95
   5  10  -5    5.03    1.29
  -5 -10   5    5.16    1.40
  -5 -10   5    5.60    1.17
   4  10  -5    0.53    0.72
  -4 -10   5   -0.04    1.03
  -4 -10   5   -0.11    0.94
   3  10  -5    0.63    0.76
  -3 -10   5    0.82    0.96
  -3 -10   5   -0.17    0.81
   2  10  -5    7.98    1.32
  -2 -10   5    5.62    1.37
  -2 -10   5    7.19    1.29
   1  10  -5    0.63    0.50
   1  10  -5    0.17    0.73
  -1 -10   5    0.27    0.94
  -1 -10   5   -0.52    0.88
   0  10  -5    7.07    1.19
   0  10  -5    7.92    1.04
   0 -10   5    6.81    1.35
   0 -10   5    9.74    1.53
  -1  10  -5    0.90    0.75
  -1  10  -5    1.93    0.72
   1 -10   5    0.66    0.94
   1 -10   5    2.23    1.03
  -2  10  -5    1.65    0.84
  -2  10  -5   -0.14    0.75
   2 -10   5   -0.06    1.00
   8   9  -5    0.75    0.90
   8   9  -5    1.81    1.10
  -8  -9   5    0.42    1.28
  -8  -9   5    4.85    2.04
   7   9  -5    1.57    0.83
   7   9  -5    2.86    1.16
  -7  -9   5    1.75    1.18
  -7  -9   5    5.52    1.90
  -7  -9   5    2.18    0.92
   6   9  -5    0.40    0.87
   6   9  -5    0.19    0.60
  -6  -9   5    0.61    1.08
  -6  -9   5   -0.46    0.79
   5   9  -5    5.89    1.25
   5   9  -5    8.99    1.07
  -5  -9   5   11.94    1.47
  -5  -9   5    7.15    1.51
   4   9  -5    0.82    0.71
  -4  -9   5   -0.63    0.70
  -4  -9   5    0.61    0.92
   3   9  -5   -0.03    0.69
  -3  -9   5   -1.32    0.62
  -3  -9   5   -0.70    0.86
   2   9  -5    2.51    0.82
  -2  -9   5    3.60    1.04
  -2  -9   5    2.64    0.92
   1   9  -5    1.28    0.72
   1   9  -5    0.97    0.53
  -1  -9   5   -0.23    0.85
  -1  -9   5    0.09    0.77
   0   9  -5    7.05    1.09
   0   9  -5    6.25    0.88
   0  -9   5    7.95    1.32
   0  -9   5    6.56    1.23
  -1   9  -5    3.39    0.88
  -1   9  -5    4.55    0.86
   1  -9   5    4.00    0.99
   1  -9   5    5.17    1.16
  -2   9  -5    0.64    0.70
  -2   9  -5    0.66    0.66
   2  -9   5    2.06    1.03
   2  -9   5    1.60    0.77
  -3   9  -5   22.57    2.08
  -3   9  -5   23.74    2.23
  -3   9  -5   23.47    2.52
  -4   9  -5   11.48    1.87
  -4   9  -5    8.58    1.44
   4  -9   5   15.19    2.00
   9   8  -5    3.80    1.11
  -9  -8   5    0.21    1.63
  -9  -8   5    1.12    1.85
  -9  -8   5    2.41    1.13
   8   8  -5    1.20    0.90
  -8  -8   5    3.84    1.68
  -8  -8   5    0.57    1.09
   7   8  -5    0.60    0.95
   7   8  -5    0.47    0.75
  -7  -8   5   -0.46    1.40
  -7  -8   5    0.37    0.74
  -7  -8   5   -0.48    1.05
   6   8  -5    0.90    0.89
   6   8  -5    1.96    0.74
  -6  -8   5    0.10    0.66
  -6  -8   5    1.89    1.12
   5   8  -5    1.78    0.82
   5   8  -5    1.68    0.63
  -5  -8   5    2.28    0.82
  -5  -8   5    1.90    0.97
   4   8  -5    2.77    0.67
   4   8  -5    1.30    0.75
  -4  -8   5    3.80    1.07
  -4  -8   5    3.69    0.86
   3   8  -5    2.16    0.81
   3   8  -5    3.46    0.57
  -3  -8   5    1.34    0.90
  -3  -8   5    1.86    0.86
   2   8  -5   39.79    2.89
   2   8  -5   36.66    2.52
  -2  -8   5   38.10    2.96
  -2  -8   5   36.74    2.52
  -2  -8   5   35.06    2.82
   1   8  -5    0.31    0.43
   1   8  -5   -0.89    0.50
   1   8  -5    0.21    0.32
  -1  -8   5    0.62    0.70
  -1  -8   5   -0.16    0.78
   0   8  -5    0.71    0.50
   0   8  -5    1.15    0.63
   0  -8   5    0.41    0.79
   0  -8   5    0.65    0.73
  -1   8  -5   15.28    1.52
  -1   8  -5   17.02    1.60
   1  -8   5   15.58    1.78
   1  -8   5   18.16    1.78
  -2   8  -5    3.08    0.78
  -2   8  -5    3.67    1.05
  -2   8  -5    4.88    0.85
   2  -8   5    4.99    1.13
   2  -8   5    2.16    0.82
  -3   8  -5   10.76    1.28
  -3   8  -5   11.15    1.36
  -3   8  -5    9.67    1.49
   3  -8   5    7.78    1.42
  -4   8  -5    3.12    1.06
  -4   8  -5    3.03    0.90
   4  -8   5    2.20    1.14
  -5   8  -5    1.77    1.06
  -5   8  -5    0.27    0.80
   5  -8   5    1.65    1.03
   9   7  -5    7.48    1.42
  -9  -7   5    2.36    1.65
  -9  -7   5    7.01    2.04
   8   7  -5    0.57    0.90
  -8  -7   5    1.47    1.02
  -8  -7   5    2.39    1.51
   7   7  -5   -0.21    0.75
   7   7  -5    1.17    0.84
  -7  -7   5    0.50    1.36
  -7  -7   5    1.03    1.05
  -7  -7   5   -1.21    0.62
   6   7  -5    2.72    0.88
   6   7  -5    4.56    1.02
  -6  -7   5    4.32    1.16
  -6  -7   5    4.94    0.93
  -6  -7   5    4.65    1.51
   5   7  -5    2.46    0.88
   5   7  -5    2.97    0.75
  -5  -7   5    3.35    0.81
  -5  -7   5    5.32    1.13
   4   7  -5   16.18    1.56
   4   7  -5   19.64    1.80
  -4  -7   5   17.63    1.64
  -4  -7   5   19.36    1.30
  -4  -7   5   17.39    1.95
   3   7  -5    1.10    0.49
   3   7  -5    1.18    0.71
  -3  -7   5    2.06    0.37
  -3  -7   5    2.73    0.69
  -3  -7   5    3.22    1.00
   2   7  -5   13.81    1.17
   2   7  -5   14.73    1.53
  -2  -7   5   13.70    1.48
  -2  -7   5   16.84    1.72
  -2  -7   5   13.91    1.11
   1   7  -5   10.27    1.04
   1   7  -5   11.10    0.94
   1   7  -5    9.53    1.20
  -1  -7   5   10.90    1.34
  -1  -7   5   10.58    1.00
  -1  -7   5   11.75    1.35
   0   7  -5    0.42    0.43
   0   7  -5    0.31    0.53
   0  -7   5   -0.04    0.65
   0  -7   5    0.42    0.70
  -1   7  -5    1.44    0.63
  -1   7  -5    0.98    0.30
  -1   7  -5    1.62    0.55
   1  -7   5    1.56    0.74
   1  -7   5    2.33    0.82
  -2   7  -5    0.74    0.58
  -2   7  -5    1.06    0.57
  -2   7  -5    1.99    0.81
  -2   7  -5    0.90    0.43
   2  -7   5    1.32    0.90
   2  -7   5    0.37    0.61
  -3   7  -5    4.72    1.07
  -3   7  -5    3.54    0.72
  -3   7  -5    3.98    0.82
  -3   7  -5    3.39    0.80
   3  -7   5    5.48    0.85
   3  -7   5    3.59    1.10
  -4   7  -5    1.70    0.68
  -4   7  -5    2.46    0.96
  -4   7  -5    3.60    0.85
  -4   7  -5    1.75    0.86
   4  -7   5    0.96    0.98
  -5   7  -5   -0.42    0.90
  -5   7  -5   -0.26    0.79
   5  -7   5    1.84    0.99
  -6   7  -5    3.02    1.17
  -6   7  -5    2.29    1.22
   9   6  -5    7.49    1.45
  -9  -6   5    2.38    1.62
  -9  -6   5    4.51    1.84
   8   6  -5    4.15    1.08
  -8  -6   5    5.28    1.55
  -8  -6   5    2.62    1.01
  -8  -6   5    4.91    1.80
   7   6  -5    1.18    0.78
  -7  -6   5    0.78    1.24
  -7  -6   5    3.29    0.94
  -7  -6   5    0.32    0.62
   6   6  -5    6.74    1.16
   6   6  -5    6.47    1.13
  -6  -6   5    8.02    0.92
  -6  -6   5    6.59    0.96
  -6  -6   5    9.75    1.80
  -6  -6   5    8.34    1.29
   5   6  -5   17.01    1.79
   5   6  -5   19.67    1.72
  -5  -6   5   19.98    1.62
  -5  -6   5   17.48    2.24
  -5  -6   5   18.93    1.42
  -5  -6   5   18.58    1.94
   4   6  -5   39.81    3.08
   4   6  -5   41.31    2.97
  -4  -6   5   43.81    2.97
  -4  -6   5   42.62    3.18
  -4  -6   5   42.67    2.73
   3   6  -5   21.61    2.08
   3   6  -5   30.06    2.02
  -3  -6   5   25.56    2.30
  -3  -6   5   29.15    1.80
  -3  -6   5   31.23    2.13
  -3  -6   5   25.57    1.78
   2   6  -5    0.74    0.39
   2   6  -5    0.93    0.54
   2   6  -5    0.95    0.27
  -2  -6   5    0.78    0.69
  -2  -6   5    0.12    0.53
  -2  -6   5    0.34    0.16
  -2  -6   5    0.50    0.28
   1   6  -5   25.60    1.92
   1   6  -5   30.38    1.88
   1   6  -5   29.17    2.09
  -1  -6   5   26.94    2.15
  -1  -6   5   27.56    1.86
  -1  -6   5   21.59    2.02
   0   6  -5   11.72    1.08
   0   6  -5   11.05    0.81
   0   6  -5   11.79    1.18
   0  -6   5   10.81    1.24
   0  -6   5   11.60    1.25
  -1   6  -5   24.78    1.78
  -1   6  -5   20.81    1.55
  -1   6  -5   21.38    1.92
  -1   6  -5   23.18    1.76
   1  -6   5   21.01    1.88
   1  -6   5   21.81    1.79
  -2   6  -5    0.96    0.43
  -2   6  -5    1.11    0.55
  -2   6  -5    1.25    0.64
  -2   6  -5    0.81    0.55
   2  -6   5    0.56    0.56
   2  -6   5    1.79    0.86
  -3   6  -5    1.64    0.59
  -3   6  -5    1.36    0.67
  -3   6  -5    0.92    0.67
  -3   6  -5    1.15    0.58
   3  -6   5    1.95    0.58
   3  -6   5    1.30    0.84
  -4   6  -5   13.92    1.36
  -4   6  -5   14.41    1.63
  -4   6  -5   12.84    1.49
  -4   6  -5   13.83    1.52
   4  -6   5   14.21    1.79
  -5   6  -5    1.03    0.82
  -5   6  -5    0.65    0.81
  -5   6  -5    0.47    0.82
   5  -6   5    2.60    1.01
  -6   6  -5    3.54    1.12
  -6   6  -5    1.16    1.03
  -6   6  -5    1.82    1.03
   6  -6   5    1.67    1.25
   9   5  -5    5.19    1.26
  -9  -5   5    5.53    1.72
  -9  -5   5    6.05    1.73
   8   5  -5    1.19    0.96
  -8  -5   5   -1.00    1.17
  -8  -5   5    0.15    0.70
  -8  -5   5    2.24    1.37
   7   5  -5    0.70    0.85
  -7  -5   5    1.24    1.30
  -7  -5   5    0.67    0.65
  -7  -5   5    1.03    0.75
  -7  -5   5    2.60    1.18
   6   5  -5    5.20    1.08
   6   5  -5    5.52    1.09
  -6  -5   5    6.47    0.82
  -6  -5   5    5.08    0.86
  -6  -5   5    5.26    1.41
  -6  -5   5    6.73    1.10
   5   5  -5   10.18    1.40
   5   5  -5   15.77    1.53
  -5  -5   5   15.14    1.94
  -5  -5   5   17.20    1.27
  -5  -5   5   16.12    1.34
  -5  -5   5   14.20    1.52
   4   5  -5    0.23    0.55
   4   5  -5    0.49    0.59
  -4  -5   5    0.25    0.46
  -4  -5   5   -0.37    0.61
  -4  -5   5    0.16    0.30
   3   5  -5    0.64    0.55
   3   5  -5    1.14    0.49
  -3  -5   5   -0.44    0.58
  -3  -5   5    1.35    0.49
  -3  -5   5    0.64    0.21
   2   5  -5    6.94    0.77
   2   5  -5    6.59    0.89
  -2  -5   5    7.39    0.90
  -2  -5   5    8.07    0.60
  -2  -5   5    6.41    0.98
  -2  -5   5    8.00    0.61
   1   5  -5    0.73    0.24
   1   5  -5   -0.37    0.42
   1   5  -5    0.42    0.33
   1   5  -5    0.24    0.15
  -1  -5   5    0.94    0.60
  -1  -5   5    0.46    0.51
  -1  -5   5    0.36    0.26
  -1  -5   5    0.60    0.20
   0   5  -5    4.03    0.57
   0   5  -5    3.94    0.62
   0   5  -5    4.02    0.42
   0  -5   5    4.57    0.80
   0  -5   5    3.08    0.70
  -1   5  -5    6.54    0.92
  -1   5  -5    8.07    0.75
  -1   5  -5    7.98    0.89
  -1   5  -5    7.92    0.87
   1  -5   5    8.10    1.03
   1  -5   5    8.53    1.00
  -2   5  -5   10.38    1.09
  -2   5  -5    8.95    0.98
  -2   5  -5    7.98    1.06
  -2   5  -5    9.26    0.97
   2  -5   5    9.62    1.28
   2  -5   5   10.80    1.10
  -3   5  -5    5.95    0.82
  -3   5  -5    6.94    0.91
  -3   5  -5    6.48    1.03
  -3   5  -5    8.75    1.07
   3  -5   5    7.10    1.16
   3  -5   5    7.37    0.88
  -4   5  -5    9.31    1.21
  -4   5  -5   10.20    1.29
  -4   5  -5    9.19    1.23
   4  -5   5    7.02    1.24
   4  -5   5    9.59    0.99
  -5   5  -5   -0.42    0.71
  -5   5  -5   -0.19    0.70
  -5   5  -5   -0.05    0.74
   5  -5   5   -0.22    0.73
  -6   5  -5    2.23    0.95
  -6   5  -5    2.11    0.97
  -6   5  -5    2.85    1.07
   6  -5   5    4.33    0.91
  -7   5  -5   -0.30    0.94
  -7   5  -5    0.15    1.00
  -7   5  -5   -1.01    1.01
  10   4  -5   11.39    1.88
 -10  -4   5    6.45    1.50
 -10  -4   5    9.00    2.02
   9   4  -5    3.07    1.11
  -9  -4   5    4.59    1.32
  -9  -4   5    5.50    1.53
  -9  -4   5    0.83    1.54
   8   4  -5    3.93    1.15
  -8  -4   5    3.79    1.27
  -8  -4   5    2.66    1.40
   7   4  -5    2.35    0.93
  -7  -4   5    0.88    0.60
  -7  -4   5   -0.60    0.60
  -7  -4   5    1.44    1.07
  -7  -4   5    1.31    1.10
   6   4  -5    1.00    0.79
  -6  -4   5    0.79    0.98
  -6  -4   5    1.73    0.58
  -6  -4   5    1.30    0.66
   5   4  -5    5.79    0.99
   5   4  -5    4.97    0.97
  -5  -4   5    6.32    0.98
  -5  -4   5    4.42    1.21
  -5  -4   5    7.57    0.85
   4   4  -5    7.46    0.98
   4   4  -5    8.04    0.98
  -4  -4   5    5.69    0.64
  -4  -4   5    6.46    0.76
  -4  -4   5    6.72    1.24
  -4  -4   5    5.64    0.91
   3   4  -5   10.67    1.13
   3   4  -5   10.95    1.02
  -3  -4   5    9.43    0.73
  -3  -4   5   10.57    0.93
  -3  -4   5    8.62    1.10
   2   4  -5    3.12    0.53
   2   4  -5    2.54    0.58
  -2  -4   5    2.51    0.50
  -2  -4   5    2.85    0.35
  -2  -4   5    3.63    0.29
  -2  -4   5    2.35    0.65
   1   4  -5   11.03    0.80
   1   4  -5   10.68    1.05
   1   4  -5   11.01    0.78
   1   4  -5   12.39    0.96
  -1  -4   5   10.87    0.83
  -1  -4   5   10.21    1.15
  -1  -4   5   11.44    1.02
   0   4  -5   -0.15    0.21
   0   4  -5    0.02    0.35
   0   4  -5    0.06    0.19
   0   4  -5    0.52    0.31
   0  -4   5    0.40    0.52
   0  -4   5   -0.02    0.22
   0  -4   5    0.50    0.46
  -1   4  -5    3.43    0.60
  -1   4  -5    3.71    0.48
  -1   4  -5    4.99    0.60
  -1   4  -5    3.74    0.54
   1  -4   5    4.59    0.75
   1  -4   5    3.62    0.66
  -2   4  -5   34.04    2.55
  -2   4  -5   39.99    2.64
  -2   4  -5   40.76    2.50
  -2   4  -5   34.58    2.52
   2  -4   5   34.52    2.53
   2  -4   5   34.71    2.67
  -3   4  -5   26.25    1.95
  -3   4  -5   24.90    1.96
  -3   4  -5   24.18    1.93
   3  -4   5   22.25    2.02
   3  -4   5   23.91    1.76
   3  -4   5   21.97    1.61
  -4   4  -5    1.69    0.66
  -4   4  -5    1.64    0.72
  -4   4  -5    2.64    0.71
   4  -4   5    1.82    0.81
   4  -4   5    1.16    0.43
  -5   4  -5    5.73    1.07
  -5   4  -5    6.80    1.17
  -5   4  -5    7.06    1.09
   5  -4   5    7.05    1.13
   5  -4   5    5.62    1.19
  -6   4  -5    4.20    1.07
  -6   4  -5    3.01    0.91
  -6   4  -5    2.75    0.98
   6  -4   5    2.75    0.89
  -7   4  -5   15.62    1.94
  -7   4  -5   15.53    1.79
  -7   4  -5   10.03    1.64
   7  -4   5   14.75    1.69
  -8   4  -5    3.95    1.42
  -8   4  -5    1.39    1.20
  -8   4  -5    3.21    1.26
   9   3  -5    3.74    1.31
  -9  -3   5   -0.46    1.25
  -9  -3   5    2.56    1.50
  -9  -3   5    1.46    1.02
   8   3  -5    5.54    1.26
  -8  -3   5    6.57    1.44
  -8  -3   5    6.98    1.69
   7   3  -5    5.40    1.17
  -7  -3   5    5.65    1.33
  -7  -3   5    5.65    1.31
  -7  -3   5    4.61    0.90
  -7  -3   5    3.98    0.81
   6   3  -5   72.15    4.82
  -6  -3   5   72.76    4.62
  -6  -3   5   66.30    5.01
  -6  -3   5   71.89    4.97
  -6  -3   5   65.05    4.52
   5   3  -5    1.96    0.71
  -5  -3   5    1.64    0.57
  -5  -3   5    2.29    0.93
  -5  -3   5    1.30    0.48
   4   3  -5   18.25    1.54
   4   3  -5   16.07    1.52
  -4  -3   5   18.97    1.52
  -4  -3   5   19.88    1.37
  -4  -3   5   17.20    1.78
   3   3  -5    0.80    0.49
   3   3  -5    1.43    0.52
  -3  -3   5    0.97    0.34
  -3  -3   5    1.28    0.56
  -3  -3   5   -0.11    0.71
   2   3  -5    8.07    0.92
   2   3  -5    9.63    0.88
  -2  -3   5    9.91    0.79
  -2  -3   5   11.16    0.85
  -2  -3   5    8.83    0.99
  -2  -3   5    8.92    0.60
   1   3  -5    5.36    0.40
   1   3  -5    5.37    0.70
   1   3  -5    5.74    0.60
   1   3  -5    5.41    0.53
  -1  -3   5    5.43    0.79
  -1  -3   5    6.82    0.55
  -1  -3   5    5.60    0.67
   0   3  -5   76.96    4.43
   0   3  -5   72.67    4.43
   0   3  -5   68.62    4.33
   0   3  -5   63.17    4.34
   0  -3   5   70.86    4.46
   0  -3   5   72.54    4.50
   0  -3   5   62.65    4.37
  -1   3  -5   80.44    5.29
  -1   3  -5   89.23    5.24
  -1   3  -5   80.50    5.25
  -1   3  -5   80.35    5.31
   1  -3   5   87.75    5.32
   1  -3   5   79.51    5.35
  -2   3  -5    4.71    0.68
  -2   3  -5    5.17    0.67
  -2   3  -5    5.02    0.57
  -2   3  -5    4.91    0.67
   2  -3   5    5.48    0.68
   2  -3   5    4.34    0.81
  -3   3  -5   28.23    2.11
  -3   3  -5   28.01    2.06
  -3   3  -5   28.01    2.10
   3  -3   5   27.87    1.96
   3  -3   5   31.33    2.23
   3  -3   5   25.92    1.80
  -4   3  -5    0.20    0.57
  -4   3  -5    0.24    0.51
  -4   3  -5   -0.47    0.56
   4  -3   5   -0.59    0.61
   4  -3   5    0.15    0.36
  -5   3  -5   21.15    2.05
  -5   3  -5   24.78    2.08
  -5   3  -5   24.22    1.95
   5  -3   5   21.16    1.58
   5  -3   5   19.36    1.90
  -6   3  -5    0.59    0.76
  -6   3  -5    0.48    0.79
  -6   3  -5    0.60    0.82
   6  -3   5    0.26    0.73
  -7   3  -5    0.61    0.89
  -7   3  -5   -0.34    0.81
  -7   3  -5    1.83    0.99
   7  -3   5    0.40    0.78
  -8   3  -5    1.86    1.11
  -8   3  -5   -0.05    0.92
  -8   3  -5    1.61    1.10
   9   2  -5   -0.19    0.99
  -9  -2   5    1.62    1.55
  -9  -2   5    1.44    1.06
   8   2  -5    0.68    0.89
  -8  -2   5    1.92    1.05
  -8  -2   5    1.61    0.98
  -8  -2   5   -1.71    1.02
   7   2  -5    8.56    1.39
  -7  -2   5    8.02    1.69
  -7  -2   5   10.47    1.49
   6   2  -5    6.08    1.11
  -6  -2   5    7.85    0.88
  -6  -2   5    7.84    1.28
  -6  -2   5    7.16    1.39
   5   2  -5    1.88    0.77
  -5  -2   5    1.76    0.87
  -5  -2   5    0.84    0.47
  -5  -2   5    1.54    0.42
  -5  -2   5    0.14    0.72
   4   2  -5   61.90    4.10
  -4  -2   5   61.14    4.23
  -4  -2   5   58.70    3.96
  -4  -2   5   61.22    3.88
   3   2  -5    6.59    0.85
  -3  -2   5    8.68    0.68
  -3  -2   5    7.87    0.83
  -3  -2   5    7.67    0.66
  -3  -2   5    8.26    1.13
   2   2  -5   50.06    3.54
   2   2  -5   60.77    3.66
   2   2  -5   54.48    3.66
  -2  -2   5   63.07    3.54
  -2  -2   5   53.59    3.66
  -2  -2   5   54.02    3.85
  -2  -2   5   54.97    3.47
   1   2  -5   18.75    1.29
   1   2  -5   17.22    1.27
   1   2  -5   17.64    1.37
  -1  -2   5   19.04    1.41
  -1  -2   5   19.00    1.29
  -1  -2   5   21.14    1.27
  -1  -2   5   15.60    1.56
   0   2  -5   98.60    6.21
   0   2  -5   97.45    6.27
   0   2  -5  102.89    6.29
   0   2  -5  111.38    6.26
   0  -2   5   98.87    6.26
   0  -2   5   90.91    6.32
   0  -2   5   99.55    6.26
   0  -2   5  105.91    6.31
   0  -2   5   96.92    6.41
  -1   2  -5    1.96    0.32
  -1   2  -5    1.05    0.39
  -1   2  -5    1.29    0.37
  -1   2  -5    1.70    0.39
   1  -2   5    1.86    0.56
   1  -2   5    1.60    0.50
   1  -2   5    0.69    0.40
  -2   2  -5    0.91    0.37
  -2   2  -5    0.40    0.41
  -2   2  -5    1.14    0.44
  -2   2  -5    0.79    0.27
   2  -2   5    0.49    0.31
   2  -2   5    1.49    0.59
   2  -2   5    0.68    0.43
  -3   2  -5    0.57    0.45
  -3   2  -5    0.91    0.40
  -3   2  -5    0.42    0.42
   3  -2   5    0.91    0.40
   3  -2   5    1.11    0.61
  -4   2  -5    0.45    0.54
  -4   2  -5    0.86    0.47
  -4   2  -5    0.60    0.57
   4  -2   5    1.30    0.38
  -5   2  -5    0.35    0.61
  -5   2  -5    0.31    0.56
  -5   2  -5    1.15    0.74
   5  -2   5    0.96    0.63
  -6   2  -5    1.73    0.75
  -6   2  -5    2.85    0.90
  -6   2  -5    3.14    0.98
   6  -2   5    2.33    0.79
  -7   2  -5   -0.31    0.86
  -7   2  -5    1.16    0.88
  -7   2  -5   -0.35    0.73
   7  -2   5    0.63    0.80
  -8   2  -5    4.59    1.29
  -8   2  -5    3.03    1.19
  -8   2  -5    2.65    1.07
   8  -2   5    4.33    1.01
  -9   2  -5    1.73    1.22
  -9   2  -5    0.65    1.15
   9   1  -5    0.06    1.02
  -9  -1   5    2.45    1.52
  -9  -1   5    0.68    1.11
   8   1  -5    7.26    1.41
  -8  -1   5    4.00    1.20
  -8  -1   5    5.42    1.17
  -8  -1   5    4.69    1.54
   7   1  -5    1.54    0.95
  -7  -1   5    1.76    1.00
  -7  -1   5    2.16    1.18
  -7  -1   5    2.94    0.97
   6   1  -5   44.98    3.28
  -6  -1   5   44.60    2.86
  -6  -1   5   41.96    3.50
  -6  -1   5   42.71    3.24
   5   1  -5    1.74    0.67
  -5  -1   5    2.11    0.78
  -5  -1   5    0.45    0.38
  -5  -1   5    1.11    0.79
   4   1  -5    0.51    0.50
  -4  -1   5    0.08    0.68
  -4  -1   5    0.56    0.59
  -4  -1   5    0.07    0.31
  -4  -1   5    0.73    0.24
   3   1  -5    3.31    0.65
  -3  -1   5    4.28    0.52
  -3  -1   5    3.75    0.38
  -3  -1   5    2.92    0.48
  -3  -1   5    3.82    0.78
  -3  -1   5    3.06    0.75
   2   1  -5  144.18    9.45
  -2  -1   5  151.97    9.42
  -2  -1   5  156.56    9.31
  -2  -1   5  150.28    9.57
  -2  -1   5  152.72    9.35
   1   1  -5   33.47    2.11
   1   1  -5   36.24    2.31
   1   1  -5   35.79    2.22
   1   1  -5   32.02    2.14
   1   1  -5   30.52    2.18
  -1  -1   5   35.02    2.14
  -1  -1   5   34.97    2.24
  -1  -1   5   34.38    2.37
  -1  -1   5   33.81    2.11
  -1  -1   5   33.95    2.18
  -1  -1   5   32.76    2.22
   0   1  -5   34.65    2.40
   0   1  -5   37.76    2.27
   0   1  -5   34.21    2.28
   0   1  -5   36.97    2.28
   0   1  -5   37.34    2.39
   0  -1   5   34.57    2.40
   0  -1   5   32.44    2.30
   0  -1   5   35.59    2.28
   0  -1   5   33.59    2.33
   0  -1   5   35.51    2.28
  -1   1  -5   21.42    1.51
  -1   1  -5   23.10    1.54
  -1   1  -5   23.43    1.42
   1  -1   5   20.54    1.52
   1  -1   5   21.27    1.47
   1  -1   5   20.63    1.56
   1  -1   5   22.94    1.52
   1  -1   5   22.20    1.57
  -2   1  -5    8.25    0.74
  -2   1  -5    8.10    0.84
  -2   1  -5    6.14    0.74
   2  -1   5    8.09    0.61
   2  -1   5    8.60    0.78
   2  -1   5    8.98    0.86
   2  -1   5    7.01    0.90
  -3   1  -5   -0.16    0.43
  -3   1  -5    0.20    0.31
  -3   1  -5   -0.43    0.37
   3  -1   5    0.55    0.36
  -4   1  -5   13.03    1.34
  -4   1  -5   13.80    1.15
  -4   1  -5   12.66    1.25
   4  -1   5   11.74    1.03
   4  -1   5   12.86    1.25
  -5   1  -5   -0.40    0.58
  -5   1  -5    0.78    0.50
  -5   1  -5    0.64    0.63
   5  -1   5   -0.21    0.60
  -6   1  -5   13.26    1.53
  -6   1  -5   13.69    1.66
  -6   1  -5   14.54    1.47
   6  -1   5   14.51    1.52
  -7   1  -5    5.21    1.19
  -7   1  -5    5.14    1.00
  -7   1  -5    4.81    1.10
   7  -1   5    3.87    0.98
  -8   1  -5    5.72    1.14
  -8   1  -5    5.69    1.29
  -8   1  -5    2.92    1.04
   8  -1   5    3.19    1.03
  -9   1  -5    4.06    1.28
  -9   1  -5    7.53    1.57
  -9   0   5   -1.34    1.48
  -9   0   5    0.49    1.04
   8   0  -5    5.81    1.38
  -8   0   5    6.13    1.58
  -8   0   5    4.53    1.27
   7   0  -5   -0.51    0.75
  -7   0   5    0.33    1.09
  -7   0   5    0.41    0.92
  -7   0   5    0.14    0.77
   6   0  -5   17.04    1.85
  -6   0   5   15.78    1.96
  -6   0   5   15.47    1.84
  -6   0   5   20.16    1.76
   5   0  -5   11.51    1.34
  -5   0   5   12.80    1.57
  -5   0   5   14.36    1.40
  -5   0   5   11.54    0.87
   4   0  -5   12.25    1.25
  -4   0   5   11.32    0.86
  -4   0   5    8.62    1.23
  -4   0   5   10.29    0.79
  -4   0   5   11.03    1.14
  -4   0   5   10.30    0.80
   3   0  -5   19.66    1.63
   3   0  -5   21.18    1.46
  -3   0   5   20.23    1.44
  -3   0   5   21.75    1.43
  -3   0   5   22.01    1.37
  -3   0   5   21.69    1.75
   2   0  -5    0.07    0.30
   2   0  -5   -0.59    0.30
   2   0  -5    0.47    0.42
  -2   0   5   -0.02    0.23
  -2   0   5   -0.38    0.52
  -2   0   5    0.32    0.54
  -2   0   5   -0.22    0.26
   1   0  -5    0.13    0.27
   1   0  -5    0.21    0.08
   1   0  -5   -0.14    0.18
   1   0  -5   -0.16    0.29
   1   0  -5    0.19    0.23
  -1   0   5    0.10    0.24
  -1   0   5    0.49    0.43
  -1   0   5    0.46    0.19
   0   0  -5   25.58    1.73
   0   0  -5   28.83    1.85
   0   0  -5   26.37    1.78
   0   0  -5   25.13    1.71
   0   0  -5   28.87    1.76
   0   0   5   26.91    1.72
   0   0   5   22.65    1.72
   0   0   5   27.90    1.84
   0   0   5   29.50    1.76
  -1   0  -5    0.37    0.31
  -1   0  -5   -0.16    0.14
  -1   0  -5    0.36    0.26
  -1   0  -5    0.50    0.27
  -1   0  -5    0.51    0.31
   1   0   5   -0.10    0.28
   1   0   5    0.37    0.15
   1   0   5    0.26    0.33
   1   0   5    0.47    0.26
   1   0   5    0.14    0.20
   1   0   5    0.25    0.12
  -2   0  -5   23.32    1.50
  -2   0  -5   25.10    1.62
  -2   0  -5   22.53    1.65
  -2   0  -5   22.81    1.50
   2   0   5   24.47    1.54
   2   0   5   22.62    1.70
   2   0   5   21.90    1.60
   2   0   5   21.60    1.48
  -3   0  -5   18.12    1.47
  -3   0  -5   17.24    1.25
  -3   0  -5   17.91    1.16
  -3   0  -5   16.02    1.38
   3   0   5   17.54    1.32
   3   0   5   19.22    1.35
   3   0   5   15.03    1.43
  -4   0  -5   -0.10    0.45
  -4   0  -5    0.38    0.46
  -4   0  -5    0.60    0.32
  -4   0  -5    0.32    0.25
   4   0   5    0.12    0.54
  -5   0  -5    1.58    0.49
  -5   0  -5    0.62    0.61
  -5   0  -5    1.27    0.64
   5   0   5    1.57    0.70
  -6   0  -5    7.79    1.28
  -6   0  -5    8.91    1.18
  -6   0  -5    9.42    1.07
   6   0   5    8.34    1.16
  -7   0  -5   22.87    2.38
  -7   0  -5   30.55    2.29
  -7   0  -5   26.25    2.45
   7   0   5   24.83    2.25
  -8   0  -5    5.23    1.23
  -8   0  -5    7.03    1.22
  -8   0  -5    5.74    1.31
   8   0   5    5.34    1.17
  -9   0  -5   19.28    2.35
  -9   0  -5   19.92    2.26
   9   0   5   18.49    2.07
  -9   1   5    0.46    1.11
  -9   1   5    1.05    1.45
   8  -1  -5   15.63    1.98
  -8   1   5    9.70    1.78
  -8   1   5   13.75    2.17
   7  -1  -5    8.42    1.37
  -7   1   5    6.56    1.60
  -7   1   5    9.56    1.31
  -7   1   5    5.01    1.21
   6  -1  -5    3.01    0.89
  -6   1   5    4.47    0.93
  -6   1   5    2.95    0.95
  -6   1   5    2.81    1.06
   5  -1  -5    0.98    0.72
  -5   1   5   -0.43    0.69
  -5   1   5    0.68    0.68
  -5   1   5   -0.09    0.80
   4  -1  -5   12.75    1.23
  -4   1   5   12.54    0.94
  -4   1   5   10.21    1.39
  -4   1   5   12.37    1.22
   3  -1  -5    1.85    0.58
   3  -1  -5    1.53    0.25
  -3   1   5    1.63    0.28
  -3   1   5    1.47    0.57
  -3   1   5    1.59    0.66
  -3   1   5    1.62    0.24
   2  -1  -5    0.54    0.23
   2  -1  -5    1.05    0.27
   2  -1  -5    0.79    0.43
   2  -1  -5    0.82    0.47
  -2   1   5    0.82    0.22
  -2   1   5    0.98    0.27
  -2   1   5    1.14    0.62
  -2   1   5    0.48    0.58
   1  -1  -5   10.76    0.70
   1  -1  -5    9.37    0.79
   1  -1  -5   10.04    0.85
   1  -1  -5   11.72    0.84
   1  -1  -5    9.68    0.83
  -1   1   5   10.45    0.98
  -1   1   5    9.90    0.80
  -1   1   5   10.38    1.01
  -1   1   5    9.83    0.79
  -1   1   5   10.95    0.69
   0  -1  -5   39.73    2.49
   0  -1  -5   41.54    2.53
   0  -1  -5   37.69    2.45
   0  -1  -5   33.93    2.41
   0   1   5   34.54    2.51
   0   1   5   40.61    2.49
   0   1   5   35.10    2.42
   0   1   5   40.22    2.43
  -1  -1  -5    3.43    0.47
  -1  -1  -5    5.64    0.54
  -1  -1  -5    4.92    0.54
   1   1   5    3.65    0.44
   1   1   5    4.13    0.41
   1   1   5    4.15    0.51
   1   1   5    5.31    0.53
  -2  -1  -5   11.65    1.01
  -2  -1  -5   12.24    0.88
  -2  -1  -5   12.44    0.91
   2   1   5   12.01    0.81
   2   1   5   10.58    0.88
   2   1   5   12.11    0.94
   2   1   5   13.40    1.05
  -3  -1  -5   39.33    2.56
  -3  -1  -5   38.72    2.57
  -3  -1  -5   43.09    2.55
  -3  -1  -5   40.65    2.76
  -3  -1  -5   40.96    2.70
   3   1   5   37.38    2.76
  -4  -1  -5   10.84    1.02
  -4  -1  -5   14.92    1.00
  -4  -1  -5   10.99    1.22
  -4  -1  -5   14.03    1.19
  -4  -1  -5   13.46    0.91
   4   1   5   14.71    1.26
  -5  -1  -5    3.97    0.76
  -5  -1  -5    4.37    0.66
  -5  -1  -5    6.07    0.47
  -5  -1  -5    4.28    0.83
  -5  -1  -5    5.52    0.53
   5   1   5    4.92    0.85
  -6  -1  -5    6.11    0.50
  -6  -1  -5    6.33    0.86
  -6  -1  -5    3.04    0.89
  -6  -1  -5    5.10    0.93
   6   1   5    5.89    1.00
  -7  -1  -5   34.73    2.62
  -7  -1  -5   34.28    2.91
  -7  -1  -5   37.54    2.79
   7   1   5   29.81    2.64
  -8  -1  -5    2.80    1.03
  -8  -1  -5    4.62    1.18
  -8  -1  -5    6.33    1.04
   8   1   5    2.08    0.94
  -9  -1  -5   19.49    2.26
  -9  -1  -5   15.74    1.98
   9   1   5   16.52    1.96
 -10  -1  -5    0.94    1.00
 -10  -1  -5    1.52    1.13
  -8   2   5    2.79    1.15
  -8   2   5    3.27    1.50
   7  -2  -5    0.86    0.92
  -7   2   5    0.01    1.01
  -7   2   5    0.27    1.25
   6  -2  -5    0.12    0.71
  -6   2   5   -0.51    0.86
  -6   2   5    0.36    0.78
  -6   2   5    0.25    0.72
   5  -2  -5   -0.03    0.27
   5  -2  -5    0.32    0.61
  -5   2   5   -0.57    0.73
  -5   2   5    0.57    0.66
  -5   2   5    0.22    0.84
   4  -2  -5    7.10    0.93
  -4   2   5    4.25    0.89
  -4   2   5    4.68    1.06
  -4   2   5    6.42    0.93
   3  -2  -5    5.11    0.76
   3  -2  -5    5.07    0.76
   3  -2  -5    7.22    0.65
  -3   2   5    5.85    0.87
  -3   2   5    6.36    0.64
  -3   2   5    5.79    0.96
   2  -2  -5    4.09    0.46
   2  -2  -5    4.00    0.39
   2  -2  -5    3.36    0.61
   2  -2  -5    4.57    0.64
  -2   2   5    4.30    0.48
  -2   2   5    2.97    0.75
  -2   2   5    3.05    0.70
   1  -2  -5    9.11    0.75
   1  -2  -5    9.95    0.76
   1  -2  -5   10.08    0.83
   1  -2  -5    8.97    0.64
   1  -2  -5   10.82    0.87
  -1   2   5    8.28    0.77
  -1   2   5   11.34    0.79
  -1   2   5    8.38    0.98
  -1   2   5    9.17    1.01
   0  -2  -5  271.93   17.20
   0  -2  -5  288.77   17.22
   0  -2  -5  281.33   17.26
   0  -2  -5  298.84   17.20
   0  -2  -5  252.60   17.17
   0   2   5  286.74   17.28
   0   2   5  290.57   17.20
   0   2   5  277.51   17.18
   0   2   5  262.97   17.25
  -1  -2  -5   17.22    1.12
  -1  -2  -5   17.79    1.25
  -1  -2  -5   18.11    1.21
  -1  -2  -5   17.29    1.19
  -1  -2  -5   14.45    1.11
  -1  -2  -5   14.77    1.17
   1   2   5   14.40    1.03
   1   2   5   16.59    1.24
   1   2   5   15.75    1.09
   1   2   5   15.80    1.13
  -2  -2  -5   25.48    1.64
  -2  -2  -5   22.87    1.49
  -2  -2  -5   25.69    1.67
  -2  -2  -5   21.60    1.69
  -2  -2  -5   25.40    1.55
   2   2   5   24.17    1.71
   2   2   5   23.62    1.67
   2   2   5   19.86    1.56
   2   2   5   24.88    1.57
  -3  -2  -5   28.97    1.84
  -3  -2  -5   30.64    1.86
  -3  -2  -5   27.40    2.01
  -3  -2  -5   28.92    1.90
  -3  -2  -5   29.09    1.92
   3   2   5   26.40    1.98
   3   2   5   25.41    1.87
   3   2   5   26.11    2.05
  -4  -2  -5   58.70    4.07
  -4  -2  -5   70.38    4.12
  -4  -2  -5   68.34    4.11
  -4  -2  -5   60.02    4.16
  -4  -2  -5   61.10    4.25
   4   2   5   63.89    4.07
   4   2   5   64.10    4.25
  -5  -2  -5   15.89    1.40
  -5  -2  -5   16.56    1.17
  -5  -2  -5   13.48    1.25
  -5  -2  -5   13.42    1.41
   5   2   5   16.79    1.49
  -6  -2  -5    1.80    0.56
  -6  -2  -5    1.64    0.77
  -6  -2  -5    2.98    0.71
  -6  -2  -5    3.44    0.59
   6   2   5    2.62    0.84
  -7  -2  -5    7.79    1.31
  -7  -2  -5    8.87    1.26
  -7  -2  -5    9.91    1.17
   7   2   5    9.24    1.29
  -8  -2  -5    1.07    0.80
  -8  -2  -5    0.16    0.63
  -8  -2  -5   -0.64    0.76
   8   2   5   -0.38    0.76
  -9  -2  -5    3.31    1.15
  -9  -2  -5    4.75    1.23
   9   2   5    5.66    1.19
 -10  -2  -5   -0.56    1.01
 -10  -2  -5    1.58    1.08
  10   2   5    2.20    1.04
  -8   3   5    1.60    1.20
  -8   3   5    3.50    1.48
  -7   3   5   -1.02    1.13
  -7   3   5    0.85    0.94
   6  -3  -5    1.69    0.87
  -6   3   5   -0.48    0.83
  -6   3   5    0.81    0.79
  -6   3   5    1.31    1.07
   5  -3  -5   11.98    1.39
  -5   3   5   13.64    1.39
  -5   3   5   11.73    1.67
  -5   3   5   11.31    1.49
   4  -3  -5    1.31    0.19
   4  -3  -5    1.23    0.49
   4  -3  -5    1.24    0.61
  -4   3   5    1.58    0.81
  -4   3   5    1.07    0.68
  -4   3   5    0.92    0.69
   3  -3  -5    2.81    0.66
   3  -3  -5    2.87    0.27
   3  -3  -5    5.04    0.60
   3  -3  -5    4.29    0.69
  -3   3   5    2.21    0.67
  -3   3   5    3.18    0.71
  -3   3   5    3.26    0.86
   2  -3  -5   60.37    3.69
   2  -3  -5   54.19    3.82
   2  -3  -5   59.95    3.66
   2  -3  -5   62.46    3.78
   2  -3  -5   58.27    3.89
  -2   3   5   54.60    3.90
  -2   3   5   58.08    3.93
  -2   3   5   61.90    4.07
   1  -3  -5   31.21    2.14
   1  -3  -5   31.57    2.26
   1  -3  -5   32.83    2.10
   1  -3  -5   33.98    2.18
   1  -3  -5   31.82    2.17
  -1   3   5   29.38    2.34
  -1   3   5   33.06    2.36
  -1   3   5   30.90    2.25
  -1   3   5   37.53    2.15
   0  -3  -5    8.25    0.85
   0  -3  -5   10.29    0.80
   0  -3  -5   10.12    0.91
   0  -3  -5    9.16    0.78
   0  -3  -5    8.13    0.70
   0   3   5   10.47    1.00
   0   3   5    9.29    0.79
   0   3   5    9.63    0.95
  -1  -3  -5   23.03    2.00
  -1  -3  -5   31.92    1.98
  -1  -3  -5   27.21    1.94
  -1  -3  -5   28.41    1.88
  -1  -3  -5   31.98    1.98
   1   3   5   29.61    2.06
   1   3   5   29.12    1.77
   1   3   5   29.22    1.90
   1   3   5   27.00    1.98
   1   3   5   28.45    1.91
  -2  -3  -5   25.57    1.86
  -2  -3  -5   27.25    1.80
  -2  -3  -5   28.28    1.96
  -2  -3  -5   27.87    1.73
   2   3   5   26.87    1.98
   2   3   5   29.85    1.88
  -3  -3  -5   15.79    1.07
  -3  -3  -5   16.10    1.28
  -3  -3  -5   12.07    1.32
  -3  -3  -5   16.27    1.13
   3   3   5   18.07    1.39
   3   3   5   14.64    1.19
  -4  -3  -5   20.54    1.45
  -4  -3  -5   18.52    1.56
   4   3   5   16.33    1.56
   4   3   5   20.26    1.43
  -5  -3  -5   10.09    1.05
  -5  -3  -5   11.63    1.07
  -5  -3  -5   10.44    1.20
   5   3   5   11.38    1.25
   5   3   5   11.18    1.00
  -6  -3  -5    8.30    1.04
  -6  -3  -5    8.71    1.00
  -6  -3  -5    7.13    1.07
   6   3   5    8.57    1.17
  -7  -3  -5    7.64    1.12
  -7  -3  -5   11.34    1.14
  -7  -3  -5    6.18    1.00
  -7  -3  -5    6.52    1.14
   7   3   5    7.32    1.24
  -8  -3  -5    5.63    1.08
  -8  -3  -5    3.82    0.84
  -8  -3  -5    3.77    1.08
   8   3   5    5.69    1.10
  -9  -3  -5    1.23    0.97
  -9  -3  -5    2.42    1.02
   9   3   5    1.72    0.95
 -10  -3  -5    0.93    1.10
 -10  -3  -5    0.89    1.13
  10   3   5    0.03    0.98
  -7   4   5    1.40    1.25
  -7   4   5    3.46    1.13
  -6   4   5   25.98    2.79
  -6   4   5   28.43    2.71
   5  -4  -5    1.17    0.72
   5  -4  -5    2.37    0.60
  -5   4   5    1.55    0.93
  -5   4   5    1.03    0.81
  -5   4   5    0.53    0.72
   4  -4  -5    6.63    0.98
   4  -4  -5    9.28    1.03
  -4   4   5    9.08    1.16
  -4   4   5    6.83    1.14
  -4   4   5    6.15    1.21
   3  -4  -5    0.07    0.45
   3  -4  -5    0.97    0.62
   3  -4  -5    0.68    0.25
   3  -4  -5    0.60    0.49
  -3   4   5    0.15    0.69
  -3   4   5   -0.11    0.58
  -3   4   5    1.34    0.61
   2  -4  -5   15.87    1.46
   2  -4  -5   16.62    1.32
   2  -4  -5   16.51    1.18
   2  -4  -5   18.81    1.35
   2  -4  -5   15.87    1.16
  -2   4   5   17.30    1.61
  -2   4   5   16.82    1.46
  -2   4   5   18.66    1.53
   1  -4  -5   15.62    1.38
   1  -4  -5   18.06    1.25
   1  -4  -5   17.50    1.25
   1  -4  -5   16.13    1.31
  -1   4   5   16.31    1.46
  -1   4   5   16.78    1.34
  -1   4   5   18.46    1.50
  -1   4   5   18.69    1.21
   0  -4  -5    1.12    0.25
   0  -4  -5    1.79    0.47
   0  -4  -5    0.83    0.43
   0  -4  -5    1.75    0.48
   0   4   5    1.39    0.51
   0   4   5    1.31    0.31
   0   4   5    1.53    0.61
  -1  -4  -5   88.12    5.70
  -1  -4  -5   90.05    5.60
  -1  -4  -5   92.28    5.76
   1   4   5   98.75    5.69
   1   4   5   85.86    5.69
   1   4   5   88.11    5.80
   1   4   5   84.93    5.61
  -2  -4  -5   59.63    4.18
  -2  -4  -5   62.81    3.99
  -2  -4  -5   67.61    4.12
  -2  -4  -5   63.65    4.03
   2   4   5   63.68    4.02
   2   4   5   57.50    4.15
   2   4   5   65.56    4.09
  -3  -4  -5    1.69    0.54
  -3  -4  -5    1.74    0.30
  -3  -4  -5    1.74    0.26
  -3  -4  -5    1.57    0.37
   3   4   5    1.91    0.45
   3   4   5    1.48    0.61
  -4  -4  -5    5.73    0.84
  -4  -4  -5    4.65    0.66
  -4  -4  -5    5.62    0.60
   4   4   5    6.45    0.92
   4   4   5    6.73    0.75
  -5  -4  -5    1.38    0.69
  -5  -4  -5    0.79    0.53
  -5  -4  -5   -0.18    0.37
   5   4   5    1.54    0.69
   5   4   5    0.96    0.46
  -6  -4  -5   14.49    1.49
  -6  -4  -5   14.98    1.39
  -6  -4  -5   10.28    1.21
   6   4   5   12.39    1.23
   6   4   5   15.94    1.62
  -7  -4  -5    1.78    0.65
  -7  -4  -5    1.05    0.73
  -7  -4  -5    1.13    0.66
   7   4   5    1.82    0.87
  -8  -4  -5    2.80    0.86
  -8  -4  -5   -0.39    0.60
  -8  -4  -5    1.34    0.83
   8   4   5    1.41    0.93
  -9  -4  -5    1.89    0.85
  -9  -4  -5   -0.79    0.82
   9   4   5    1.28    0.99
 -10  -4  -5    4.02    1.25
 -10  -4  -5    2.32    1.15
  10   4   5    3.73    1.23
  -7   5   5    1.13    1.12
  -7   5   5    0.08    1.05
  -6   5   5    0.41    1.01
  -6   5   5    0.27    0.95
   5  -5  -5    0.86    0.56
  -5   5   5    0.61    0.78
  -5   5   5   -0.09    0.68
  -5   5   5   -0.27    0.80
   4  -5  -5   43.71    3.33
  -4   5   5   48.52    3.58
  -4   5   5   43.89    3.62
  -4   5   5   56.90    3.56
   3  -5  -5   -0.08    0.67
   3  -5  -5    0.63    0.51
   3  -5  -5   -0.01    0.21
  -3   5   5   -0.54    0.59
  -3   5   5    0.27    0.73
  -3   5   5    0.93    0.76
   2  -5  -5   11.86    1.15
   2  -5  -5   12.43    1.29
   2  -5  -5   11.01    0.94
   2  -5  -5   12.20    1.04
  -2   5   5   12.31    1.36
  -2   5   5   12.33    1.21
  -2   5   5    9.87    1.27
   1  -5  -5   20.99    1.61
   1  -5  -5   20.63    1.45
   1  -5  -5   20.42    1.64
  -1   5   5   22.65    1.61
  -1   5   5   23.77    1.81
  -1   5   5   17.61    1.75
   0  -5  -5    2.64    0.29
   0  -5  -5    3.36    0.57
   0  -5  -5    2.71    0.58
   0   5   5    2.42    0.70
   0   5   5    2.72    0.39
   0   5   5    2.98    0.57
  -1  -5  -5    9.26    1.01
  -1  -5  -5    8.25    0.69
  -1  -5  -5    7.90    0.85
   1   5   5    7.83    0.88
   1   5   5    8.77    0.59
  -2  -5  -5    9.93    1.14
  -2  -5  -5   10.10    0.77
  -2  -5  -5    8.66    0.94
  -2  -5  -5    9.88    0.72
   2   5   5    9.18    0.90
   2   5   5    9.50    0.99
   2   5   5    9.69    1.00
  -3  -5  -5    4.17    0.50
  -3  -5  -5    3.81    0.80
  -3  -5  -5    3.91    0.51
  -3  -5  -5    4.79    0.32
  -3  -5  -5    3.97    0.35
  -3  -5  -5    4.53    0.73
   3   5   5    4.28    0.65
   3   5   5    3.63    0.78
  -4  -5  -5   51.28    3.34
  -4  -5  -5   51.20    3.47
  -4  -5  -5   50.15    3.25
   4   5   5   53.89    3.41
   4   5   5   44.71    3.48
  -5  -5  -5    1.31    0.67
  -5  -5  -5    1.97    0.46
  -5  -5  -5    1.91    0.51
   5   5   5    1.89    0.56
   5   5   5    1.98    0.80
  -6  -5  -5   -0.08    0.44
  -6  -5  -5   -0.22    0.52
  -6  -5  -5    0.55    0.77
   6   5   5    0.08    0.52
   6   5   5    0.56    0.73
  -7  -5  -5    5.70    1.04
  -7  -5  -5    5.25    1.14
  -7  -5  -5    7.47    1.06
  -7  -5  -5    6.60    0.96
   7   5   5    4.88    1.19
   7   5   5    5.72    0.92
  -8  -5  -5    7.09    1.17
  -8  -5  -5    7.06    1.25
  -8  -5  -5   11.84    1.47
  -8  -5  -5    6.63    1.08
   8   5   5    7.67    1.34
  -9  -5  -5    0.92    0.95
  -9  -5  -5    2.57    0.94
   9   5   5    2.68    1.16
 -10  -5  -5    0.98    0.87
 -10  -5  -5   -0.30    0.89
  10   5   5    0.38    1.09
  -6   6   5    3.39    1.36
  -6   6   5    3.39    1.15
   5  -6  -5    1.73    0.72
  -5   6   5    0.82    0.84
  -5   6   5    1.73    1.08
   4  -6  -5   -0.48    0.57
  -4   6   5    0.49    0.70
  -4   6   5   -0.73    0.77
   3  -6  -5   -1.23    0.64
   3  -6  -5    0.21    0.53
  -3   6   5    0.21    0.78
  -3   6   5    0.28    0.65
   2  -6  -5   17.63    1.64
   2  -6  -5   18.77    1.37
   2  -6  -5   19.10    1.57
  -2   6   5   16.46    1.54
  -2   6   5   16.57    1.73
   1  -6  -5   31.22    2.38
   1  -6  -5   32.72    2.36
  -1   6   5   34.28    2.53
  -1   6   5   31.26    2.27
   0  -6  -5   20.59    1.67
   0  -6  -5   22.27    1.69
   0   6   5   19.35    1.69
   0   6   5   20.62    1.46
  -1  -6  -5    0.87    0.53
  -1  -6  -5    1.77    0.53
   1   6   5    1.23    0.20
   1   6   5    1.66    0.50
  -2  -6  -5    1.86    0.52
  -2  -6  -5    1.19    0.26
  -2  -6  -5    1.31    0.59
   2   6   5    0.99    0.43
   2   6   5    1.51    0.33
   2   6   5    1.08    0.53
  -3  -6  -5    0.44    0.25
  -3  -6  -5    0.49    0.59
  -3  -6  -5    0.63    0.27
  -3  -6  -5    0.66    0.49
   3   6   5    0.76    0.46
   3   6   5    0.78    0.61
  -4  -6  -5    8.24    1.21
  -4  -6  -5    9.76    0.65
  -4  -6  -5    8.28    0.73
  -4  -6  -5    7.88    0.83
  -4  -6  -5    9.61    1.10
   4   6   5    7.88    1.00
   4   6   5    9.28    1.17
  -5  -6  -5    0.38    0.60
  -5  -6  -5   -0.32    0.36
  -5  -6  -5    0.19    0.69
  -5  -6  -5    0.27    0.33
   5   6   5    0.24    0.67
   5   6   5    0.23    0.57
  -6  -6  -5    1.69    0.56
  -6  -6  -5    1.40    0.71
  -6  -6  -5    1.92    0.54
   6   6   5    0.95    0.80
   6   6   5    2.63    0.70
  -7  -6  -5    6.39    1.20
  -7  -6  -5    9.07    1.15
  -7  -6  -5    7.13    0.99
   7   6   5    9.98    1.39
   7   6   5    6.48    1.02
  -8  -6  -5    1.90    0.79
  -8  -6  -5    2.20    0.98
  -8  -6  -5    1.43    0.58
  -8  -6  -5    1.17    0.82
   8   6   5   -0.12    0.65
   8   6   5    1.50    1.03
  -9  -6  -5   -0.04    0.72
  -9  -6  -5    2.06    1.14
  -9  -6  -5    0.19    0.79
   9   6   5    2.32    1.10
 -10  -6  -5    4.61    1.04
 -10  -6  -5    3.03    1.09
 -10  -6  -5    4.41    1.36
  10   6   5    4.88    1.37
  -6   7   5    0.83    0.97
  -6   7   5   -0.26    1.30
   5  -7  -5    1.86    0.74
  -5   7   5    0.31    1.16
  -5   7   5    0.63    0.87
   4  -7  -5    0.53    0.74
  -4   7   5   -0.54    0.71
  -4   7   5    0.47    0.97
   3  -7  -5    0.39    0.77
   3  -7  -5    0.62    0.61
  -3   7   5   -0.97    0.72
  -3   7   5   -0.17    0.59
   2  -7  -5   15.49    1.65
   2  -7  -5   15.70    1.27
   2  -7  -5   14.67    1.50
  -2   7   5   16.68    1.80
  -2   7   5   15.94    1.47
   1  -7  -5    1.71    0.61
   1  -7  -5    0.41    0.51
   1  -7  -5    1.15    0.65
  -1   7   5    0.44    0.42
  -1   7   5    1.25    0.74
   0  -7  -5   18.13    1.57
   0  -7  -5   13.23    1.43
   0   7   5   18.72    1.65
   0   7   5   16.84    1.25
  -1  -7  -5   56.34    4.17
  -1  -7  -5   61.65    4.26
   1   7   5   66.31    3.94
   1   7   5   65.25    4.25
  -2  -7  -5   40.95    2.82
  -2  -7  -5   39.64    2.96
   2   7   5   40.00    2.88
   2   7   5   41.16    2.63
   2   7   5   39.82    2.86
  -3  -7  -5   62.05    4.42
  -3  -7  -5   67.69    4.58
  -3  -7  -5   69.15    4.21
  -3  -7  -5   65.09    4.15
   3   7   5   70.90    4.50
  -4  -7  -5    2.42    0.26
  -4  -7  -5    2.31    0.41
  -4  -7  -5    2.43    0.90
  -4  -7  -5    2.30    0.69
  -4  -7  -5    2.80    0.31
   4   7   5    1.78    0.78
   4   7   5    3.72    0.75
  -5  -7  -5   63.15    4.16
  -5  -7  -5   58.75    4.55
  -5  -7  -5   65.19    4.24
  -5  -7  -5   68.17    4.45
   5   7   5   69.23    4.47
   5   7   5   65.31    4.53
  -6  -7  -5    5.49    1.16
  -6  -7  -5    8.55    1.19
  -6  -7  -5    5.63    0.81
  -6  -7  -5    6.68    0.79
   6   7   5    5.99    1.16
   6   7   5    6.32    0.99
  -7  -7  -5   29.08    2.46
  -7  -7  -5   27.84    2.24
  -7  -7  -5   25.48    2.45
  -7  -7  -5   29.10    2.18
   7   7   5   29.87    2.33
   7   7   5   25.89    2.44
  -8  -7  -5   -0.04    0.57
  -8  -7  -5    1.24    0.84
  -8  -7  -5    1.58    0.78
  -8  -7  -5    0.59    0.93
  -8  -7  -5    0.42    0.53
   8   7   5    0.10    0.70
   8   7   5    0.19    0.93
  -9  -7  -5   23.33    2.44
  -9  -7  -5   23.85    2.39
  -9  -7  -5   24.53    2.23
   9   7   5   21.60    2.47
 -10  -7  -5    5.08    1.23
 -10  -7  -5    0.96    0.87
 -10  -7  -5    0.63    0.87
  10   7   5   -0.56    1.10
  -5   8   5    1.03    1.11
  -5   8   5    0.34    0.87
   4  -8  -5    5.46    1.07
  -4   8   5    5.87    1.35
  -4   8   5    2.40    0.90
   3  -8  -5    5.14    0.97
   3  -8  -5    4.33    1.12
  -3   8   5    4.57    0.90
  -3   8   5    3.93    1.14
   2  -8  -5    5.44    1.01
   2  -8  -5    5.42    1.12
  -2   8   5    4.78    0.79
  -2   8   5    4.86    1.08
   1  -8  -5    0.21    0.56
   1  -8  -5    0.01    0.65
   1  -8  -5    0.14    0.49
  -1   8   5    0.00    0.38
  -1   8   5   -0.43    0.69
   0  -8  -5   17.54    1.75
   0  -8  -5   20.49    1.77
   0  -8  -5   19.33    1.75
   0   8   5   21.30    1.88
   0   8   5   21.74    1.49
  -1  -8  -5    1.74    0.70
  -1  -8  -5    2.16    0.65
   1   8   5    1.71    0.67
   1   8   5    0.79    0.67
   1   8   5    0.64    0.23
  -2  -8  -5    1.52    0.75
  -2  -8  -5    1.20    0.66
   2   8   5    1.07    0.61
   2   8   5    1.49    0.63
  -3  -8  -5   34.54    2.76
  -3  -8  -5   37.24    2.29
   3   8   5   33.32    2.67
  -4  -8  -5   14.29    1.07
  -4  -8  -5   15.32    1.62
  -4  -8  -5   14.77    1.49
   4   8   5   15.10    1.57
  -5  -8  -5    2.58    0.78
  -5  -8  -5    1.05    0.38
  -5  -8  -5    1.98    0.91
   5   8   5    0.75    0.69
  -6  -8  -5   -0.07    0.71
  -6  -8  -5   -0.30    0.87
  -6  -8  -5   -0.64    0.36
   6   8   5    0.76    0.67
  -7  -8  -5    0.41    0.95
  -7  -8  -5   -0.18    0.82
  -7  -8  -5   -0.77    0.45
   7   8   5   -0.69    0.64
   7   8   5   -0.23    0.85
  -8  -8  -5    0.06    0.53
  -8  -8  -5    0.96    1.02
  -8  -8  -5   -0.28    0.85
   8   8   5   -0.81    0.97
   8   8   5   -0.35    0.72
  -9  -8  -5    3.59    1.24
  -9  -8  -5    2.96    1.13
  -9  -8  -5    0.93    0.73
   9   8   5    3.65    1.30
   9   8   5    4.55    1.07
 -10  -8  -5    3.80    1.28
 -10  -8  -5    2.61    1.24
 -10  -8  -5    2.21    1.37
   4  -9  -5    3.94    1.04
  -4   9   5    4.18    1.35
   3  -9  -5    0.61    0.76
  -3   9   5    1.20    1.06
   2  -9  -5   10.91    1.42
   2  -9  -5   10.28    1.45
  -2   9   5   11.68    1.62
  -2   9   5    8.25    1.56
   1  -9  -5    1.95    0.64
   1  -9  -5    1.36    0.74
   1  -9  -5    2.53    0.89
  -1   9   5    1.16    0.90
   0  -9  -5    3.74    0.90
   0  -9  -5    3.89    0.90
   0  -9  -5    4.58    0.94
   0   9   5    5.93    1.15
   0   9   5    2.82    0.82
  -1  -9  -5    7.29    1.07
  -1  -9  -5    8.43    1.27
  -1  -9  -5    7.66    1.15
   1   9   5    7.46    1.15
   1   9   5    7.35    1.16
  -2  -9  -5    3.17    0.77
  -2  -9  -5    1.77    0.79
   2   9   5    1.56    0.74
  -3  -9  -5    9.04    1.36
  -3  -9  -5    9.80    1.23
   3   9   5    7.60    1.14
  -4  -9  -5    0.09    0.76
  -4  -9  -5   -0.06    0.66
   4   9   5    0.57    0.68
  -5  -9  -5    0.25    0.81
  -5  -9  -5    0.08    0.72
   5   9   5    0.66    0.72
  -6  -9  -5    0.33    0.77
  -6  -9  -5    0.77    0.94
   6   9   5    0.17    0.72
  -7  -9  -5   -0.86    1.01
  -7  -9  -5    0.56    0.82
   7   9   5   -0.31    0.70
  -8  -9  -5    3.58    1.11
  -8  -9  -5    5.40    1.44
   8   9   5    3.65    1.05
  -9  -9  -5    0.11    1.01
  -9  -9  -5    1.99    1.23
   9   9   5    1.20    0.99
   3 -10  -5    2.24    1.03
  -3  10   5    2.01    1.25
   2 -10  -5    1.50    0.90
   2 -10  -5    1.91    0.91
  -2  10   5    3.94    1.20
  -2  10   5    0.38    0.81
   1 -10  -5    1.29    0.91
   1 -10  -5    1.50    0.85
  -1  10   5    1.87    0.75
  -1  10   5    3.36    1.17
   0 -10  -5    2.08    0.82
   0 -10  -5    1.50    0.80
   0 -10  -5    1.58    0.80
   0  10   5    2.10    0.97
   0  10   5    1.88    0.82
  -1 -10  -5    3.67    0.94
  -1 -10  -5    4.78    0.96
  -1 -10  -5    5.68    1.19
   1  10   5    3.35    0.90
   1  10   5    5.47    1.13
  -2 -10  -5    0.16    0.68
  -2 -10  -5   -0.09    0.86
  -2 -10  -5   -0.25    0.79
   2  10   5    0.57    0.69
  -3 -10  -5    0.86    0.76
  -3 -10  -5    0.48    0.87
   3  10   5    0.84    0.79
  -4 -10  -5   -0.77    0.85
  -4 -10  -5    0.35    0.72
   4  10   5    0.47    0.73
  -5 -10  -5    2.37    1.09
  -5 -10  -5    1.87    0.84
   5  10   5    2.46    0.90
  -6 -10  -5    8.45    1.24
  -6 -10  -5    4.87    1.30
   6  10   5    4.34    1.10
  -7 -10  -5    0.38    0.93
  -7 -10  -5    1.01    1.09
   7  10   5   -0.09    0.79
  -8 -10  -5    2.56    1.09
  -8 -10  -5    0.60    1.16
   8  10   5   -0.97    0.81
  -9 -10  -5    2.54    1.15
  -9 -10  -5    1.20    1.38
  -9 -10  -5    3.97    1.45
   9  10   5    1.51    1.02
   2 -11  -5   -0.72    0.76
  -2  11   5   -1.54    0.73
  -2  11   5    0.77    0.98
   1 -11  -5   -1.57    0.72
   1 -11  -5   -0.09    0.90
  -1  11   5   -0.55    0.71
  -1  11   5    0.60    1.01
   0 -11  -5    0.51    0.79
   0 -11  -5    0.96    0.91
   0  11   5   -1.32    0.99
   0  11   5    0.29    0.71
  -1 -11  -5    8.35    1.38
  -1 -11  -5    6.65    1.16
  -1 -11  -5    7.10    1.34
   1  11   5    7.43    1.29
  -2 -11  -5    9.34    1.52
  -2 -11  -5   11.13    1.54
  -2 -11  -5   10.37    1.39
   2  11   5   10.58    1.49
  -3 -11  -5    4.44    1.30
  -3 -11  -5    3.07    1.02
  -3 -11  -5    5.82    1.07
   3  11   5    3.57    1.01
  -4 -11  -5    6.30    1.13
  -4 -11  -5    5.41    1.33
  -4 -11  -5    4.80    1.23
   4  11   5    6.13    1.19
  -5 -11  -5   -0.05    1.04
  -5 -11  -5    1.81    1.12
  -5 -11  -5    0.23    0.84
   5  11   5    0.91    0.81
  -6 -11  -5    3.50    1.04
  -6 -11  -5    3.97    1.38
  -6 -11  -5    4.24    1.27
   6  11   5    3.12    1.12
  -7 -11  -5    0.13    0.83
  -7 -11  -5    0.04    1.07
  -7 -11  -5   -0.11    1.07
   7  11   5    1.54    0.88
  -8 -11  -5    3.93    1.16
  -8 -11  -5    1.97    1.28
  -8 -11  -5    1.93    1.40
   8  11   5    0.76    1.03
   0 -12  -5   -0.31    0.94
   0 -12  -5    3.97    1.16
   0  12   5    1.91    0.90
   0  12   5   -1.05    1.00
  -1 -12  -5    1.60    0.95
  -1 -12  -5    1.27    0.91
  -1 -12  -5    1.95    1.01
   1  12   5    0.80    0.81
  -2 -12  -5    3.18    1.08
  -2 -12  -5    6.85    1.49
  -2 -12  -5    5.07    1.20
   2  12   5    4.57    1.11
  -3 -12  -5   -1.26    1.00
  -3 -12  -5    0.65    0.92
  -3 -12  -5    1.70    0.82
   3  12   5    0.09    0.86
  -4 -12  -5    1.40    1.03
  -4 -12  -5    0.51    1.07
  -4 -12  -5    0.69    0.76
   4  12   5    0.13    0.79
  -5 -12  -5   -1.45    0.91
  -5 -12  -5    0.87    1.03
  -5 -12  -5    2.04    1.28
   5  12   5    1.08    0.91
  -6 -12  -5   -1.72    1.00
  -6 -12  -5   -0.35    1.21
  -6 -12  -5   -1.42    0.89
   6  12   5   -0.04    0.91
  -7 -12  -5    4.16    1.44
  -7 -12  -5    4.46    1.56
   7  12   5    4.06    1.17
  -3 -13  -5    1.51    1.04
  -3 -13  -5    1.58    1.05
  -3 -13  -5    2.79    1.30
   3  13   5    1.12    0.99
  -4 -13  -5    3.20    1.42
  -4 -13  -5    4.46    1.33
  -4 -13  -5    4.30    1.04
   4  13   5    2.12    0.95
  -5 -13  -5    7.28    1.63
  -5 -13  -5    3.62    1.37
   5  13   5    4.14    1.16
   4  12  -6    4.72    1.25
  -4 -12   6    7.59    1.59
  -4 -12   6    7.80    1.72
   3  12  -6    0.75    0.86
  -3 -12   6   -1.55    1.13
  -3 -12   6   -1.20    1.18
   2  12  -6    1.61    0.98
  -2 -12   6    1.81    1.43
  -2 -12   6    3.18    1.34
   6  11  -6    1.06    1.12
  -6 -11   6    1.85    1.16
  -6 -11   6    4.57    1.46
   5  11  -6   -0.02    1.01
  -5 -11   6   -0.48    1.09
  -5 -11   6   -0.58    0.92
   4  11  -6   -0.35    0.82
  -4 -11   6    0.19    1.09
  -4 -11   6    1.36    0.98
   3  11  -6   -0.47    0.79
  -3 -11   6    0.90    1.21
  -3 -11   6    0.13    0.96
   2  11  -6    8.25    1.47
  -2 -11   6    7.65    1.58
  -2 -11   6   11.96    1.73
   1  11  -6    5.99    1.21
  -1 -11   6    5.61    1.39
  -1 -11   6    3.43    1.25
   0  11  -6    7.49    1.15
   0  11  -6    8.84    1.46
   0 -11   6    8.82    1.53
   0 -11   6    7.25    1.51
  -1  11  -6    0.37    0.73
  -1  11  -6    0.54    0.73
   1 -11   6    0.14    1.12
   7  10  -6    6.51    1.53
  -7 -10   6    8.08    2.17
  -7 -10   6    4.95    1.39
   6  10  -6   -1.01    0.84
  -6 -10   6   -0.06    1.12
  -6 -10   6    1.30    1.56
  -6 -10   6    1.21    0.90
   5  10  -6    1.53    0.93
  -5 -10   6    1.63    1.11
  -5 -10   6    1.07    0.99
   4  10  -6    0.69    0.74
  -4 -10   6    0.26    0.97
  -4 -10   6    1.31    0.91
   3  10  -6    0.84    0.76
  -3 -10   6   -0.12    0.91
  -3 -10   6    1.60    0.87
   2  10  -6    1.26    0.75
  -2 -10   6    0.46    1.02
  -2 -10   6   -0.54    0.81
   1  10  -6    6.25    1.16
   1  10  -6    6.87    0.93
  -1 -10   6    6.40    1.29
  -1 -10   6    9.96    1.55
   0  10  -6    0.21    0.57
   0  10  -6   -0.76    0.60
   0 -10   6   -0.71    0.86
   0 -10   6    0.21    0.99
  -1  10  -6   17.45    1.79
  -1  10  -6   19.25    1.91
   1 -10   6   19.21    2.21
   1 -10   6   16.23    1.92
  -2  10  -6    0.24    0.71
  -2  10  -6    0.72    0.89
   2 -10   6    1.72    1.15
   8   9  -6    0.88    0.86
   8   9  -6   -0.74    1.08
  -8  -9   6    5.30    1.81
  -8  -9   6    0.55    1.21
   7   9  -6    0.81    0.82
   7   9  -6    1.82    1.16
  -7  -9   6    1.26    1.87
  -7  -9   6    0.35    1.10
  -7  -9   6   -1.58    0.88
   6   9  -6   20.70    1.81
   6   9  -6   16.45    1.97
  -6  -9   6   17.63    2.65
  -6  -9   6   15.49    2.09
  -6  -9   6   16.62    1.84
   5   9  -6    1.07    0.58
   5   9  -6    0.33    0.88
  -5  -9   6   -0.04    0.99
  -5  -9   6    1.73    0.84
   4   9  -6    9.26    1.26
   4   9  -6    6.35    1.19
  -4  -9   6    9.02    1.35
  -4  -9   6    8.00    1.44
   3   9  -6    2.10    0.82
  -3  -9   6    1.15    0.82
  -3  -9   6    0.31    0.89
   2   9  -6    2.36    0.84
  -2  -9   6    2.47    0.88
  -2  -9   6    2.78    1.07
   1   9  -6   19.50    1.98
   1   9  -6   22.97    1.83
  -1  -9   6   22.35    2.20
  -1  -9   6   21.55    2.11
   0   9  -6    1.09    0.73
   0   9  -6    1.15    0.57
   0  -9   6    1.00    0.94
   0  -9   6    0.86    0.85
  -1   9  -6    8.18    1.20
  -1   9  -6   10.39    1.19
   1  -9   6    8.43    1.42
   1  -9   6    9.83    1.40
  -2   9  -6    1.07    0.71
  -2   9  -6   -0.46    0.69
   2  -9   6    1.72    0.80
   2  -9   6    0.81    0.93
  -3   9  -6    1.02    0.79
   3  -9   6    1.61    0.96
  -4   9  -6   -0.07    0.82
  -4   9  -6   -0.20    1.06
   4  -9   6    2.97    1.16
   9   8  -6    1.83    1.09
  -9  -8   6    1.16    1.79
  -9  -8   6    1.16    1.08
  -9  -8   6    2.03    1.68
   8   8  -6    6.86    1.27
  -8  -8   6    6.15    1.47
  -8  -8   6    6.37    1.95
   7   8  -6   -0.24    0.76
   7   8  -6    0.13    0.92
  -7  -8   6   -1.12    1.05
  -7  -8   6    0.45    0.66
  -7  -8   6   -1.47    1.45
   6   8  -6    1.47    0.78
   6   8  -6    2.10    1.00
  -6  -8   6    2.29    1.08
  -6  -8   6    0.95    1.53
  -6  -8   6    1.87    0.80
   5   8  -6    6.96    1.28
   5   8  -6    9.28    1.17
  -5  -8   6    9.84    1.28
  -5  -8   6    7.47    1.39
   4   8  -6    4.26    0.76
   4   8  -6    1.74    0.83
  -4  -8   6    2.52    1.09
  -4  -8   6    2.55    0.82
   3   8  -6    7.01    1.15
   3   8  -6    9.21    0.99
  -3  -8   6    9.75    1.25
  -3  -8   6    9.18    1.47
   2   8  -6    6.87    1.06
   2   8  -6    6.29    0.78
  -2  -8   6    9.08    1.23
  -2  -8   6    7.17    1.31
   1   8  -6    7.37    1.13
   1   8  -6    7.65    0.79
   1   8  -6    5.77    0.82
  -1  -8   6    6.31    1.18
  -1  -8   6    8.66    1.26
   0   8  -6    3.60    0.85
   0   8  -6    4.39    0.73
   0  -8   6    3.61    0.99
   0  -8   6    4.77    1.05
  -1   8  -6    1.77    0.70
  -1   8  -6    1.16    0.63
   1  -8   6    3.59    1.03
   1  -8   6    3.76    0.93
  -2   8  -6    2.43    0.75
  -2   8  -6    2.34    0.76
   2  -8   6    2.45    0.78
   2  -8   6    2.19    1.00
  -3   8  -6   -0.91    0.72
  -3   8  -6   -0.43    0.58
  -3   8  -6   -0.41    0.64
   3  -8   6    0.86    0.94
  -4   8  -6   -0.27    0.80
  -4   8  -6   -1.33    0.90
   4  -8   6    0.18    0.90
  -5   8  -6   -0.66    0.89
  -5   8  -6    1.14    0.92
   5  -8   6    2.34    1.06
   9   7  -6   -0.32    0.99
  -9  -7   6   -1.26    1.65
  -9  -7   6    1.47    1.57
   8   7  -6    3.96    1.16
  -8  -7   6    6.70    2.09
  -8  -7   6    6.76    1.30
   7   7  -6    2.64    0.94
   7   7  -6    2.40    1.00
  -7  -7   6    3.26    1.21
  -7  -7   6    2.89    0.90
  -7  -7   6    4.49    1.69
   6   7  -6    1.59    0.78
   6   7  -6    0.55    0.78
  -6  -7   6    2.08    1.36
  -6  -7   6    0.54    0.94
  -6  -7   6    1.50    0.63
   5   7  -6   13.29    1.59
   5   7  -6   15.66    1.52
  -5  -7   6   14.58    1.44
  -5  -7   6   12.90    2.07
  -5  -7   6   15.14    1.75
   4   7  -6    2.58    0.84
   4   7  -6    2.22    0.66
  -4  -7   6    2.87    1.01
  -4  -7   6    1.40    0.71
   3   7  -6    5.76    0.96
   3   7  -6    6.07    0.84
  -3  -7   6    5.32    1.16
  -3  -7   6    6.79    0.69
  -3  -7   6    7.40    1.00
   2   7  -6   14.04    1.48
   2   7  -6   11.59    1.09
  -2  -7   6   11.52    1.46
  -2  -7   6   11.74    1.36
   1   7  -6    0.55    0.54
   1   7  -6   -0.07    0.40
   1   7  -6    0.30    0.38
  -1  -7   6    0.66    0.80
  -1  -7   6    0.83    0.67
   0   7  -6    1.48    0.49
   0   7  -6    1.97    0.64
   0  -7   6    1.82    0.82
   0  -7   6    0.70    0.74
  -1   7  -6   -0.42    0.49
  -1   7  -6   -0.05    0.45
  -1   7  -6   -0.30    0.26
   1  -7   6   -0.14    0.66
   1  -7   6    0.75    0.82
  -2   7  -6   -0.84    0.45
  -2   7  -6   -0.06    0.35
  -2   7  -6    1.36    0.60
  -2   7  -6    0.78    0.71
   2  -7   6    1.80    0.96
   2  -7   6    0.01    0.61
  -3   7  -6    0.70    0.56
  -3   7  -6    1.23    0.76
  -3   7  -6    0.54    0.59
  -3   7  -6    0.68    0.69
   3  -7   6    0.92    0.60
   3  -7   6    0.16    0.80
  -4   7  -6   -0.88    0.71
  -4   7  -6   -0.48    0.66
   4  -7   6   -0.45    0.84
  -5   7  -6   -1.09    0.75
  -5   7  -6   -0.14    0.85
   5  -7   6    2.07    1.01
  -6   7  -6   -0.39    0.96
  -6   7  -6   -0.82    0.91
   9   6  -6    8.47    1.66
  -9  -6   6    8.94    2.10
  -9  -6   6    6.59    2.01
   8   6  -6    1.10    0.92
  -8  -6   6    3.79    1.56
  -8  -6   6   -0.13    1.18
  -8  -6   6    0.05    0.86
   7   6  -6   26.73    2.49
  -7  -6   6   30.39    2.50
  -7  -6   6   28.06    3.16
   6   6  -6    2.26    0.83
   6   6  -6   -0.02    0.74
  -6  -6   6    1.43    0.83
  -6  -6   6    0.78    0.58
  -6  -6   6    2.06    1.38
   5   6  -6    0.51    0.65
   5   6  -6    2.17    0.74
  -5  -6   6    0.47    0.79
  -5  -6   6    1.38    0.42
  -5  -6   6    0.81    1.11
  -5  -6   6    1.67    0.59
   4   6  -6   -0.13    0.61
   4   6  -6    0.07    0.51
  -4  -6   6   -0.03    0.54
  -4  -6   6   -0.55    0.19
  -4  -6   6    0.05    0.70
   3   6  -6   14.71    1.57
   3   6  -6   18.23    1.37
  -3  -6   6   13.43    1.59
  -3  -6   6   13.82    1.36
  -3  -6   6   15.01    1.02
   2   6  -6    6.66    0.96
   2   6  -6    7.25    0.82
  -2  -6   6    6.92    0.92
  -2  -6   6    6.50    0.59
  -2  -6   6    7.17    1.13
   1   6  -6    9.91    1.15
   1   6  -6    9.52    0.88
   1   6  -6    8.58    0.92
  -1  -6   6    9.95    1.17
  -1  -6   6    9.26    1.20
   0   6  -6   17.75    1.45
   0   6  -6   17.39    1.51
   0   6  -6   16.60    1.18
   0  -6   6   17.76    1.59
   0  -6   6   18.50    1.62
  -1   6  -6    3.32    0.47
  -1   6  -6    3.09    0.62
  -1   6  -6    3.55    0.68
   1  -6   6    5.31    1.01
   1  -6   6    3.04    0.78
  -2   6  -6   23.62    2.16
  -2   6  -6   25.78    1.97
  -2   6  -6   26.06    1.89
  -2   6  -6   25.09    2.04
   2  -6   6   27.85    2.28
   2  -6   6   23.83    2.01
  -3   6  -6   26.95    2.29
  -3   6  -6   26.95    2.07
  -3   6  -6   26.18    2.03
  -3   6  -6   28.41    2.22
   3  -6   6   25.67    2.04
   3  -6   6   23.06    2.24
  -4   6  -6    3.28    0.95
  -4   6  -6    3.49    0.84
  -4   6  -6    4.01    0.76
  -4   6  -6    4.65    0.90
   4  -6   6    4.42    1.14
  -5   6  -6   13.28    1.63
  -5   6  -6   11.77    1.56
  -5   6  -6   13.08    1.54
   5  -6   6    9.43    1.59
  -6   6  -6    1.00    1.06
  -6   6  -6    0.63    0.94
  -6   6  -6    2.38    1.04
   6  -6   6   -0.32    0.87
   9   5  -6    1.92    1.15
  -9  -5   6   -0.41    1.47
  -9  -5   6    2.85    1.44
   8   5  -6    1.10    0.93
  -8  -5   6   -0.94    0.71
  -8  -5   6    0.59    1.40
  -8  -5   6   -1.44    1.22
   7   5  -6    1.47    0.88
  -7  -5   6    1.45    1.29
  -7  -5   6    2.64    0.85
  -7  -5   6    2.55    1.32
   6   5  -6   -0.31    0.67
  -6  -5   6   -0.33    1.04
  -6  -5   6   -1.09    0.44
  -6  -5   6    1.15    0.49
  -6  -5   6    0.58    0.76
   5   5  -6    1.05    0.67
   5   5  -6   -0.16    0.62
  -5  -5   6    1.14    0.52
  -5  -5   6    1.64    0.76
  -5  -5   6    0.96    0.40
  -5  -5   6    1.32    1.17
   4   5  -6    0.20    0.56
   4   5  -6   -0.05    0.61
  -4  -5   6    0.95    0.28
  -4  -5   6    0.80    0.46
  -4  -5   6    0.11    0.73
  -4  -5   6   -0.54    0.93
   3   5  -6    2.41    0.68
   3   5  -6    2.38    0.60
  -3  -5   6    2.18    0.56
  -3  -5   6    2.60    0.26
  -3  -5   6    1.60    0.73
   2   5  -6    5.34    0.71
   2   5  -6    6.03    0.88
  -2  -5   6    7.01    0.86
  -2  -5   6    5.54    0.55
  -2  -5   6    5.80    0.93
   1   5  -6    1.98    0.56
   1   5  -6    1.06    0.22
   1   5  -6    1.25    0.26
   1   5  -6    1.48    0.38
  -1  -5   6    0.84    0.53
  -1  -5   6    1.58    0.64
  -1  -5   6    1.15    0.29
   0   5  -6    5.24    0.71
   0   5  -6    7.30    0.59
   0   5  -6    6.07    0.81
   0  -5   6    6.47    0.90
   0  -5   6    7.41    0.97
  -1   5  -6    6.94    0.70
  -1   5  -6    6.71    0.79
  -1   5  -6    6.89    0.82
   1  -5   6    6.36    0.97
   1  -5   6    6.74    0.93
  -2   5  -6    1.49    0.65
  -2   5  -6    2.17    0.50
  -2   5  -6    1.45    0.53
  -2   5  -6    2.60    0.53
   2  -5   6    3.04    0.83
   2  -5   6    0.94    0.60
  -3   5  -6    0.07    0.44
  -3   5  -6    0.21    0.48
  -3   5  -6    0.17    0.60
  -3   5  -6    0.68    0.53
   3  -5   6   -0.42    0.69
   3  -5   6    1.17    0.53
  -4   5  -6   10.22    1.25
  -4   5  -6    8.99    1.25
  -4   5  -6    8.30    1.15
  -4   5  -6    8.51    0.99
   4  -5   6    6.42    1.23
   4  -5   6    9.76    1.03
  -5   5  -6    0.34    0.75
  -5   5  -6    0.20    0.75
  -5   5  -6    0.13    0.71
   5  -5   6   -0.22    0.75
  -6   5  -6    6.84    1.34
  -6   5  -6    6.32    1.18
  -6   5  -6    6.15    1.22
   6  -5   6    6.30    1.25
  -7   5  -6    4.40    1.20
  -7   5  -6    3.73    1.25
  -7   5  -6    5.12    1.26
   9   4  -6    1.17    1.08
  -9  -4   6   -0.29    1.57
  -9  -4   6   -0.10    1.08
  -9  -4   6    3.52    1.39
   8   4  -6    2.60    1.09
  -8  -4   6    3.74    1.57
  -8  -4   6    4.00    1.50
   7   4  -6    4.14    1.10
  -7  -4   6    2.30    1.22
  -7  -4   6    4.84    1.38
  -7  -4   6    4.53    0.89
   6   4  -6    0.75    0.80
  -6  -4   6    1.41    0.67
  -6  -4   6    0.67    0.51
  -6  -4   6    0.26    0.99
   5   4  -6    0.57    0.72
  -5  -4   6    1.17    0.97
  -5  -4   6    1.05    0.47
  -5  -4   6    0.97    0.64
   4   4  -6   26.74    2.11
   4   4  -6   23.89    2.03
  -4  -4   6   28.82    2.15
  -4  -4   6   25.92    1.77
  -4  -4   6   27.18    1.90
  -4  -4   6   26.71    2.50
  -4  -4   6   28.11    1.83
   3   4  -6    3.35    0.66
   3   4  -6    2.70    0.63
  -3  -4   6    3.22    0.32
  -3  -4   6    3.77    0.55
  -3  -4   6    3.95    0.78
  -3  -4   6    2.59    0.95
   2   4  -6   16.10    1.43
   2   4  -6   16.45    1.35
  -2  -4   6   17.41    1.50
  -2  -4   6   18.97    1.36
   1   4  -6  125.67    7.63
   1   4  -6  126.72    7.46
   1   4  -6  117.82    7.54
   1   4  -6  119.39    7.41
  -1  -4   6  113.40    7.47
  -1  -4   6  118.66    7.59
  -1  -4   6  119.53    7.67
   0   4  -6    6.81    0.58
   0   4  -6    7.63    0.61
   0   4  -6    6.10    0.69
   0   4  -6    7.37    0.80
   0  -4   6    9.03    0.92
   0  -4   6    6.16    0.66
   0  -4   6    5.51    0.82
  -1   4  -6   25.70    1.81
  -1   4  -6   27.07    1.78
  -1   4  -6   24.10    1.73
   1  -4   6   20.69    1.87
   1  -4   6   27.08    1.91
  -2   4  -6    1.90    0.46
  -2   4  -6    2.43    0.61
  -2   4  -6    2.13    0.49
  -2   4  -6    2.73    0.56
   2  -4   6    1.94    0.59
   2  -4   6    1.71    0.68
  -3   4  -6   17.16    1.57
  -3   4  -6   19.74    1.59
  -3   4  -6   18.57    1.39
  -3   4  -6   17.23    1.56
   3  -4   6   15.86    1.43
   3  -4   6   16.48    1.27
   3  -4   6   17.02    1.73
  -4   4  -6    2.58    0.79
  -4   4  -6    2.67    0.74
  -4   4  -6    2.43    0.76
   4  -4   6    2.81    0.58
   4  -4   6    3.98    1.01
  -5   4  -6    0.73    0.78
  -5   4  -6   -0.43    0.62
  -5   4  -6    0.23    0.65
   5  -4   6    0.32    0.68
   5  -4   6   -0.21    0.40
   5  -4   6    0.48    0.77
  -6   4  -6    0.89    0.81
  -6   4  -6    2.01    1.03
  -6   4  -6    0.50    0.88
   6  -4   6    4.05    0.93
  -7   4  -6    0.49    0.93
  -7   4  -6    0.32    1.00
  -7   4  -6   -0.68    1.04
   7  -4   6    2.07    0.92
  -8   4  -6   -1.52    1.01
  -8   4  -6   -2.20    0.91
  -8   4  -6   -0.78    1.19
   9   3  -6    1.42    1.06
  -9  -3   6    0.10    1.53
  -9  -3   6    2.05    1.25
  -9  -3   6    1.39    1.12
   8   3  -6    0.30    0.95
  -8  -3   6    0.92    1.00
  -8  -3   6   -2.31    1.23
   7   3  -6    0.30    0.81
  -7  -3   6   -0.25    1.12
  -7  -3   6    0.92    1.08
  -7  -3   6   -1.12    0.53
   6   3  -6   39.54    3.25
  -6  -3   6   46.56    3.60
  -6  -3   6   41.23    3.04
  -6  -3   6   45.87    3.46
  -6  -3   6   46.49    2.97
   5   3  -6   31.34    2.37
  -5  -3   6   30.83    2.08
  -5  -3   6   29.87    2.22
  -5  -3   6   27.17    2.52
   4   3  -6   13.74    1.39
  -4  -3   6   16.85    1.35
  -4  -3   6   15.71    1.78
  -4  -3   6   13.68    1.11
   3   3  -6   36.97    2.45
   3   3  -6   33.77    2.47
  -3  -3   6   31.27    2.68
  -3  -3   6   35.87    2.49
  -3  -3   6   33.75    2.29
  -3  -3   6   35.61    2.21
   2   3  -6    4.64    0.69
   2   3  -6    2.85    0.55
  -2  -3   6    3.61    0.90
  -2  -3   6    3.12    0.66
  -2  -3   6    4.80    0.53
   1   3  -6   17.51    1.25
   1   3  -6   16.99    1.33
   1   3  -6   17.68    1.40
  -1  -3   6   18.65    1.66
  -1  -3   6   19.43    1.37
  -1  -3   6   18.11    1.25
  -1  -3   6   17.32    1.46
   0   3  -6    2.74    0.46
   0   3  -6    2.39    0.34
   0   3  -6    2.45    0.49
   0   3  -6    2.76    0.32
   0  -3   6    1.73    0.37
   0  -3   6    3.33    0.62
   0  -3   6    1.87    0.56
  -1   3  -6    0.62    0.31
  -1   3  -6    0.56    0.33
  -1   3  -6    1.05    0.33
   1  -3   6    0.43    0.50
   1  -3   6    0.63    0.50
  -2   3  -6   43.76    2.72
  -2   3  -6   43.51    2.87
  -2   3  -6   39.73    2.82
  -2   3  -6   42.69    2.85
   2  -3   6   42.87    2.84
   2  -3   6   36.99    2.89
  -3   3  -6   -0.29    0.41
  -3   3  -6    0.11    0.46
  -3   3  -6    0.42    0.49
   3  -3   6    0.78    0.21
   3  -3   6    0.35    0.25
   3  -3   6    0.02    0.60
   3  -3   6   -0.20    0.41
  -4   3  -6    0.95    0.62
  -4   3  -6    1.66    0.73
  -4   3  -6    0.89    0.54
   4  -3   6    0.98    0.45
   4  -3   6    1.14    0.74
  -5   3  -6    5.07    0.98
  -5   3  -6    3.76    0.82
  -5   3  -6    1.98    0.76
   5  -3   6    2.48    0.51
   5  -3   6    2.16    0.87
  -6   3  -6    0.82    0.87
  -6   3  -6    1.69    0.84
  -6   3  -6    2.07    0.77
   6  -3   6    0.48    0.78
  -7   3  -6    1.28    0.80
  -7   3  -6   -0.49    0.85
  -7   3  -6   -0.74    0.77
   7  -3   6    0.04    0.74
  -8   3  -6   -0.60    0.95
  -8   3  -6    0.41    0.88
  -8   3  -6   -1.61    1.07
   9   2  -6    0.38    1.17
  -9  -2   6    0.24    1.45
  -9  -2   6   -0.04    0.98
   8   2  -6    9.53    1.57
  -8  -2   6    7.79    1.82
  -8  -2   6   10.62    1.58
  -8  -2   6    8.15    1.54
   7   2  -6    3.72    1.10
  -7  -2   6    4.09    1.19
  -7  -2   6    2.01    1.19
   6   2  -6    1.70    0.88
  -6  -2   6    0.40    0.48
  -6  -2   6    1.81    1.01
  -6  -2   6   -0.67    0.86
  -6  -2   6    2.33    0.46
   5   2  -6    1.35    0.76
  -5  -2   6    0.72    0.86
  -5  -2   6    1.58    0.39
  -5  -2   6    1.76    0.85
  -5  -2   6    0.69    0.49
   4   2  -6    4.40    0.79
  -4  -2   6    3.66    0.45
  -4  -2   6    4.05    0.96
  -4  -2   6    3.00    0.57
   3   2  -6    4.70    0.73
  -3  -2   6    4.26    0.44
  -3  -2   6    5.05    0.66
  -3  -2   6    4.40    0.96
  -3  -2   6    4.03    0.43
   2   2  -6   -0.15    0.25
   2   2  -6   -0.31    0.42
   2   2  -6   -0.22    0.43
  -2  -2   6   -0.02    0.14
  -2  -2   6    0.22    0.25
  -2  -2   6    0.70    0.50
  -2  -2   6   -0.47    0.65
   1   2  -6    5.01    0.63
   1   2  -6    5.61    0.60
   1   2  -6    6.03    0.62
  -1  -2   6    7.13    0.66
  -1  -2   6    3.95    0.89
  -1  -2   6    6.63    0.81
   0   2  -6   61.39    3.77
   0   2  -6   64.73    3.73
   0   2  -6   61.08    3.76
   0  -2   6   54.57    3.89
   0  -2   6   56.61    3.79
   0  -2   6   56.81    3.82
   0  -2   6   59.52    3.74
   0  -2   6   54.11    3.74
  -1   2  -6   12.66    0.95
  -1   2  -6   10.37    0.92
  -1   2  -6    9.97    0.83
   1  -2   6   10.26    1.01
   1  -2   6   10.83    1.12
   1  -2   6   10.13    1.08
  -2   2  -6    5.48    0.65
  -2   2  -6    4.52    0.45
  -2   2  -6    3.38    0.51
  -2   2  -6    3.30    0.56
   2  -2   6    4.39    0.74
   2  -2   6    4.68    0.66
   2  -2   6    3.82    0.50
  -3   2  -6    8.35    0.88
  -3   2  -6    9.83    1.00
  -3   2  -6   10.10    1.04
   3  -2   6   10.04    0.92
   3  -2   6    7.11    1.02
  -4   2  -6   14.62    1.44
  -4   2  -6   15.58    1.37
  -4   2  -6   15.82    1.57
   4  -2   6   15.89    1.25
  -5   2  -6    3.41    0.72
  -5   2  -6    3.92    0.80
  -5   2  -6    2.70    0.88
   5  -2   6    3.89    0.90
  -6   2  -6    7.54    1.21
  -6   2  -6    7.82    1.11
  -6   2  -6    5.83    1.20
   6  -2   6    8.23    1.21
  -7   2  -6    0.39    0.89
  -7   2  -6    0.39    0.88
  -7   2  -6   -0.21    0.76
   7  -2   6   -0.16    0.81
  -8   2  -6    3.53    1.22
  -8   2  -6    0.96    0.99
  -8   2  -6    4.98    1.34
   8  -2   6    3.15    1.00
  -9   2  -6    3.93    1.23
  -9   2  -6    3.66    1.54
   9   1  -6    0.64    0.99
  -9  -1   6    1.66    1.57
  -9  -1   6   -1.78    0.93
   8   1  -6    4.28    1.25
  -8  -1   6    3.67    1.41
  -8  -1   6    2.31    1.13
  -8  -1   6    4.59    1.12
   7   1  -6   15.24    1.77
  -7  -1   6   15.45    1.77
  -7  -1   6   13.92    2.00
  -7  -1   6   11.59    1.64
   6   1  -6    0.78    0.82
  -6  -1   6    0.79    1.03
  -6  -1   6   -0.49    0.34
  -6  -1   6    0.97    0.86
   5   1  -6   15.91    1.61
  -5  -1   6   15.99    1.15
  -5  -1   6   16.45    1.68
  -5  -1   6   12.91    1.67
  -5  -1   6   16.97    1.24
   4   1  -6   16.49    1.49
  -4  -1   6   16.62    1.54
  -4  -1   6   17.54    1.69
  -4  -1   6   15.39    1.09
  -4  -1   6   16.99    1.08
  -4  -1   6   13.46    1.19
  -3  -1   6   18.29    1.32
  -3  -1   6   15.70    1.55
  -3  -1   6   16.81    1.29
  -3  -1   6   18.51    1.13
  -3  -1   6   16.50    1.64
   2   1  -6   12.61    1.14
  -2  -1   6   13.67    0.90
  -2  -1   6   13.98    1.43
  -2  -1   6   12.72    0.96
  -2  -1   6   17.40    1.17
   1   1  -6   32.71    2.14
   1   1  -6   32.11    2.20
   1   1  -6   33.27    2.11
   1   1  -6   35.35    2.24
  -1  -1   6   35.42    2.30
  -1  -1   6   33.35    2.41
  -1  -1   6   34.43    2.16
  -1  -1   6   33.12    2.12
   0   1  -6   44.52    2.80
   0   1  -6   45.90    2.80
   0   1  -6   42.92    2.93
   0   1  -6   39.00    2.74
   0   1  -6   43.88    2.79
   0   1  -6   44.28    2.81
   0  -1   6   48.21    2.87
   0  -1   6   37.50    2.79
   0  -1   6   41.85    2.87
   0  -1   6   50.13    2.85
   0  -1   6   43.18    2.92
  -1   1  -6    1.09    0.35
  -1   1  -6    0.68    0.31
  -1   1  -6    0.59    0.20
   1  -1   6   -0.06    0.45
   1  -1   6   -0.30    0.41
   1  -1   6    0.43    0.25
   1  -1   6    0.92    0.40
   1  -1   6    0.38    0.19
  -2   1  -6    2.49    0.54
  -2   1  -6    2.68    0.28
  -2   1  -6    2.41    0.39
  -2   1  -6    3.82    0.54
   2  -1   6    2.94    0.43
   2  -1   6    2.87    0.37
   2  -1   6    2.97    0.56
   2  -1   6    0.70    0.60
  -3   1  -6   74.37    5.07
  -3   1  -6   85.02    4.96
  -3   1  -6   75.74    5.03
   3  -1   6   75.12    4.97
  -4   1  -6   14.55    1.31
  -4   1  -6   11.94    1.32
  -4   1  -6   14.18    1.18
   4  -1   6   12.32    1.11
   4  -1   6   15.30    1.41
  -5   1  -6   81.25    5.87
  -5   1  -6   89.35    5.69
  -5   1  -6   81.37    5.78
   5  -1   6   96.98    5.84
  -6   1  -6   -0.04    0.52
  -6   1  -6   -0.29    0.63
  -6   1  -6    0.96    0.76
   6  -1   6   -0.44    0.58
  -7   1  -6   34.80    2.73
  -7   1  -6   36.48    2.90
  -7   1  -6   34.62    3.03
   7  -1   6   33.26    2.81
  -8   1  -6    8.95    1.48
  -8   1  -6   11.43    1.50
  -8   1  -6   14.66    1.93
   8  -1   6   11.14    1.56
  -9   1  -6    0.43    1.19
  -9   1  -6    1.25    1.16
   9   0  -6    7.31    1.56
  -9   0   6    9.33    1.76
  -9   0   6    8.19    2.14
   8   0  -6    1.79    1.15
  -8   0   6    1.51    1.04
  -8   0   6    2.39    1.44
   7   0  -6    5.53    1.25
  -7   0   6    3.21    1.14
  -7   0   6    6.09    1.56
  -7   0   6    5.73    1.19
   6   0  -6    2.99    0.89
  -6   0   6    2.76    1.15
  -6   0   6    3.28    0.93
   5   0  -6    0.45    0.69
  -5   0   6    1.38    0.31
  -5   0   6   -0.73    0.83
  -5   0   6    1.17    0.71
   4   0  -6   16.23    1.45
  -4   0   6   17.36    1.16
  -4   0   6   15.92    1.50
  -4   0   6   16.89    1.16
  -4   0   6   14.98    1.08
  -4   0   6   16.00    1.69
   3   0  -6    0.33    0.45
   3   0  -6    1.03    0.33
  -3   0   6    1.34    0.32
  -3   0   6    0.76    0.62
  -3   0   6    0.81    0.58
  -3   0   6    0.86    0.28
   2   0  -6    1.87    0.43
   2   0  -6    2.85    0.48
   2   0  -6    3.50    0.61
  -2   0   6    3.86    0.50
  -2   0   6    2.67    0.41
  -2   0   6    3.48    0.72
  -2   0   6    2.52    0.69
   1   0  -6    3.30    0.43
   1   0  -6    3.36    0.49
   1   0  -6    3.42    0.50
   1   0  -6    3.67    0.29
   1   0  -6    3.29    0.37
  -1   0   6    2.81    0.36
  -1   0   6    3.18    0.64
  -1   0   6    3.35    0.49
   0   0  -6  204.90   11.41
   0   0  -6  197.95   11.40
   0   0  -6  190.62   11.51
   0   0  -6  174.85   11.40
   0   0  -6  168.31   11.41
   0   0   6  165.58   11.40
   0   0   6  178.56   11.46
   0   0   6  192.59   11.51
   0   0   6  188.91   11.40
  -1   0  -6   22.54    1.56
  -1   0  -6   22.73    1.55
  -1   0  -6   21.34    1.49
  -1   0  -6   22.61    1.54
   1   0   6   21.00    1.54
   1   0   6   23.29    1.42
   1   0   6   21.88    1.53
   1   0   6   21.11    1.58
  -2   0  -6    2.04    0.40
  -2   0  -6    1.51    0.49
  -2   0  -6    2.34    0.37
  -2   0  -6    1.92    0.28
   2   0   6    2.13    0.31
   2   0   6    2.32    0.34
   2   0   6    1.92    0.50
  -3   0  -6   39.97    2.78
  -3   0  -6   42.87    2.88
  -3   0  -6   41.78    2.58
  -3   0  -6   40.67    2.66
   3   0   6   41.92    2.76
   3   0   6   40.45    2.71
   3   0   6   41.58    2.90
  -4   0  -6    0.32    0.24
  -4   0  -6    0.29    0.49
  -4   0  -6    0.98    0.33
  -4   0  -6    0.25    0.48
   4   0   6    1.17    0.61
  -5   0  -6   34.22    2.32
  -5   0  -6   31.70    2.48
  -5   0  -6   31.62    2.53
   5   0   6   31.32    2.48
  -6   0  -6    9.52    1.06
  -6   0  -6    7.41    1.13
  -6   0  -6    8.99    1.30
   6   0   6    9.60    1.25
  -7   0  -6    4.54    1.09
  -7   0  -6    7.11    1.19
  -7   0  -6    4.89    0.90
   7   0   6    5.43    1.08
  -8   0  -6    8.42    1.46
  -8   0  -6    9.89    1.30
  -8   0  -6    9.87    1.55
   8   0   6   12.66    1.59
  -9   0  -6   -0.17    1.01
  -9   0  -6    2.34    1.22
   9   0   6    1.57    0.95
  -9   1   6   -0.28    1.63
  -9   1   6    3.87    1.40
   8  -1  -6    0.67    0.87
  -8   1   6    0.05    1.05
  -8   1   6    3.72    1.58
   7  -1  -6    0.02    0.81
  -7   1   6    0.47    1.13
  -7   1   6   -0.94    0.90
  -7   1   6    0.52    0.90
   6  -1  -6    6.30    1.15
  -6   1   6    6.96    1.17
  -6   1   6    8.95    1.37
  -6   1   6    6.80    1.40
   5  -1  -6    0.13    0.62
  -5   1   6    0.30    0.84
  -5   1   6    0.16    0.71
   4  -1  -6    6.31    0.93
  -4   1   6    6.41    0.50
  -4   1   6    7.09    1.04
  -4   1   6    6.46    0.59
  -4   1   6    6.03    1.09
   3  -1  -6    2.18    0.32
   3  -1  -6    1.08    0.51
   3  -1  -6    1.39    0.45
  -3   1   6    2.26    0.31
  -3   1   6    1.76    0.64
  -3   1   6    1.38    0.66
  -3   1   6    1.83    0.27
   2  -1  -6   23.37    1.56
   2  -1  -6   25.92    1.73
   2  -1  -6   26.23    1.68
   2  -1  -6   19.59    1.46
  -2   1   6   21.34    1.80
  -2   1   6   25.62    1.58
  -2   1   6   23.97    1.90
   1  -1  -6   20.36    1.38
   1  -1  -6   18.86    1.35
   1  -1  -6   18.28    1.36
   1  -1  -6   19.25    1.24
   1  -1  -6   19.39    1.35
  -1   1   6   19.90    1.39
  -1   1   6   17.36    1.53
  -1   1   6   18.52    1.58
  -1   1   6   18.91    1.26
  -1   1   6   20.05    1.36
   0  -1  -6   13.78    1.11
   0  -1  -6   15.44    1.07
   0  -1  -6   15.39    1.07
   0   1   6   13.56    1.15
   0   1   6   11.88    1.22
   0   1   6   16.58    1.08
   0   1   6   15.87    1.02
   0   1   6   14.53    1.12
   0   1   6   14.85    1.07
  -1  -1  -6   84.89    5.16
  -1  -1  -6   90.22    5.15
  -1  -1  -6   85.46    5.18
   1   1   6   80.29    5.08
   1   1   6   76.37    5.08
   1   1   6   85.34    5.17
   1   1   6   67.47    5.14
   1   1   6   84.28    5.17
  -2  -1  -6   51.12    3.48
  -2  -1  -6   52.77    3.56
  -2  -1  -6   53.98    3.47
   2   1   6   61.85    3.62
   2   1   6   56.08    3.39
   2   1   6   54.52    3.48
   2   1   6   51.40    3.49
   2   1   6   56.33    3.57
  -3  -1  -6    1.72    0.31
  -3  -1  -6    1.46    0.42
  -3  -1  -6    1.22    0.21
  -3  -1  -6    0.64    0.47
  -3  -1  -6    1.42    0.22
   3   1   6    1.26    0.58
  -4  -1  -6   28.02    1.89
  -4  -1  -6   27.91    1.91
  -4  -1  -6   30.47    2.12
  -4  -1  -6   29.71    1.97
  -4  -1  -6   31.02    2.22
   4   1   6   31.87    2.21
  -5  -1  -6   34.79    2.55
  -5  -1  -6   35.27    2.17
  -5  -1  -6   32.12    2.58
  -5  -1  -6   35.38    2.38
  -5  -1  -6   32.94    2.15
   5   1   6   34.64    2.55
  -6  -1  -6   13.30    1.49
  -6  -1  -6   15.85    1.33
  -6  -1  -6   12.56    1.55
   6   1   6   13.40    1.53
  -7  -1  -6    2.41    0.92
  -7  -1  -6    3.96    0.75
  -7  -1  -6    2.73    0.84
   7   1   6    4.40    1.03
  -8  -1  -6    2.95    1.01
  -8  -1  -6    2.09    0.93
  -8  -1  -6    2.09    0.73
   8   1   6    1.00    0.92
  -9  -1  -6    1.85    1.01
  -9  -1  -6    1.22    1.09
   9   1   6    0.62    0.98
 -10  -1  -6    0.41    1.14
 -10  -1  -6   -0.11    1.31
  -8   2   6    0.33    1.22
  -8   2   6   -0.30    0.90
   7  -2  -6    1.59    0.95
  -7   2   6    1.73    1.09
  -7   2   6    2.67    1.26
  -7   2   6    3.28    1.00
   6  -2  -6   22.34    2.15
  -6   2   6   25.05    2.18
  -6   2   6   24.19    2.67
  -6   2   6   26.41    2.50
   5  -2  -6    0.82    0.70
  -5   2   6   -0.05    0.73
  -5   2   6   -0.95    0.65
  -5   2   6    0.06    0.93
   4  -2  -6   10.42    1.20
  -4   2   6    8.76    1.34
  -4   2   6   11.15    1.32
  -4   2   6   12.84    1.33
   3  -2  -6   29.10    2.18
   3  -2  -6   30.84    1.93
   3  -2  -6   31.33    2.19
   3  -2  -6   28.15    2.01
  -3   2   6   29.81    2.41
  -3   2   6   31.62    2.28
  -3   2   6   31.42    2.01
   2  -2  -6   73.22    5.06
   2  -2  -6   81.11    4.95
   2  -2  -6   72.73    5.06
   2  -2  -6   82.09    4.95
  -2   2   6   79.08    4.97
  -2   2   6   83.56    5.21
  -2   2   6   83.13    5.29
   1  -2  -6   15.49    1.31
   1  -2  -6   18.76    1.40
   1  -2  -6   19.15    1.26
   1  -2  -6   19.61    1.31
  -1   2   6   18.74    1.58
  -1   2   6   18.49    1.55
   0  -2  -6   13.24    1.15
   0  -2  -6   15.98    1.25
   0  -2  -6   15.93    1.15
   0  -2  -6   17.77    1.25
   0  -2  -6   16.63    1.20
   0  -2  -6   14.54    1.12
   0   2   6   18.06    1.15
   0   2   6   16.72    1.32
   0   2   6   14.53    1.27
  -1  -2  -6    9.65    0.89
  -1  -2  -6   10.24    0.85
  -1  -2  -6   11.11    0.84
  -1  -2  -6   10.12    0.81
   1   2   6   10.05    0.93
   1   2   6    9.96    0.79
   1   2   6    8.85    0.86
   1   2   6   11.33    0.72
  -2  -2  -6   18.57    1.16
  -2  -2  -6   14.56    1.33
  -2  -2  -6   17.29    1.28
  -2  -2  -6   15.08    1.26
   2   2   6   15.43    1.35
   2   2   6   16.27    1.30
   2   2   6   18.83    1.20
   2   2   6   17.75    1.18
  -3  -2  -6   16.50    1.19
  -3  -2  -6   15.20    1.04
  -3  -2  -6   16.39    1.36
  -3  -2  -6   16.80    1.19
   3   2   6   15.39    1.42
   3   2   6   15.25    1.13
  -4  -2  -6   26.69    1.79
  -4  -2  -6   26.37    1.90
  -4  -2  -6   27.29    1.77
  -4  -2  -6   26.75    2.03
  -4  -2  -6   25.54    1.78
   4   2   6   26.57    1.78
   4   2   6   25.55    2.04
  -5  -2  -6    2.22    0.68
  -5  -2  -6    4.19    0.65
  -5  -2  -6    2.35    0.48
  -5  -2  -6    3.50    0.47
   5   2   6    3.48    0.77
  -6  -2  -6    0.87    0.62
  -6  -2  -6    1.74    0.73
  -6  -2  -6    0.97    0.49
  -6  -2  -6    1.99    0.49
   6   2   6    1.05    0.76
  -7  -2  -6    4.70    0.97
  -7  -2  -6    3.26    0.75
  -7  -2  -6    3.60    0.96
   7   2   6    5.27    1.08
  -8  -2  -6    9.30    1.34
  -8  -2  -6    9.24    1.46
  -8  -2  -6    7.63    1.08
   8   2   6    8.95    1.37
  -9  -2  -6    1.30    1.10
  -9  -2  -6    1.75    1.00
   9   2   6    1.26    0.96
 -10  -2  -6    3.15    1.15
 -10  -2  -6    3.59    1.48
  10   2   6    0.22    1.12
  -8   3   6   16.70    2.19
  -8   3   6   13.40    2.25
  -7   3   6    1.91    1.02
  -7   3   6    2.86    1.29
   6  -3  -6    0.32    0.78
  -6   3   6    1.62    1.02
  -6   3   6    0.55    0.80
  -6   3   6    0.42    0.82
   5  -3  -6   10.75    1.32
  -5   3   6    8.07    1.40
  -5   3   6    9.88    1.28
  -5   3   6    6.44    1.16
   4  -3  -6    0.61    0.56
   4  -3  -6    0.69    0.42
  -4   3   6    1.28    0.72
  -4   3   6    0.47    0.74
  -4   3   6    1.43    0.68
   3  -3  -6   13.81    1.23
   3  -3  -6   12.68    1.25
   3  -3  -6   13.16    1.06
  -3   3   6   12.76    1.34
  -3   3   6   14.90    1.50
  -3   3   6   10.67    1.27
   2  -3  -6   14.10    1.04
   2  -3  -6   14.27    1.14
   2  -3  -6   12.02    1.19
   2  -3  -6   12.55    0.94
  -2   3   6   14.29    1.38
  -2   3   6   12.79    1.25
  -2   3   6   13.31    1.30
   1  -3  -6    1.39    0.26
   1  -3  -6    0.64    0.34
   1  -3  -6    1.99    0.51
   1  -3  -6    1.38    0.33
   1  -3  -6    0.96    0.35
  -1   3   6    1.56    0.61
  -1   3   6    1.10    0.56
   0  -3  -6    0.51    0.26
   0  -3  -6   -0.01    0.31
   0  -3  -6   -0.12    0.36
   0  -3  -6    0.81    0.41
   0  -3  -6   -0.33    0.28
   0   3   6    0.42    0.44
   0   3   6    0.35    0.33
   0   3   6    0.35    0.55
  -1  -3  -6    8.82    0.75
  -1  -3  -6    9.28    0.85
  -1  -3  -6    7.12    0.80
   1   3   6    8.29    0.88
   1   3   6    7.80    0.76
   1   3   6    9.12    0.97
   1   3   6    8.41    0.57
  -2  -3  -6   46.96    2.74
  -2  -3  -6   42.93    2.81
  -2  -3  -6   47.26    2.88
  -2  -3  -6   49.47    3.00
   2   3   6   41.20    2.77
   2   3   6   40.85    2.87
   2   3   6   40.11    2.96
   2   3   6   43.95    2.98
  -3  -3  -6    3.83    0.71
  -3  -3  -6    4.04    0.36
  -3  -3  -6    3.69    0.61
  -3  -3  -6    2.89    0.38
   3   3   6    3.60    0.72
   3   3   6    3.54    0.49
  -4  -3  -6    7.72    0.85
  -4  -3  -6    5.54    0.67
  -4  -3  -6    7.93    0.71
   4   3   6    7.82    0.75
   4   3   6    8.55    1.05
  -5  -3  -6    0.04    0.36
  -5  -3  -6    0.44    0.36
  -5  -3  -6    0.27    0.55
   5   3   6    0.14    0.35
   5   3   6    0.68    0.65
  -6  -3  -6    0.37    0.49
  -6  -3  -6    0.11    0.43
  -6  -3  -6    0.74    0.69
   6   3   6    0.08    0.67
  -7  -3  -6    9.41    1.11
  -7  -3  -6    7.11    1.22
  -7  -3  -6   11.79    1.17
  -7  -3  -6    9.01    1.19
   7   3   6    9.11    1.33
  -8  -3  -6    1.84    0.74
  -8  -3  -6    2.64    0.93
  -8  -3  -6    2.84    0.96
   8   3   6    2.98    1.06
  -9  -3  -6    2.48    1.12
  -9  -3  -6    2.17    1.02
   9   3   6    2.78    1.14
 -10  -3  -6    0.24    1.06
 -10  -3  -6    3.40    1.37
  10   3   6    4.95    1.23
  -7   4   6    1.99    1.42
  -7   4   6    0.17    1.00
  -6   4   6    0.93    0.95
  -6   4   6   -0.29    0.87
  -6   4   6   -0.52    0.90
   5  -4  -6    1.22    0.72
  -5   4   6    0.29    0.80
  -5   4   6    1.64    0.85
  -5   4   6    0.21    1.03
   4  -4  -6   -0.08    0.46
   4  -4  -6    0.11    0.54
  -4   4   6    0.30    0.71
  -4   4   6   -0.99    0.78
  -4   4   6   -0.35    0.68
   3  -4  -6   22.47    1.84
   3  -4  -6   22.28    1.68
   3  -4  -6   19.90    1.57
  -3   4   6   19.45    1.82
  -3   4   6   20.57    2.01
  -3   4   6   19.03    1.73
   2  -4  -6    6.63    0.87
   2  -4  -6    8.29    0.83
   2  -4  -6    7.30    0.75
   2  -4  -6    7.57    0.56
   2  -4  -6    6.38    0.59
  -2   4   6    5.02    0.80
  -2   4   6    4.89    0.91
  -2   4   6    6.42    0.95
   1  -4  -6    3.63    0.62
   1  -4  -6    4.20    0.58
   1  -4  -6    5.13    0.52
   1  -4  -6    4.61    0.53
  -1   4   6    5.51    0.82
  -1   4   6    3.36    0.56
  -1   4   6    3.11    0.69
   0  -4  -6    4.50    0.46
   0  -4  -6    5.27    0.67
   0  -4  -6    3.24    0.57
   0  -4  -6    3.69    0.49
   0  -4  -6    6.17    0.61
   0   4   6    5.34    0.81
   0   4   6    3.93    0.47
   0   4   6    3.99    0.67
  -1  -4  -6   32.85    2.42
  -1  -4  -6   37.97    2.30
  -1  -4  -6   36.28    2.40
   1   4   6   34.09    2.35
   1   4   6   31.58    2.49
   1   4   6   35.82    2.40
  -2  -4  -6    0.68    0.31
  -2  -4  -6    1.27    0.47
  -2  -4  -6    1.32    0.32
   2   4   6    0.62    0.29
   2   4   6   -0.28    0.56
   2   4   6    0.17    0.38
  -3  -4  -6    3.01    0.32
  -3  -4  -6    3.54    0.40
  -3  -4  -6    3.76    0.52
  -3  -4  -6    3.86    0.67
   3   4   6    3.84    0.55
   3   4   6    3.88    0.73
  -4  -4  -6    7.67    0.62
  -4  -4  -6    6.19    0.65
  -4  -4  -6    5.71    0.77
  -4  -4  -6    5.97    0.89
   4   4   6    8.63    0.85
   4   4   6    7.52    1.00
  -5  -4  -6   18.93    1.40
  -5  -4  -6   16.85    1.38
  -5  -4  -6   17.05    1.53
  -5  -4  -6   15.14    1.56
   5   4   6   17.40    1.61
   5   4   6   16.91    1.39
  -6  -4  -6   -0.26    0.44
  -6  -4  -6   -0.38    0.54
  -6  -4  -6    0.30    0.46
   6   4   6    0.41    0.45
   6   4   6   -0.90    0.70
  -7  -4  -6    7.63    1.18
  -7  -4  -6    6.04    0.93
  -7  -4  -6    6.12    0.90
   7   4   6    5.21    1.14
  -8  -4  -6   -0.73    0.60
  -8  -4  -6    0.52    0.79
  -8  -4  -6    1.47    0.70
   8   4   6    0.28    0.85
  -9  -4  -6    7.18    1.30
  -9  -4  -6    5.58    1.37
   9   4   6    7.66    1.41
 -10  -4  -6    3.31    1.16
 -10  -4  -6    4.55    1.42
  10   4   6    3.34    1.19
  -7   5   6   -1.06    1.03
  -7   5   6    0.18    1.26
  -6   5   6    2.26    1.24
  -6   5   6    1.52    0.95
   5  -5  -6    2.66    0.64
  -5   5   6    2.84    1.21
  -5   5   6    1.86    0.96
  -5   5   6    1.85    0.91
   4  -5  -6   41.74    3.05
   4  -5  -6   44.81    3.16
  -4   5   6   43.47    3.27
  -4   5   6   44.46    3.48
  -4   5   6   46.21    3.39
   3  -5  -6   -0.05    0.63
   3  -5  -6   -0.06    0.48
   3  -5  -6    0.35    0.48
  -3   5   6    0.82    0.68
  -3   5   6    0.42    0.59
  -3   5   6    1.16    0.82
   2  -5  -6    1.03    0.33
   2  -5  -6    0.32    0.55
   2  -5  -6    0.20    0.38
   2  -5  -6    0.12    0.44
  -2   5   6   -0.23    0.47
  -2   5   6    0.23    0.65
  -2   5   6    0.33    0.63
   1  -5  -6    8.46    0.99
   1  -5  -6    9.78    0.85
   1  -5  -6   10.70    1.11
  -1   5   6   10.66    1.20
  -1   5   6   11.70    1.31
  -1   5   6   11.65    1.04
   0  -5  -6    8.98    0.71
   0  -5  -6   10.65    1.02
   0  -5  -6    9.85    0.97
   0   5   6    9.15    0.80
   0   5   6    9.89    1.05
   0   5   6    9.11    1.17
  -1  -5  -6   22.79    1.42
  -1  -5  -6   20.07    1.63
  -1  -5  -6   22.51    1.52
  -1  -5  -6   25.04    1.76
   1   5   6   21.35    1.40
   1   5   6   21.99    1.65
  -2  -5  -6    6.55    0.62
  -2  -5  -6    6.65    0.90
  -2  -5  -6    5.95    0.77
  -2  -5  -6    6.59    0.56
   2   5   6    6.68    0.86
   2   5   6    5.75    0.66
   2   5   6    6.66    0.78
  -3  -5  -6   16.20    1.61
  -3  -5  -6   20.14    1.38
  -3  -5  -6   20.02    1.54
   3   5   6   18.25    1.64
   3   5   6   19.09    1.48
  -4  -5  -6    2.72    0.49
  -4  -5  -6    2.39    0.69
  -4  -5  -6    2.91    0.37
   4   5   6    3.22    0.77
   4   5   6    2.70    0.56
  -5  -5  -6   56.91    4.13
  -5  -5  -6   68.60    3.96
  -5  -5  -6   60.81    4.05
   5   5   6   59.84    4.03
   5   5   6   53.49    4.19
  -6  -5  -6    5.85    1.06
  -6  -5  -6    6.02    0.94
  -6  -5  -6    5.83    0.80
  -6  -5  -6    8.53    0.95
   6   5   6    6.75    0.91
   6   5   6    6.97    1.16
  -7  -5  -6    5.53    0.88
  -7  -5  -6    3.28    0.78
  -7  -5  -6    4.90    0.96
  -7  -5  -6    4.67    1.04
   7   5   6    3.15    1.00
   7   5   6    4.42    0.78
  -8  -5  -6    4.18    1.00
  -8  -5  -6    2.79    0.77
  -8  -5  -6    3.02    0.92
   8   5   6    4.74    1.21
  -9  -5  -6   -0.37    0.68
  -9  -5  -6   -0.55    0.77
   9   5   6    1.24    0.90
 -10  -5  -6    7.35    1.46
 -10  -5  -6    4.56    1.22
  10   5   6    4.77    1.37
  -6   6   6    0.22    0.99
  -6   6   6    1.89    1.15
   5  -6  -6    2.64    0.97
  -5   6   6    0.63    1.03
  -5   6   6    1.50    0.92
   4  -6  -6   -0.19    0.55
  -4   6   6   -0.91    0.83
  -4   6   6   -1.21    0.77
  -4   6   6   -0.47    0.74
   3  -6  -6    0.27    0.68
   3  -6  -6   -0.14    0.50
  -3   6   6    0.12    0.65
  -3   6   6   -0.14    0.78
  -3   6   6    0.25    0.77
   2  -6  -6    0.41    0.63
   2  -6  -6    2.03    0.45
   2  -6  -6    1.49    0.58
  -2   6   6    0.63    0.56
  -2   6   6    1.89    0.78
  -2   6   6    2.18    0.92
   1  -6  -6   60.70    3.97
   1  -6  -6   62.78    4.05
  -1   6   6   55.64    4.15
  -1   6   6   55.47    3.88
  -1   6   6   61.43    4.11
   0  -6  -6    5.41    0.79
   0  -6  -6    6.10    0.84
   0   6   6    5.69    0.57
   0   6   6    4.66    0.82
  -1  -6  -6   21.97    1.72
  -1  -6  -6   23.87    1.77
   1   6   6   22.04    1.41
   1   6   6   20.35    1.72
  -2  -6  -6    0.41    0.13
  -2  -6  -6   -0.18    0.47
  -2  -6  -6    0.67    0.58
  -2  -6  -6    0.36    0.25
   2   6   6    0.25    0.50
   2   6   6   -0.21    0.36
  -3  -6  -6   10.00    0.86
  -3  -6  -6   10.15    1.26
  -3  -6  -6   11.02    0.84
  -3  -6  -6   11.60    1.17
   3   6   6   10.72    1.05
   3   6   6    9.60    1.19
  -4  -6  -6   11.78    1.51
  -4  -6  -6   14.36    0.90
  -4  -6  -6   13.03    1.38
  -4  -6  -6   13.74    1.12
  -4  -6  -6   13.09    0.93
   4   6   6   14.64    1.29
   4   6   6   13.65    1.50
  -5  -6  -6    3.42    0.63
  -5  -6  -6    4.31    0.54
  -5  -6  -6    5.51    0.98
   5   6   6    4.98    1.03
   5   6   6    4.56    0.80
  -6  -6  -6    1.99    0.59
  -6  -6  -6    1.88    0.84
  -6  -6  -6    2.38    0.54
   6   6   6    3.52    0.95
   6   6   6    2.80    0.71
  -7  -6  -6   -1.48    0.40
  -7  -6  -6    1.22    0.65
  -7  -6  -6    0.85    0.76
  -7  -6  -6    0.74    0.58
   7   6   6    0.15    0.58
   7   6   6    0.01    0.81
  -8  -6  -6    4.63    0.94
  -8  -6  -6    3.34    1.04
  -8  -6  -6    3.07    0.81
   8   6   6    4.46    1.17
   8   6   6    4.66    0.91
  -9  -6  -6    1.22    1.04
  -9  -6  -6    2.10    0.91
  -9  -6  -6    2.61    0.77
   9   6   6    2.83    1.14
 -10  -6  -6    0.29    0.94
 -10  -6  -6    2.09    1.30
 -10  -6  -6   -1.31    1.24
  10   6   6    1.99    1.14
  -6   7   6    2.88    1.13
  -6   7   6    2.63    1.41
  -5   7   6    1.25    0.87
  -5   7   6   -2.03    0.94
   4  -7  -6    8.50    1.15
  -4   7   6    4.46    1.04
  -4   7   6    5.46    1.27
   3  -7  -6   19.78    1.64
   3  -7  -6   15.48    1.78
  -3   7   6   17.06    1.73
  -3   7   6   14.63    1.80
   2  -7  -6    3.03    0.53
   2  -7  -6    1.40    0.75
   2  -7  -6    2.47    0.75
  -2   7   6    1.04    0.86
  -2   7   6    1.51    0.59
   1  -7  -6   52.35    3.50
   1  -7  -6   45.14    3.38
  -1   7   6   49.29    3.28
  -1   7   6   48.36    3.52
   0  -7  -6    8.34    1.07
   0  -7  -6    9.38    1.08
   0   7   6    8.28    0.79
   0   7   6    7.92    1.07
  -1  -7  -6   93.16    6.20
  -1  -7  -6   92.98    6.26
   1   7   6  100.31    5.94
   1   7   6   94.48    6.25
  -2  -7  -6    8.42    0.78
  -2  -7  -6   10.05    1.10
  -2  -7  -6   10.90    1.28
   2   7   6   10.51    1.11
   2   7   6    9.09    1.13
  -3  -7  -6   30.04    1.95
  -3  -7  -6   27.84    2.35
  -3  -7  -6   25.01    2.20
  -3  -7  -6   30.73    1.86
   3   7   6   28.49    2.21
  -4  -7  -6    0.64    0.59
  -4  -7  -6    1.22    0.35
  -4  -7  -6    0.90    0.78
   4   7   6    1.17    0.76
   4   7   6    1.24    0.62
  -5  -7  -6    5.19    0.68
  -5  -7  -6    6.08    0.60
  -5  -7  -6    5.09    0.92
  -5  -7  -6    5.83    1.14
   5   7   6    5.42    0.90
   5   7   6    4.49    1.07
  -6  -7  -6    0.71    0.50
  -6  -7  -6    1.10    0.84
  -6  -7  -6    1.19    0.85
  -6  -7  -6    1.31    0.43
   6   7   6    0.05    0.87
   6   7   6    1.65    0.66
  -7  -7  -6    4.85    1.15
  -7  -7  -6    4.61    0.76
  -7  -7  -6    4.70    0.84
  -7  -7  -6    6.59    1.20
   7   7   6    5.21    1.24
   7   7   6    4.61    0.95
  -8  -7  -6    1.18    0.99
  -8  -7  -6   -0.92    0.55
   8   7   6    1.10    0.73
   8   7   6   -0.41    0.84
  -9  -7  -6    1.09    0.91
  -9  -7  -6    0.99    0.75
   9   7   6   -0.02    0.99
 -10  -7  -6    2.93    0.98
 -10  -7  -6    4.30    1.18
  10   7   6    2.42    1.24
  -5   8   6    1.30    1.12
  -5   8   6    0.64    0.88
   4  -8  -6    6.80    1.19
  -4   8   6    7.41    1.18
  -4   8   6    9.01    1.51
   3  -8  -6    1.61    0.87
   3  -8  -6    2.04    0.74
  -3   8   6    1.40    0.90
  -3   8   6    0.73    0.65
   2  -8  -6    1.61    0.72
   2  -8  -6    0.64    0.77
  -2   8   6   -0.14    0.82
  -2   8   6    0.39    0.54
   1  -8  -6    1.17    0.74
   1  -8  -6    0.49    0.61
   1  -8  -6    1.54    0.59
  -1   8   6    0.49    0.76
  -1   8   6    1.34    0.46
   0  -8  -6    2.49    0.75
   0  -8  -6    3.08    0.81
   0   8   6    1.99    0.77
   0   8   6    1.16    0.35
  -1  -8  -6    1.99    0.71
  -1  -8  -6    1.95    0.79
   1   8   6    2.08    0.27
   1   8   6    1.44    0.66
   1   8   6    1.70    0.70
  -2  -8  -6    0.69    0.63
  -2  -8  -6    0.87    0.75
   2   8   6    0.09    0.60
   2   8   6    0.04    0.55
  -3  -8  -6    8.62    0.75
  -3  -8  -6    9.66    1.15
  -3  -8  -6    9.73    1.30
   3   8   6   11.77    1.29
  -4  -8  -6   -0.01    0.69
  -4  -8  -6    0.75    0.70
  -4  -8  -6    0.78    0.31
   4   8   6    0.20    0.62
  -5  -8  -6    7.03    1.26
  -5  -8  -6    6.17    0.70
  -5  -8  -6    7.20    1.12
   5   8   6    6.12    1.02
  -6  -8  -6   -0.02    0.92
  -6  -8  -6    0.23    0.41
  -6  -8  -6    1.69    0.84
   6   8   6    0.00    0.65
   6   8   6    0.76    0.89
  -7  -8  -6    1.41    0.60
  -7  -8  -6    0.86    0.92
  -7  -8  -6    2.12    1.05
   7   8   6    1.40    0.77
   7   8   6    2.76    1.08
  -8  -8  -6    0.45    0.61
  -8  -8  -6    0.55    0.98
  -8  -8  -6    1.33    1.02
   8   8   6    1.45    0.81
   8   8   6    2.48    1.22
  -9  -8  -6    1.87    1.19
  -9  -8  -6    0.37    0.65
  -9  -8  -6    1.91    1.06
   9   8   6    0.94    1.10
   9   8   6    1.19    0.80
 -10  -8  -6   11.03    1.87
 -10  -8  -6   11.92    1.94
  10   8   6   11.03    1.91
  -4   9   6    0.83    1.29
   3  -9  -6    1.62    0.76
  -3   9   6   -0.40    1.08
   2  -9  -6    0.33    0.68
   2  -9  -6   -0.34    0.73
  -2   9   6    1.10    0.98
   1  -9  -6    3.31    0.73
   1  -9  -6    3.67    0.89
   1  -9  -6    1.73    0.84
  -1   9   6    2.86    0.97
   0  -9  -6    1.26    0.83
   0  -9  -6    0.70    0.73
   0  -9  -6    0.52    0.68
   0   9   6    1.50    0.85
   0   9   6    0.47    0.66
  -1  -9  -6    0.32    0.69
  -1  -9  -6    1.07    0.72
   1   9   6   -0.04    0.62
   1   9   6   -0.47    0.68
  -2  -9  -6    0.63    0.78
  -2  -9  -6    0.18    0.68
   2   9   6    0.11    0.57
   2   9   6    0.20    0.60
  -3  -9  -6    3.00    0.94
  -3  -9  -6    3.54    0.89
   3   9   6    3.35    0.86
  -4  -9  -6   11.96    1.41
  -4  -9  -6   11.16    1.54
   4   9   6    9.78    1.31
  -5  -9  -6   10.10    1.56
  -5  -9  -6   10.96    1.37
   5   9   6   12.13    1.49
  -6  -9  -6    0.91    0.80
  -6  -9  -6   -0.69    0.94
   6   9   6    0.78    0.68
  -7  -9  -6    7.68    1.50
  -7  -9  -6    4.87    1.15
   7   9   6    4.17    1.06
  -8  -9  -6    0.62    1.14
  -8  -9  -6    0.61    0.94
   8   9   6   -0.17    0.80
  -9  -9  -6    4.94    1.37
  -9  -9  -6    5.84    1.58
   9   9   6    6.40    1.21
   3 -10  -6    0.91    0.85
  -3  10   6    0.31    0.99
   2 -10  -6    2.46    0.96
   2 -10  -6    4.50    1.17
  -2  10   6    2.73    1.14
   1 -10  -6   -0.16    0.76
   1 -10  -6    0.19    0.84
  -1  10   6    0.71    0.96
  -1  10   6    0.90    0.75
   0 -10  -6    0.17    0.76
   0 -10  -6   -0.19    0.64
   0 -10  -6    0.00    0.69
   0  10   6    0.70    0.82
   0  10   6    0.76    0.78
  -1 -10  -6   -0.50    0.77
  -1 -10  -6    1.28    0.77
  -1 -10  -6   -0.90    0.64
   1  10   6   -0.02    0.65
   1  10   6   -0.38    0.80
  -2 -10  -6   10.94    1.45
  -2 -10  -6   13.94    1.49
   2  10   6    9.27    1.36
  -3 -10  -6    8.67    1.22
  -3 -10  -6    7.26    1.28
   3  10   6    8.92    1.31
  -4 -10  -6    0.70    0.76
  -4 -10  -6    0.94    0.90
   4  10   6    0.45    0.67
  -5 -10  -6    5.21    1.06
  -5 -10  -6    4.63    1.27
   5  10   6    4.78    1.04
  -6 -10  -6    1.25    0.90
  -6 -10  -6    0.29    1.03
   6  10   6    2.74    0.94
  -7 -10  -6    4.75    1.13
  -7 -10  -6    4.42    1.30
   7  10   6    6.00    1.19
  -8 -10  -6    4.59    1.43
  -8 -10  -6    3.85    1.18
   8  10   6    4.48    1.17
  -9 -10  -6    1.31    1.12
  -9 -10  -6   -0.03    1.43
   9  10   6   -1.37    0.80
   2 -11  -6    1.70    1.03
   2 -11  -6    4.72    1.16
  -2  11   6   -0.03    1.22
   1 -11  -6    1.97    0.97
   1 -11  -6   -0.35    0.75
  -1  11   6    0.10    1.01
  -1  11   6    0.65    0.84
   0 -11  -6   10.37    1.50
   0  11   6    9.86    1.52
   0  11   6    8.55    1.41
  -1 -11  -6   -0.21    0.84
  -1 -11  -6   -0.13    0.75
  -1 -11  -6    1.67    0.95
   1  11   6   -0.12    0.84
   1  11   6    0.35    0.81
  -2 -11  -6    2.28    0.93
  -2 -11  -6    1.79    0.79
  -2 -11  -6    3.09    1.13
   2  11   6    2.27    0.91
  -3 -11  -6    1.72    0.99
  -3 -11  -6    1.64    1.12
  -3 -11  -6    1.45    0.80
   3  11   6    1.65    0.88
  -4 -11  -6   -0.61    0.89
  -4 -11  -6   -1.51    0.81
   4  11   6    0.46    0.75
  -5 -11  -6    1.54    1.07
  -5 -11  -6    0.60    0.84
   5  11   6    1.35    0.89
  -6 -11  -6    1.98    1.01
  -6 -11  -6    2.09    1.18
   6  11   6    2.03    0.89
  -7 -11  -6   -0.39    1.06
  -7 -11  -6   -1.90    0.72
   7  11   6    0.33    0.73
  -8 -11  -6    1.21    1.00
  -8 -11  -6    2.11    1.38
   8  11   6    0.83    1.02
   0 -12  -6    0.13    0.88
   0 -12  -6    1.56    0.97
   0  12   6    0.35    1.13
   0  12   6    0.35    0.86
  -1 -12  -6    2.15    1.02
  -1 -12  -6    4.84    1.24
  -1 -12  -6    2.29    1.05
   1  12   6    2.56    0.94
  -2 -12  -6    2.24    1.03
  -2 -12  -6    3.28    1.17
  -2 -12  -6    3.96    1.12
   2  12   6    4.91    1.18
  -3 -12  -6    5.90    1.14
  -3 -12  -6    2.92    1.16
  -3 -12  -6    3.78    1.29
   3  12   6    3.59    1.11
  -4 -12  -6    1.24    0.94
  -4 -12  -6    1.70    1.01
  -4 -12  -6    2.70    1.29
   4  12   6    2.01    1.03
  -5 -12  -6   -0.81    1.02
  -5 -12  -6    2.40    1.29
  -5 -12  -6    2.52    1.30
   5  12   6    1.49    0.94
  -6 -12  -6    7.61    1.33
  -6 -12  -6    5.37    1.51
  -6 -12  -6    5.87    1.67
   6  12   6    4.30    1.14
  -7 -12  -6   -0.66    1.16
  -7 -12  -6   -0.16    1.01
  -7 -12  -6   -1.05    1.02
   7  12   6    0.26    0.86
  -3 -13  -6   -0.61    0.89
  -3 -13  -6   -0.38    1.16
  -3 -13  -6    1.40    0.94
   3  13   6   -1.08    0.80
  -4 -13  -6    0.79    1.25
  -4 -13  -6   -0.88    1.12
  -4 -13  -6    0.59    0.97
   4  13   6   -0.11    0.84
  -5 -13  -6   -0.77    1.03
  -5 -13  -6    0.12    1.27
  -5 -13  -6    1.06    0.98
   5  13   6    0.84    1.02
   6  11  -7   -2.36    0.93
  -6 -11   7   -0.67    1.17
  -6 -11   7   -0.62    0.95
  -6 -11   7    2.38    1.93
   5  11  -7    2.13    1.15
  -5 -11   7   -0.66    1.13
  -5 -11   7    1.15    0.95
   4  11  -7   -0.05    0.97
  -4 -11   7   -0.23    0.95
  -4 -11   7   -2.65    0.89
   3  11  -7    6.64    1.21
  -3 -11   7    3.39    1.26
  -3 -11   7    3.84    1.40
   2  11  -7    0.88    0.93
  -2 -11   7   -1.60    1.11
  -2 -11   7   -0.15    0.91
   1  11  -7    0.65    0.84
  -1 -11   7   -0.01    1.12
  -1 -11   7    1.20    1.07
   0  11  -7    2.30    0.89
   0  11  -7    0.17    0.70
   0 -11   7   -1.20    1.01
   0 -11   7    0.99    1.02
   7  10  -7   -0.11    1.14
  -7 -10   7    1.00    1.24
  -7 -10   7    0.50    1.79
   6  10  -7   -0.48    1.01
  -6 -10   7    0.24    0.97
  -6 -10   7   -0.87    1.14
  -6 -10   7    0.02    1.56
   5  10  -7    1.51    1.03
  -5 -10   7    2.53    1.18
  -5 -10   7    4.52    1.12
   4  10  -7    7.57    1.38
  -4 -10   7    8.68    1.32
  -4 -10   7    8.05    1.53
   3  10  -7   13.61    1.70
  -3 -10   7   15.80    1.81
  -3 -10   7   15.72    1.97
   2  10  -7    9.54    1.38
  -2 -10   7   10.09    1.59
  -2 -10   7    9.02    1.59
   1  10  -7    4.26    1.00
   1  10  -7    4.72    0.88
  -1 -10   7    5.56    1.29
  -1 -10   7    7.36    1.39
   0  10  -7   13.28    1.42
   0  10  -7   11.43    1.53
   0 -10   7   13.82    1.83
   0 -10   7   13.20    1.73
  -1  10  -7    3.28    0.85
  -1  10  -7    2.98    0.88
   1 -10   7    4.00    1.21
   1 -10   7    1.40    1.03
  -2  10  -7   12.46    1.46
   2 -10   7   11.49    1.78
   8   9  -7    1.29    1.00
  -8  -9   7    0.92    1.74
  -8  -9   7    2.63    1.34
   7   9  -7    8.93    1.39
   7   9  -7    9.79    1.64
  -7  -9   7    8.04    2.21
  -7  -9   7    7.46    1.67
   6   9  -7    0.45    0.95
   6   9  -7    1.62    0.75
  -6  -9   7    0.95    1.20
  -6  -9   7    4.40    1.62
  -6  -9   7    0.65    0.80
   5   9  -7    4.17    1.05
   5   9  -7    4.14    0.86
  -5  -9   7    4.84    1.38
  -5  -9   7    4.18    1.59
  -5  -9   7    3.65    1.05
   4   9  -7    9.23    1.40
   4   9  -7   12.72    1.27
  -4  -9   7   11.29    1.71
  -4  -9   7   10.67    1.47
   3   9  -7    5.94    1.11
  -3  -9   7    9.25    1.31
  -3  -9   7    7.77    1.48
   2   9  -7    2.47    0.81
  -2  -9   7    1.93    0.88
  -2  -9   7    4.22    1.17
   1   9  -7    0.82    0.51
   1   9  -7    0.18    0.73
  -1  -9   7    0.46    0.90
  -1  -9   7    1.68    1.01
   0   9  -7    1.84    0.66
   0   9  -7    2.67    0.90
   0  -9   7    2.85    1.00
   0  -9   7    2.55    1.01
  -1   9  -7   -0.37    0.57
  -1   9  -7    0.34    0.61
   1  -9   7   -0.61    0.88
   1  -9   7    0.30    0.82
  -2   9  -7    2.91    0.89
  -2   9  -7    2.60    0.88
   2  -9   7    3.27    0.97
   2  -9   7    1.73    1.13
  -3   9  -7    3.66    0.95
   3  -9   7    4.14    1.25
   8   8  -7    1.05    0.94
  -8  -8   7   -0.28    1.79
  -8  -8   7    0.72    1.16
   7   8  -7    9.04    1.39
   7   8  -7    8.13    1.55
  -7  -8   7   12.82    2.32
  -7  -8   7    9.01    1.59
   6   8  -7    9.49    1.34
   6   8  -7    7.46    1.36
  -6  -8   7    9.02    1.57
  -6  -8   7   10.28    2.15
  -6  -8   7    9.68    1.25
   5   8  -7    5.92    1.01
   5   8  -7    3.83    1.09
  -5  -8   7    6.55    1.05
  -5  -8   7    6.50    1.70
  -5  -8   7    4.97    1.35
   4   8  -7    1.62    0.83
   4   8  -7    2.61    0.68
  -4  -8   7    1.43    0.80
  -4  -8   7    2.35    1.01
   3   8  -7   -0.26    0.48
   3   8  -7   -0.29    0.62
  -3  -8   7   -0.63    0.79
  -3  -8   7    0.34    0.73
   2   8  -7    2.03    0.78
   2   8  -7    2.16    0.54
  -2  -8   7    1.13    0.90
  -2  -8   7    2.42    0.82
   1   8  -7    4.73    0.95
   1   8  -7    2.92    0.68
   1   8  -7    4.43    0.63
  -1  -8   7    2.16    0.94
  -1  -8   7    4.42    1.03
   0   8  -7    3.13    0.83
   0   8  -7    2.98    0.67
   0  -8   7    2.23    0.96
   0  -8   7    3.24    1.00
  -1   8  -7    0.30    0.56
  -1   8  -7    0.32    0.61
   1  -8   7   -0.36    0.84
   1  -8   7    0.16    0.73
  -2   8  -7   -0.29    0.55
  -2   8  -7   -0.14    0.60
   2  -8   7    1.55    0.84
   2  -8   7   -0.13    0.83
  -3   8  -7    0.63    0.73
   3  -8   7    1.86    0.93
  -4   8  -7    1.17    0.89
  -4   8  -7   -0.79    0.95
   4  -8   7    3.02    1.13
   9   7  -7    5.88    1.37
  -9  -7   7    3.41    2.06
  -9  -7   7    3.77    1.82
   8   7  -7    3.06    1.14
  -8  -7   7    4.27    1.80
  -8  -7   7    5.46    1.30
   7   7  -7   -0.37    0.76
  -7  -7   7   -0.23    1.32
  -7  -7   7    0.15    0.99
   6   7  -7    5.27    1.14
   6   7  -7    3.43    0.96
  -6  -7   7    5.57    1.30
  -6  -7   7    7.13    1.73
  -6  -7   7    6.86    1.01
   5   7  -7   -1.08    0.68
   5   7  -7   -0.03    0.65
  -5  -7   7    1.47    0.89
  -5  -7   7    0.41    0.59
  -5  -7   7    1.00    1.21
   4   7  -7   -0.09    0.65
   4   7  -7   -0.18    0.47
  -4  -7   7   -0.17    0.81
  -4  -7   7    0.75    0.62
   3   7  -7    0.96    0.51
   3   7  -7    0.92    0.69
  -3  -7   7    0.57    0.82
  -3  -7   7   -0.30    0.60
   2   7  -7    0.94    0.66
   2   7  -7    0.41    0.43
  -2  -7   7    0.72    0.79
  -2  -7   7    0.95    0.65
   1   7  -7    0.75    0.46
   1   7  -7    0.73    0.48
   1   7  -7    0.48    0.61
  -1  -7   7    0.52    0.69
  -1  -7   7    1.04    0.76
   0   7  -7    2.12    0.56
   0   7  -7    1.98    0.70
   0  -7   7    1.75    0.84
   0  -7   7    1.81    0.84
  -1   7  -7    8.77    1.01
  -1   7  -7    4.67    0.88
   1  -7   7    5.57    1.10
   1  -7   7    8.90    1.19
  -2   7  -7    8.33    1.08
  -2   7  -7    7.63    1.03
   2  -7   7    7.80    1.12
   2  -7   7    5.50    1.27
  -3   7  -7    1.07    0.61
  -3   7  -7    1.29    0.74
  -3   7  -7    0.53    0.77
   3  -7   7    0.65    0.83
   3  -7   7    0.32    0.61
  -4   7  -7    7.10    1.31
  -4   7  -7    8.81    1.26
   4  -7   7    8.42    1.48
  -5   7  -7   -0.80    0.79
  -5   7  -7   -0.18    0.83
   5  -7   7    0.14    0.85
   9   6  -7    2.21    1.11
  -9  -6   7    3.22    1.63
  -9  -6   7   -0.38    1.48
   8   6  -7    0.14    0.91
  -8  -6   7    0.44    1.48
  -8  -6   7   -0.57    1.33
  -8  -6   7   -0.12    0.87
   7   6  -7    1.71    0.95
  -7  -6   7    1.02    0.88
  -7  -6   7   -0.78    1.30
   6   6  -7   10.33    1.45
   6   6  -7   11.90    1.46
  -6  -6   7    9.33    1.41
  -6  -6   7    7.84    1.80
  -6  -6   7    8.95    1.06
   5   6  -7   16.95    1.84
   5   6  -7   17.44    1.73
  -5  -6   7   16.20    2.27
  -5  -6   7   20.02    1.56
  -5  -6   7   14.81    1.81
   4   6  -7    2.63    0.82
   4   6  -7    1.20    0.63
  -4  -6   7    2.14    0.62
  -4  -6   7    1.98    1.16
  -4  -6   7    1.37    0.88
   3   6  -7    9.50    1.22
   3   6  -7   12.76    1.20
  -3  -6   7   11.84    1.22
  -3  -6   7   11.03    1.40
   2   6  -7   39.12    2.59
   2   6  -7   35.16    2.72
  -2  -6   7   36.35    2.68
  -2  -6   7   36.82    2.81
   1   6  -7   33.86    2.39
   1   6  -7   30.37    2.48
   1   6  -7   34.16    2.17
  -1  -6   7   34.15    2.50
  -1  -6   7   35.81    2.61
   0   6  -7    0.43    0.22
   0   6  -7    0.01    0.48
   0   6  -7    0.69    0.47
   0  -6   7   -0.30    0.67
   0  -6   7   -0.19    0.62
  -1   6  -7   12.34    0.99
  -1   6  -7   12.20    1.19
  -1   6  -7   12.21    1.19
   1  -6   7   12.26    1.37
   1  -6   7   10.21    1.35
  -2   6  -7    0.12    0.48
  -2   6  -7    0.42    0.56
  -2   6  -7    0.00    0.36
   2  -6   7   -0.72    0.58
   2  -6   7   -0.11    0.72
  -3   6  -7    0.54    0.72
  -3   6  -7    1.05    0.55
  -3   6  -7    0.00    0.60
  -3   6  -7    1.13    0.55
   3  -6   7    1.45    0.62
   3  -6   7    1.10    0.90
  -4   6  -7    6.15    1.06
  -4   6  -7    4.96    0.94
  -4   6  -7    6.62    1.14
  -4   6  -7    7.51    1.14
   4  -6   7    4.41    1.13
   4  -6   7    5.38    0.86
  -5   6  -7   -0.01    0.76
  -5   6  -7   -0.66    0.77
  -5   6  -7   -0.35    0.67
   5  -6   7    1.06    0.98
  -6   6  -7   -0.25    0.87
  -6   6  -7   -0.55    0.84
  -6   6  -7    1.10    0.95
   6  -6   7   -0.71    0.88
   9   5  -7    0.48    1.09
  -9  -5   7    0.35    1.63
  -9  -5   7   -1.21    1.26
   8   5  -7    1.34    1.02
  -8  -5   7    0.58    1.39
  -8  -5   7    1.08    1.49
  -8  -5   7   -0.21    0.96
   7   5  -7    0.39    0.89
  -7  -5   7   -0.32    0.74
  -7  -5   7    0.12    1.19
  -7  -5   7   -0.34    1.31
   6   5  -7   -0.77    0.74
  -6  -5   7   -0.54    0.45
  -6  -5   7    1.00    1.18
  -6  -5   7   -0.26    0.69
   5   5  -7    0.69    0.68
   5   5  -7   -0.03    0.70
  -5  -5   7    0.25    0.37
  -5  -5   7   -0.34    0.72
  -5  -5   7    0.19    0.44
  -5  -5   7    0.18    0.99
   4   5  -7    0.86    0.56
   4   5  -7    2.02    0.72
  -4  -5   7    2.24    0.56
  -4  -5   7    1.94    0.26
  -4  -5   7    1.32    1.04
  -4  -5   7    1.88    0.84
   3   5  -7   10.84    1.14
   3   5  -7   11.88    1.22
  -3  -5   7   14.11    1.16
  -3  -5   7    9.14    1.32
  -3  -5   7   11.01    1.60
   2   5  -7    8.47    0.92
   2   5  -7    8.56    1.05
  -2  -5   7   10.45    1.18
  -2  -5   7    8.59    0.99
   1   5  -7    0.33    0.21
   1   5  -7    0.80    0.39
   1   5  -7    0.46    0.47
   1   5  -7    0.26    0.18
  -1  -5   7    0.06    0.48
  -1  -5   7    0.20    0.64
  -1  -5   7    0.89    0.30
   0   5  -7   15.97    1.12
   0   5  -7   14.09    1.32
   0   5  -7   17.44    1.31
   0  -5   7   13.82    1.45
   0  -5   7   16.29    1.46
  -1   5  -7   28.80    2.12
  -1   5  -7   29.78    2.01
  -1   5  -7   30.94    2.12
   1  -5   7   28.00    2.23
   1  -5   7   27.88    2.26
  -2   5  -7   21.16    1.68
  -2   5  -7   20.33    1.53
  -2   5  -7   16.54    1.49
  -2   5  -7   19.31    1.74
   2  -5   7   19.65    1.78
   2  -5   7   18.32    1.66
  -3   5  -7   15.87    1.64
  -3   5  -7   15.87    1.62
  -3   5  -7   16.66    1.50
  -3   5  -7   18.84    1.41
   3  -5   7   15.88    1.46
   3  -5   7   15.52    1.70
  -4   5  -7   14.63    1.30
  -4   5  -7   16.60    1.64
  -4   5  -7   12.96    1.47
  -4   5  -7   15.27    1.56
   4  -5   7   12.50    1.32
   4  -5   7   14.64    1.78
  -5   5  -7   30.99    2.61
  -5   5  -7   31.47    2.63
  -5   5  -7   30.55    2.54
   5  -5   7   25.30    2.53
  -6   5  -7    1.25    0.94
  -6   5  -7    2.41    1.01
  -6   5  -7    3.06    0.97
   6  -5   7    2.65    1.08
  -7   5  -7    0.01    0.95
  -7   5  -7    1.49    0.98
  -7   5  -7    1.18    1.12
   7  -5   7    0.31    1.20
   9   4  -7    0.41    1.16
  -9  -4   7    1.32    1.53
  -9  -4   7   -0.50    1.69
   8   4  -7   26.34    2.55
  -8  -4   7   27.00    3.08
  -8  -4   7   28.88    3.08
   7   4  -7   16.40    1.92
  -7  -4   7   16.33    2.18
  -7  -4   7   14.82    1.52
  -7  -4   7   12.14    1.93
   6   4  -7    0.21    0.78
  -6  -4   7    0.92    0.69
  -6  -4   7    0.78    0.48
  -6  -4   7    2.10    1.24
   5   4  -7   23.38    2.10
  -5  -4   7   27.00    2.08
  -5  -4   7   24.76    2.44
  -5  -4   7   26.17    1.84
   4   4  -7    0.76    0.55
   4   4  -7    0.43    0.61
  -4  -4   7    1.18    0.31
  -4  -4   7    1.46    0.73
  -4  -4   7    1.58    0.26
  -4  -4   7    0.45    0.39
  -4  -4   7    0.04    0.88
   3   4  -7   21.63    1.71
   3   4  -7   22.33    1.81
  -3  -4   7   20.08    1.84
  -3  -4   7   21.78    2.18
  -3  -4   7   24.09    1.62
   2   4  -7   34.70    2.28
   2   4  -7   33.52    2.32
  -2  -4   7   32.91    2.67
  -2  -4   7   31.15    2.37
  -2  -4   7   29.75    2.22
   1   4  -7    1.42    0.51
   1   4  -7    1.85    0.42
   1   4  -7    1.12    0.28
  -1  -4   7    1.27    0.58
  -1  -4   7    1.76    0.51
   0   4  -7    7.32    0.60
   0   4  -7    7.17    0.65
   0   4  -7    7.82    0.79
   0   4  -7    6.73    0.79
   0  -4   7    6.23    0.89
   0  -4   7    8.88    0.97
  -1   4  -7   -0.28    0.26
  -1   4  -7    0.26    0.33
  -1   4  -7   -0.19    0.36
   1  -4   7    0.02    0.48
   1  -4   7    0.37    0.54
  -2   4  -7    1.46    0.43
  -2   4  -7    2.04    0.51
  -2   4  -7    1.84    0.49
  -2   4  -7    2.19    0.59
   2  -4   7    1.52    0.62
   2  -4   7    1.97    0.79
  -3   4  -7    9.05    1.05
  -3   4  -7    8.64    0.86
  -3   4  -7    6.47    0.94
  -3   4  -7    7.60    0.99
   3  -4   7    9.96    1.03
   3  -4   7    9.63    1.25
   3  -4   7    7.98    0.84
  -4   4  -7    0.67    0.58
  -4   4  -7   -0.14    0.58
  -4   4  -7    0.06    0.58
  -4   4  -7   -0.26    0.39
   4  -4   7   -0.02    0.72
   4  -4   7   -0.53    0.41
  -5   4  -7    2.43    0.80
  -5   4  -7    1.23    0.82
  -5   4  -7    2.38    0.85
   5  -4   7    2.29    0.54
  -6   4  -7    7.20    1.22
  -6   4  -7    7.85    1.38
  -6   4  -7    5.56    1.10
   6  -4   7    6.31    1.19
  -7   4  -7    2.42    1.04
  -7   4  -7    2.79    1.00
  -7   4  -7    3.18    1.24
   7  -4   7    4.27    1.12
  -8   4  -7    4.13    1.28
  -8   4  -7    3.01    1.36
   9   3  -7   11.17    1.91
  -9  -3   7   10.62    2.12
  -9  -3   7    9.26    1.77
  -9  -3   7   14.18    1.95
   8   3  -7    3.46    1.23
  -8  -3   7    4.25    1.45
  -8  -3   7    1.39    1.53
   7   3  -7    9.30    1.47
  -7  -3   7    8.97    1.77
  -7  -3   7   13.00    1.78
  -7  -3   7   11.97    1.23
   6   3  -7    1.62    0.83
  -6  -3   7    1.19    0.65
  -6  -3   7    3.17    1.21
  -6  -3   7    2.47    1.07
   5   3  -7    9.12    1.25
  -5  -3   7    6.22    1.30
  -5  -3   7    7.15    0.93
  -5  -3   7    7.37    0.75
   4   3  -7   20.83    1.86
  -4  -3   7   25.47    2.19
  -4  -3   7   23.06    1.61
  -4  -3   7   25.54    1.87
  -4  -3   7   23.55    1.65
   3   3  -7    0.06    0.44
   3   3  -7    0.23    0.49
  -3  -3   7   -0.04    0.15
  -3  -3   7    0.11    0.70
  -3  -3   7   -0.32    0.25
  -3  -3   7    0.20    0.46
   2   3  -7    9.07    0.89
   2   3  -7    7.88    0.92
  -2  -3   7    9.41    1.03
  -2  -3   7    8.37    1.23
  -2  -3   7    9.35    0.80
   1   3  -7    0.41    0.25
   1   3  -7    0.44    0.31
   1   3  -7    1.13    0.45
  -1  -3   7    0.80    0.40
  -1  -3   7    1.15    0.52
  -1  -3   7   -0.15    0.64
   0   3  -7   26.08    1.82
   0   3  -7   28.17    1.75
   0   3  -7   23.75    1.80
   0   3  -7   27.70    1.68
   0  -3   7   25.97    1.91
   0  -3   7   21.18    1.86
   0  -3   7   25.11    2.05
  -1   3  -7    0.90    0.33
  -1   3  -7    1.17    0.34
  -1   3  -7    0.89    0.36
   1  -3   7    0.83    0.51
   1  -3   7    1.55    0.54
   1  -3   7    1.48    0.55
  -2   3  -7    2.47    0.39
  -2   3  -7    1.72    0.46
  -2   3  -7    2.21    0.53
  -2   3  -7    1.71    0.47
   2  -3   7    2.67    0.51
   2  -3   7    2.15    0.70
   2  -3   7    2.33    0.59
  -3   3  -7    7.36    0.91
  -3   3  -7    8.09    0.72
  -3   3  -7    9.01    0.95
  -3   3  -7    6.82    0.89
   3  -3   7    6.82    0.88
   3  -3   7    8.17    0.67
   3  -3   7    6.88    0.59
   3  -3   7    7.09    1.06
  -4   3  -7    0.73    0.62
  -4   3  -7    0.31    0.48
  -4   3  -7    0.00    0.57
   4  -3   7    0.61    0.75
   4  -3   7   -0.51    0.40
  -5   3  -7    0.35    0.60
  -5   3  -7    0.13    0.74
  -5   3  -7    1.32    0.74
   5  -3   7    1.02    0.84
   5  -3   7    1.39    0.47
  -6   3  -7   20.20    1.94
  -6   3  -7   18.60    2.10
  -6   3  -7   23.66    2.08
   6  -3   7   19.45    2.00
  -7   3  -7    2.83    1.06
  -7   3  -7    2.74    1.24
  -7   3  -7    2.51    0.94
   7  -3   7    3.70    1.10
  -8   3  -7    7.16    1.41
  -8   3  -7    9.11    1.72
   8  -3   7    5.05    1.33
   9   2  -7    4.32    1.30
  -9  -2   7    3.29    1.34
  -9  -2   7    7.39    1.86
   8   2  -7    3.19    1.17
  -8  -2   7    1.24    1.44
  -8  -2   7    6.07    1.35
  -8  -2   7    2.07    1.05
   7   2  -7    1.55    0.90
  -7  -2   7    1.90    1.34
  -7  -2   7    1.84    1.00
   6   2  -7   -0.60    0.65
  -6  -2   7    0.55    0.97
  -6  -2   7   -0.41    0.46
  -6  -2   7   -0.61    0.88
   5   2  -7    2.56    0.81
  -5  -2   7    3.15    1.02
  -5  -2   7    2.16    0.60
  -5  -2   7    3.25    1.00
  -5  -2   7    2.76    0.40
   4   2  -7   14.14    1.50
  -4  -2   7   18.29    1.43
  -4  -2   7   17.05    1.74
  -4  -2   7   19.16    1.21
   3   2  -7    0.44    0.49
  -3  -2   7    0.35    0.68
  -3  -2   7    0.08    0.19
  -3  -2   7    0.16    0.41
  -3  -2   7   -0.02    0.20
   2   2  -7    4.73    0.67
   2   2  -7    5.15    0.55
   2   2  -7    5.71    0.73
  -2  -2   7    5.70    0.42
  -2  -2   7    5.02    0.97
  -2  -2   7    5.06    0.72
  -2  -2   7    6.54    0.55
   1   2  -7    1.14    0.33
   1   2  -7    2.23    0.48
   1   2  -7    1.57    0.36
  -1  -2   7    2.61    0.62
  -1  -2   7    1.82    0.71
  -1  -2   7    1.44    0.40
   0   2  -7   15.61    1.13
   0   2  -7   14.52    1.15
   0   2  -7   16.07    1.20
   0  -2   7   14.50    1.18
   0  -2   7   15.70    1.32
   0  -2   7   14.24    1.24
   0  -2   7   15.40    1.37
  -1   2  -7   25.74    1.73
  -1   2  -7   25.74    1.76
  -1   2  -7   22.95    1.65
   1  -2   7   25.14    1.82
   1  -2   7   23.65    1.62
   1  -2   7   23.35    1.81
   1  -2   7   26.03    1.86
  -2   2  -7   -0.06    0.30
  -2   2  -7   -0.03    0.20
  -2   2  -7    0.45    0.36
  -2   2  -7   -0.41    0.35
   2  -2   7   -0.25    0.30
   2  -2   7   -0.13    0.42
   2  -2   7   -0.21    0.53
  -3   2  -7   39.29    2.64
  -3   2  -7   40.36    2.41
  -3   2  -7   36.33    2.55
  -3   2  -7   36.79    2.67
   3  -2   7   38.90    2.59
   3  -2   7   40.01    2.74
   3  -2   7   36.38    2.34
   3  -2   7   34.38    2.34
  -4   2  -7    0.75    0.62
  -4   2  -7   -0.10    0.40
  -4   2  -7    0.25    0.54
   4  -2   7    0.10    0.40
  -5   2  -7    0.18    0.60
  -5   2  -7    0.67    0.52
  -5   2  -7    0.11    0.67
   5  -2   7    0.72    0.42
   5  -2   7    0.46    0.74
  -6   2  -7   19.48    1.83
  -6   2  -7   19.40    2.05
  -6   2  -7   27.22    2.29
   6  -2   7   19.85    1.98
  -7   2  -7    2.08    0.74
  -7   2  -7    1.10    0.97
  -7   2  -7    1.11    0.82
   7  -2   7    2.63    0.97
  -8   2  -7    6.86    1.59
  -8   2  -7    7.76    1.43
   8  -2   7    7.98    1.41
  -9   2  -7    1.34    1.37
  -9   2  -7    0.73    1.19
   9   1  -7    4.76    1.50
  -9  -1   7    5.95    1.81
  -9  -1   7    4.37    1.44
   8   1  -7    0.22    1.01
  -8  -1   7    2.25    1.05
  -8  -1   7    0.65    1.03
  -8  -1   7   -0.46    1.26
   7   1  -7    0.60    0.83
  -7  -1   7    1.03    1.01
  -7  -1   7    1.00    1.19
   6   1  -7    2.10    0.83
  -6  -1   7    2.40    1.01
  -6  -1   7    1.61    1.05
  -6  -1   7    1.35    0.44
   5   1  -7    0.21    0.67
  -5  -1   7   -0.08    0.88
  -5  -1   7    1.47    0.29
  -5  -1   7    0.99    0.88
  -5  -1   7    1.21    0.45
   4   1  -7   12.17    1.33
  -4  -1   7   11.70    1.01
  -4  -1   7   10.69    1.40
  -4  -1   7   12.55    1.38
   3   1  -7   38.77    2.56
  -3  -1   7   35.00    2.43
  -3  -1   7   36.62    2.47
  -3  -1   7   34.24    2.73
  -3  -1   7   36.14    2.68
   2   1  -7    0.24    0.45
  -2  -1   7    0.65    0.24
  -2  -1   7    0.91    0.63
  -2  -1   7    0.87    0.19
  -2  -1   7    1.15    0.48
   1   1  -7   43.10    2.71
   1   1  -7   42.10    2.83
   1   1  -7   40.39    2.74
  -1  -1   7   47.19    2.77
  -1  -1   7   42.14    3.01
  -1  -1   7   42.25    2.89
  -1  -1   7   44.92    2.73
   0   1  -7   14.01    1.02
   0   1  -7   12.94    1.00
   0   1  -7   13.59    0.92
   0   1  -7   10.90    1.01
   0  -1   7   12.96    1.19
   0  -1   7   16.15    1.18
   0  -1   7   13.47    1.01
   0  -1   7   10.66    1.05
  -1   1  -7  229.34   13.31
  -1   1  -7  216.15   13.36
  -1   1  -7  219.37   13.21
  -1   1  -7  205.21   13.28
   1  -1   7  226.61   13.36
   1  -1   7  223.86   13.33
   1  -1   7  196.24   13.34
   1  -1   7  219.23   13.20
   1  -1   7  195.00   13.25
  -2   1  -7   53.91    3.20
  -2   1  -7   52.19    3.42
  -2   1  -7   51.04    3.40
   2  -1   7   55.93    3.45
   2  -1   7   50.62    3.32
   2  -1   7   47.40    3.30
  -3   1  -7   68.81    4.71
  -3   1  -7   72.71    4.44
  -3   1  -7   69.41    4.58
  -3   1  -7   74.63    4.70
   3  -1   7   73.85    4.65
  -4   1  -7   32.02    2.46
  -4   1  -7   33.89    2.23
  -4   1  -7   31.84    2.06
  -4   1  -7   31.53    2.35
   4  -1   7   30.93    2.23
   4  -1   7   31.54    2.46
  -5   1  -7    0.39    0.45
  -5   1  -7    1.14    0.65
  -5   1  -7    0.22    0.73
   5  -1   7    1.41    0.71
  -6   1  -7    0.73    0.78
  -6   1  -7    1.20    0.61
  -6   1  -7    2.31    0.81
   6  -1   7    0.99    0.81
  -7   1  -7    2.56    1.04
  -7   1  -7    2.99    0.82
  -7   1  -7    3.91    1.05
   7  -1   7    2.58    0.99
  -8   1  -7   13.68    1.77
  -8   1  -7   18.13    2.08
  -8   1  -7   14.03    2.02
   8  -1   7   14.93    1.82
  -9   1  -7   -0.21    1.02
  -9   1  -7    0.08    1.25
   9  -1   7   -0.16    0.91
   9   0  -7    2.06    1.20
  -9   0   7    1.96    1.28
  -9   0   7    0.25    1.53
   8   0  -7    4.39    1.25
  -8   0   7    3.17    1.21
  -8   0   7    6.39    1.32
  -8   0   7    5.98    1.58
   7   0  -7    1.08    0.88
  -7   0   7    1.05    0.97
  -7   0   7    0.25    0.96
  -7   0   7    2.39    1.26
   6   0  -7    8.68    1.33
  -6   0   7    8.59    1.33
  -6   0   7    6.90    1.41
   5   0  -7   -0.50    0.65
  -5   0   7    0.72    0.32
  -5   0   7    1.30    0.83
  -5   0   7   -0.31    0.76
   4   0  -7   13.41    1.38
  -4   0   7   12.00    0.93
  -4   0   7    9.44    1.37
  -4   0   7   13.31    1.37
  -4   0   7   13.50    0.99
   3   0  -7    6.05    0.85
  -3   0   7    5.43    0.99
  -3   0   7    5.66    0.92
  -3   0   7    6.72    0.66
  -3   0   7    5.96    0.56
   2   0  -7   -0.64    0.37
   2   0  -7    0.03    0.29
  -2   0   7    0.43    0.38
  -2   0   7   -0.04    0.63
  -2   0   7    0.53    0.63
   1   0  -7   20.53    1.41
   1   0  -7   21.03    1.34
   1   0  -7   16.85    1.47
   1   0  -7   26.54    1.55
  -1   0   7   20.23    1.41
  -1   0   7   22.09    1.56
  -1   0   7   20.25    1.67
   0   0  -7   20.08    1.33
   0   0  -7   18.58    1.27
   0   0  -7   19.11    1.30
   0   0   7   20.88    1.49
   0   0   7   15.97    1.29
   0   0   7   17.91    1.44
  -1   0  -7    4.91    0.62
  -1   0  -7    6.33    0.72
  -1   0  -7    7.23    0.63
  -1   0  -7    8.28    0.73
   1   0   7    5.60    0.50
   1   0   7    5.24    0.69
   1   0   7    5.30    0.73
  -2   0  -7   97.67    6.20
  -2   0  -7   96.14    6.15
  -2   0  -7  100.20    6.13
   2   0   7  101.62    6.21
   2   0   7   94.65    6.06
   2   0   7   95.81    6.11
  -3   0  -7   13.49    0.96
  -3   0  -7   13.57    1.16
  -3   0  -7   14.72    1.23
  -3   0  -7   11.75    0.92
   3   0   7   13.94    1.04
   3   0   7   13.37    1.14
   3   0   7   12.38    1.26
  -4   0  -7    2.18    0.67
  -4   0  -7    3.00    0.32
  -4   0  -7    2.85    0.57
  -4   0  -7    3.25    0.44
   4   0   7    2.06    0.67
  -5   0  -7    2.12    0.50
  -5   0  -7    2.65    0.39
  -5   0  -7    2.33    0.65
  -5   0  -7    1.79    0.79
   5   0   7    2.28    0.81
  -6   0  -7    0.23    0.73
  -6   0  -7    0.78    0.69
  -6   0  -7    0.09    0.48
   6   0   7    0.38    0.73
  -7   0  -7    5.57    0.91
  -7   0  -7    7.52    1.38
  -7   0  -7    6.67    1.10
   7   0   7    4.97    1.12
  -8   0  -7    0.28    0.93
  -8   0  -7    0.28    0.88
  -8   0  -7    1.08    0.86
   8   0   7   -0.28    0.88
  -9   0  -7   -0.95    0.97
  -9   0  -7    0.25    1.29
   9   0   7   -0.09    0.99
   8  -1  -7    3.20    1.13
  -8   1   7    2.49    1.67
  -8   1   7    2.86    1.21
   7  -1  -7    1.15    0.88
  -7   1   7    0.16    0.93
  -7   1   7    1.94    1.02
  -7   1   7    0.78    1.15
   6  -1  -7    3.26    1.01
  -6   1   7    2.55    0.97
  -6   1   7    4.65    1.08
  -6   1   7    3.57    1.20
   5  -1  -7   13.17    1.42
  -5   1   7   12.00    1.48
  -5   1   7    7.90    1.50
   4  -1  -7    1.45    0.67
  -4   1   7    0.10    0.80
  -4   1   7    0.91    0.26
  -4   1   7    0.63    0.73
  -4   1   7    0.42    0.24
   3  -1  -7   11.38    0.86
   3  -1  -7   10.81    1.07
   3  -1  -7   10.79    1.02
  -3   1   7   10.42    0.72
  -3   1   7    9.82    1.29
  -3   1   7   11.29    1.25
  -3   1   7   10.95    0.85
   2  -1  -7   66.70    4.19
   2  -1  -7   61.25    4.08
   2  -1  -7   64.67    4.14
  -2   1   7   63.30    4.09
  -2   1   7   63.05    4.29
  -2   1   7   68.32    4.39
   1  -1  -7    0.79    0.40
   1  -1  -7    1.12    0.39
   1  -1  -7    1.33    0.23
   1  -1  -7    0.76    0.37
  -1   1   7    1.05    0.60
  -1   1   7    1.07    0.43
  -1   1   7    0.90    0.61
   0  -1  -7  114.19    7.22
   0  -1  -7  111.59    7.20
   0   1   7  113.31    7.22
   0   1   7  116.41    7.25
   0   1   7  112.73    7.28
   0   1   7  118.21    7.22
   0   1   7  118.27    7.18
   0   1   7  120.58    7.34
  -1  -1  -7    5.88    0.63
  -1  -1  -7    5.00    0.57
  -1  -1  -7    6.34    0.52
   1   1   7    6.01    0.69
   1   1   7    5.37    0.57
   1   1   7    5.05    0.65
   1   1   7    4.87    0.67
   1   1   7    4.58    0.48
  -2  -1  -7   60.54    3.91
  -2  -1  -7   63.73    3.86
  -2  -1  -7   56.23    3.81
   2   1   7   59.17    3.71
   2   1   7   61.23    3.92
   2   1   7   58.02    3.84
   2   1   7   61.86    3.95
  -3  -1  -7    1.47    0.33
  -3  -1  -7    1.34    0.19
  -3  -1  -7    1.42    0.40
  -3  -1  -7    1.43    0.49
   3   1   7    1.30    0.58
  -4  -1  -7    5.72    0.74
  -4  -1  -7    5.90    0.52
  -4  -1  -7    6.12    0.50
  -4  -1  -7    6.07    0.55
  -4  -1  -7    5.85    0.86
   4   1   7    5.35    0.88
  -5  -1  -7    7.90    0.78
  -5  -1  -7    6.11    0.98
  -5  -1  -7    6.30    0.87
  -5  -1  -7    6.73    0.63
   5   1   7    6.33    1.02
  -6  -1  -7    1.51    0.80
  -6  -1  -7    1.03    0.66
  -6  -1  -7    1.73    0.51
   6   1   7    0.63    0.72
  -7  -1  -7   -0.03    0.79
  -7  -1  -7    0.73    0.69
  -7  -1  -7    0.83    0.58
   7   1   7    0.81    0.86
  -8  -1  -7    0.80    1.08
  -8  -1  -7    0.92    0.92
  -8  -1  -7    1.07    0.87
   8   1   7    1.39    0.93
  -9  -1  -7    5.01    1.51
  -9  -1  -7    7.43    1.43
   9   1   7    8.25    1.41
 -10  -1  -7   11.60    1.89
 -10  -1  -7   12.36    2.02
  10   1   7   12.82    1.90
   8  -2  -7    0.51    1.01
  -8   2   7    1.42    1.18
  -8   2   7    2.28    1.46
   7  -2  -7   12.69    1.72
  -7   2   7   10.31    1.70
  -7   2   7   11.59    1.88
  -7   2   7   12.23    1.61
   6  -2  -7    0.94    0.80
  -6   2   7   -0.48    1.13
  -6   2   7    0.83    0.85
  -6   2   7    0.85    0.88
   5  -2  -7    6.95    1.14
  -5   2   7    5.11    1.08
  -5   2   7    5.87    1.26
  -5   2   7    4.08    1.04
   4  -2  -7    7.45    1.07
  -4   2   7    8.36    1.17
  -4   2   7    6.93    1.26
   3  -2  -7    6.78    0.57
   3  -2  -7    5.01    0.81
   3  -2  -7    5.91    0.53
   3  -2  -7    4.97    0.79
  -3   2   7    4.79    0.97
  -3   2   7    5.31    0.90
  -3   2   7    5.73    0.57
   2  -2  -7    0.93    0.24
   2  -2  -7    0.67    0.42
   2  -2  -7    1.02    0.30
   2  -2  -7    1.00    0.44
  -2   2   7    1.39    0.59
  -2   2   7    1.52    0.70
   1  -2  -7    4.44    0.57
   1  -2  -7    3.21    0.52
   1  -2  -7    5.06    0.47
   1  -2  -7    4.47    0.58
  -1   2   7    4.65    0.78
  -1   2   7    4.47    0.80
  -1   2   7    3.90    0.40
   0  -2  -7   39.43    2.50
   0  -2  -7   39.55    2.58
   0  -2  -7   38.57    2.49
   0   2   7   34.94    2.62
   0   2   7   39.62    2.59
   0   2   7   34.23    2.45
  -1  -2  -7    0.61    0.31
  -1  -2  -7    0.31    0.28
  -1  -2  -7    0.03    0.35
   1   2   7    0.37    0.42
   1   2   7    0.11    0.44
   1   2   7    0.06    0.28
   1   2   7    0.15    0.18
  -2  -2  -7   18.91    1.67
  -2  -2  -7   24.22    1.46
  -2  -2  -7   22.05    1.59
   2   2   7   22.02    1.61
   2   2   7   22.10    1.50
   2   2   7   22.07    1.66
   2   2   7   20.48    1.47
  -3  -2  -7    0.27    0.26
  -3  -2  -7    0.26    0.43
  -3  -2  -7   -0.15    0.32
   3   2   7   -0.02    0.24
   3   2   7   -0.13    0.54
  -4  -2  -7   -0.02    0.27
  -4  -2  -7    0.59    0.23
  -4  -2  -7    1.16    0.49
  -4  -2  -7    0.10    0.17
  -4  -2  -7    1.45    0.39
   4   2   7    0.28    0.52
   4   2   7    0.43    0.26
  -5  -2  -7   38.81    2.75
  -5  -2  -7   37.86    2.64
  -5  -2  -7   37.09    2.46
  -5  -2  -7   36.41    2.43
   5   2   7   34.82    2.72
  -6  -2  -7    3.31    0.79
  -6  -2  -7    5.79    0.65
  -6  -2  -7    5.58    0.98
  -6  -2  -7    3.67    0.62
   6   2   7    4.68    0.99
  -7  -2  -7    2.05    0.56
  -7  -2  -7    2.19    0.90
  -7  -2  -7    2.01    0.74
   7   2   7    1.17    0.85
  -8  -2  -7    6.53    1.32
  -8  -2  -7    7.26    1.17
   8   2   7    7.40    1.30
  -9  -2  -7   -0.90    1.02
  -9  -2  -7    0.64    0.91
   9   2   7    0.89    0.98
 -10  -2  -7    0.30    1.20
 -10  -2  -7   -0.19    1.03
  10   2   7   -0.95    0.92
  -8   3   7    6.04    1.74
  -8   3   7    9.03    1.69
   7  -3  -7    0.23    0.91
  -7   3   7   -0.57    1.19
  -7   3   7    0.96    1.01
   6  -3  -7    8.71    1.36
  -6   3   7    7.81    1.53
  -6   3   7    9.68    1.34
  -6   3   7    5.88    1.26
   5  -3  -7    3.96    0.95
  -5   3   7    4.73    1.27
  -5   3   7    4.53    1.06
  -5   3   7    3.76    1.07
   4  -3  -7    3.74    0.56
   4  -3  -7    2.80    0.78
  -4   3   7    2.78    0.81
  -4   3   7    3.73    1.07
  -4   3   7    4.48    0.98
   3  -3  -7   -0.17    0.17
   3  -3  -7    0.23    0.54
   3  -3  -7   -0.15    0.46
   3  -3  -7   -0.34    0.29
  -3   3   7    0.01    0.56
  -3   3   7   -0.81    0.71
  -3   3   7    0.41    0.66
   2  -3  -7   29.62    1.92
   2  -3  -7   30.25    2.07
   2  -3  -7   29.32    2.11
   2  -3  -7   28.81    1.95
  -2   3   7   27.73    2.34
  -2   3   7   27.99    2.22
   1  -3  -7   23.32    1.51
   1  -3  -7   21.84    1.69
   1  -3  -7   24.99    1.64
   1  -3  -7   23.51    1.60
  -1   3   7   22.59    1.82
  -1   3   7   22.67    1.88
   0  -3  -7   42.00    3.01
   0  -3  -7   47.69    3.00
   0  -3  -7   45.67    3.06
   0  -3  -7   48.17    3.05
   0  -3  -7   48.39    2.98
   0   3   7   47.94    3.19
   0   3   7   44.89    3.13
   0   3   7   46.87    3.01
  -1  -3  -7   15.88    1.32
  -1  -3  -7   17.92    1.28
  -1  -3  -7   19.22    1.41
   1   3   7   18.17    1.51
   1   3   7   18.57    1.15
   1   3   7   16.59    1.29
   1   3   7   17.07    1.37
  -2  -3  -7   34.50    2.34
  -2  -3  -7   35.96    2.11
  -2  -3  -7   30.35    2.16
  -2  -3  -7   34.82    2.26
   2   3   7   35.94    2.40
   2   3   7   33.30    2.14
   2   3   7   31.22    2.13
   2   3   7   32.92    2.35
  -3  -3  -7   32.25    2.57
  -3  -3  -7   37.37    2.37
  -3  -3  -7   38.34    2.52
  -3  -3  -7   37.62    2.31
   3   3   7   35.59    2.41
   3   3   7   39.01    2.42
   3   3   7   35.38    2.62
  -4  -3  -7   28.51    1.72
  -4  -3  -7   26.55    1.81
  -4  -3  -7   25.57    1.97
  -4  -3  -7   23.64    1.99
   4   3   7   25.10    2.04
   4   3   7   23.86    1.78
  -5  -3  -7    2.05    0.65
  -5  -3  -7    1.40    0.37
  -5  -3  -7    0.90    0.43
   5   3   7    1.74    0.73
   5   3   7    1.88    0.42
  -6  -3  -7   27.79    2.39
  -6  -3  -7   26.65    2.07
  -6  -3  -7   31.74    2.26
   6   3   7   31.60    2.39
  -7  -3  -7    5.15    0.83
  -7  -3  -7    7.30    1.22
  -7  -3  -7    7.70    1.00
  -7  -3  -7    5.93    0.99
   7   3   7    7.46    1.24
  -8  -3  -7   14.95    1.63
  -8  -3  -7   11.93    1.63
   8   3   7   11.35    1.61
  -9  -3  -7    4.53    1.09
  -9  -3  -7    2.06    1.14
   9   3   7    2.86    1.10
 -10  -3  -7    8.14    1.47
 -10  -3  -7    4.30    1.35
  10   3   7    5.25    1.39
  -7   4   7   -1.58    1.02
  -7   4   7    0.55    1.25
   6  -4  -7   23.96    2.09
  -6   4   7   18.06    2.13
  -6   4   7   21.61    2.10
  -6   4   7   15.84    2.21
   5  -4  -7    6.73    1.11
  -5   4   7    6.71    1.35
  -5   4   7    8.48    1.26
  -5   4   7    7.40    1.21
   4  -4  -7    3.89    0.83
   4  -4  -7    5.07    0.73
  -4   4   7    5.01    1.00
  -4   4   7    4.90    0.98
  -4   4   7    3.76    1.04
   3  -4  -7    0.61    0.41
   3  -4  -7    0.54    0.53
   3  -4  -7    0.63    0.20
   3  -4  -7    0.87    0.62
  -3   4   7    0.11    0.73
  -3   4   7    0.82    0.63
  -3   4   7    0.62    0.75
   2  -4  -7    1.77    0.60
   2  -4  -7    2.11    0.46
   2  -4  -7    1.65    0.51
   2  -4  -7    2.82    0.38
  -2   4   7    2.04    0.56
  -2   4   7    2.04    0.73
  -2   4   7    1.94    0.74
   1  -4  -7    9.75    1.03
   1  -4  -7    9.75    0.78
   1  -4  -7   11.83    0.93
   1  -4  -7   10.61    0.88
  -1   4   7   10.07    1.16
  -1   4   7    8.32    1.06
  -1   4   7    9.88    0.98
   0  -4  -7   10.42    0.81
   0  -4  -7    9.67    0.87
   0  -4  -7   11.74    1.02
   0  -4  -7   10.33    0.95
   0  -4  -7   10.87    0.90
   0   4   7    9.90    0.87
   0   4   7    9.38    1.05
   0   4   7   11.89    1.15
  -1  -4  -7   75.17    5.11
  -1  -4  -7   89.22    5.05
  -1  -4  -7   77.92    5.16
   1   4   7   78.05    5.23
   1   4   7   73.18    5.10
   1   4   7   84.03    5.09
   1   4   7   82.31    4.91
   1   4   7   76.23    4.94
  -2  -4  -7   36.98    2.34
  -2  -4  -7   33.27    2.34
  -2  -4  -7   37.32    2.47
   2   4   7   35.58    2.48
   2   4   7   33.17    2.29
   2   4   7   37.68    2.41
   2   4   7   32.19    2.50
  -3  -4  -7   60.20    3.98
  -3  -4  -7   59.48    3.77
  -3  -4  -7   58.77    3.70
  -3  -4  -7   57.51    3.86
   3   4   7   59.45    3.84
   3   4   7   62.70    4.01
  -4  -4  -7    0.48    0.41
  -4  -4  -7   -0.44    0.51
  -4  -4  -7   -0.10    0.21
  -4  -4  -7    0.31    0.18
   4   4   7   -0.50    0.54
   4   4   7    0.17    0.35
  -5  -4  -7    3.73    0.53
  -5  -4  -7    3.46    0.54
  -5  -4  -7    2.23    0.77
  -5  -4  -7    2.88    0.69
   5   4   7    3.79    0.87
   5   4   7    3.75    0.60
  -6  -4  -7   13.66    1.48
  -6  -4  -7   14.97    1.38
  -6  -4  -7   17.08    1.33
   6   4   7   14.43    1.28
   6   4   7   13.00    1.60
  -7  -4  -7    1.48    0.56
  -7  -4  -7    1.24    0.64
  -7  -4  -7    0.69    0.78
   7   4   7    0.65    0.81
  -8  -4  -7    0.08    0.83
  -8  -4  -7    1.70    0.72
   8   4   7    0.75    0.92
  -9  -4  -7    2.05    1.05
  -9  -4  -7    1.56    0.87
   9   4   7    2.31    1.08
 -10  -4  -7    0.52    0.92
 -10  -4  -7   -0.15    1.04
  10   4   7    1.93    1.09
  -7   5   7   -0.66    1.22
  -7   5   7   -0.27    1.09
  -6   5   7   -0.02    1.31
  -6   5   7    0.31    0.91
  -5   5   7    4.15    1.02
  -5   5   7    2.22    1.11
  -5   5   7    0.76    0.92
   4  -5  -7    0.93    0.67
   4  -5  -7    2.10    0.57
  -4   5   7    1.03    0.94
  -4   5   7    1.19    0.76
  -4   5   7    1.44    0.88
   3  -5  -7   71.73    4.51
   3  -5  -7   66.36    4.64
   3  -5  -7   62.69    4.41
  -3   5   7   63.76    4.61
  -3   5   7   70.27    4.84
  -3   5   7   70.79    4.69
   2  -5  -7   22.16    1.79
   2  -5  -7   23.55    1.79
   2  -5  -7   23.06    1.97
   2  -5  -7   26.20    1.63
  -2   5   7   29.58    2.24
  -2   5   7   21.75    1.93
  -2   5   7   23.20    2.03
   1  -5  -7   17.90    1.54
   1  -5  -7   21.55    1.46
   1  -5  -7   18.80    1.49
   1  -5  -7   19.01    1.38
  -1   5   7   17.48    1.66
  -1   5   7   20.23    1.70
  -1   5   7   17.08    1.47
   0  -5  -7   20.05    1.45
   0  -5  -7   17.16    1.43
   0  -5  -7   18.70    1.24
   0   5   7   16.95    1.51
   0   5   7   16.61    1.58
   0   5   7   16.64    1.29
  -1  -5  -7   11.26    0.91
  -1  -5  -7    9.89    0.79
  -1  -5  -7   12.14    1.09
  -1  -5  -7   11.38    1.05
   1   5   7   11.03    1.08
   1   5   7   12.62    1.05
   1   5   7   11.63    0.75
   1   5   7   13.90    1.29
  -2  -5  -7    1.23    0.31
  -2  -5  -7    1.59    0.50
  -2  -5  -7    1.02    0.61
   2   5   7    1.71    0.37
   2   5   7    1.14    0.48
   2   5   7    1.39    0.59
  -3  -5  -7    6.99    0.72
  -3  -5  -7    6.18    0.87
   3   5   7    6.41    0.78
   3   5   7    5.23    0.88
  -4  -5  -7    7.90    1.02
  -4  -5  -7    8.29    0.84
  -4  -5  -7    6.33    0.58
   4   5   7    7.09    1.05
   4   5   7    6.81    0.81
  -5  -5  -7    6.28    0.83
  -5  -5  -7    5.63    0.65
  -5  -5  -7    6.03    0.99
   5   5   7    6.53    0.82
   5   5   7    6.92    1.14
  -6  -5  -7   -0.44    0.38
  -6  -5  -7   -0.16    0.69
  -6  -5  -7    0.87    0.47
  -6  -5  -7    1.07    0.60
   6   5   7   -0.85    0.71
   6   5   7    0.74    0.51
  -7  -5  -7    3.29    0.71
  -7  -5  -7    3.10    0.84
  -7  -5  -7    3.36    0.71
  -7  -5  -7    3.07    0.99
   7   5   7    2.71    0.67
   7   5   7    1.81    0.93
  -8  -5  -7    1.24    0.84
  -8  -5  -7    2.07    0.96
  -8  -5  -7    0.30    0.65
   8   5   7    1.10    0.89
  -9  -5  -7    1.54    0.93
  -9  -5  -7    0.89    0.72
  -9  -5  -7    0.35    0.83
   9   5   7   -0.06    0.98
 -10  -5  -7    1.06    1.07
 -10  -5  -7    0.87    0.85
 -10  -5  -7    2.18    1.10
  10   5   7    1.80    1.15
  -6   6   7    0.39    1.27
  -6   6   7   -1.03    0.89
  -5   6   7    4.71    1.21
  -5   6   7    5.92    1.42
  -5   6   7    3.72    1.22
   4  -6  -7    8.32    1.05
  -4   6   7    6.19    1.32
  -4   6   7    9.42    1.39
  -4   6   7    5.74    1.11
   3  -6  -7   14.54    1.63
   3  -6  -7   13.60    1.31
  -3   6   7   11.74    1.60
  -3   6   7   16.09    1.63
  -3   6   7   11.13    1.37
   2  -6  -7    0.00    0.37
   2  -6  -7    0.46    0.49
   2  -6  -7    0.32    0.66
  -2   6   7    0.91    0.71
  -2   6   7    0.14    0.50
  -2   6   7   -0.89    0.75
   1  -6  -7    1.06    0.60
   1  -6  -7    1.94    0.58
   1  -6  -7    2.11    0.40
  -1   6   7    1.34    0.48
  -1   6   7    0.98    0.68
  -1   6   7    1.41    0.90
   0  -6  -7   15.05    1.42
   0  -6  -7   16.03    1.43
   0  -6  -7   17.89    1.13
   0   6   7   14.30    1.59
   0   6   7   16.56    1.24
   0   6   7   17.74    1.56
  -1  -6  -7    1.81    0.36
  -1  -6  -7    2.67    0.67
  -1  -6  -7    2.93    0.64
   1   6   7    2.22    0.22
   1   6   7    1.63    0.55
  -2  -6  -7    9.95    1.12
  -2  -6  -7    7.38    0.61
  -2  -6  -7    7.97    0.73
  -2  -6  -7    8.61    0.98
   2   6   7    7.38    0.94
   2   6   7    7.43    0.83
   2   6   7   10.16    1.06
  -3  -6  -7    9.26    1.27
  -3  -6  -7   11.94    0.94
  -3  -6  -7   12.31    1.25
  -3  -6  -7   10.40    0.88
   3   6   7   10.06    1.10
   3   6   7   11.93    1.30
  -4  -6  -7   16.93    1.52
  -4  -6  -7   13.46    1.69
  -4  -6  -7   17.82    1.34
   4   6   7   17.02    1.69
   4   6   7   16.54    1.42
  -5  -6  -7    4.32    0.94
  -5  -6  -7    4.10    0.67
  -5  -6  -7    4.37    0.50
   5   6   7    4.14    1.01
   5   6   7    7.24    0.95
  -6  -6  -7    3.94    0.74
  -6  -6  -7    3.11    0.58
  -6  -6  -7    4.10    1.00
   6   6   7    3.42    0.75
   6   6   7    3.24    0.97
  -7  -6  -7    9.44    1.38
  -7  -6  -7   12.41    1.29
  -7  -6  -7   10.53    1.13
  -7  -6  -7    9.46    1.21
   7   6   7   10.63    1.21
   7   6   7   10.33    1.51
  -8  -6  -7    2.89    1.03
  -8  -6  -7    1.65    0.68
  -8  -6  -7    2.82    0.88
   8   6   7    2.65    0.75
   8   6   7    3.16    1.11
  -9  -6  -7   -0.43    0.66
  -9  -6  -7    1.94    1.03
  -9  -6  -7    1.04    0.80
   9   6   7   -0.86    1.01
 -10  -6  -7    8.92    1.67
 -10  -6  -7    3.91    1.17
  10   6   7    4.90    1.46
  -5   7   7   13.56    1.96
  -5   7   7   13.49    1.66
   4  -7  -7   -0.29    0.59
  -4   7   7    0.05    0.69
  -4   7   7    0.65    1.02
   3  -7  -7   14.58    1.77
   3  -7  -7   17.32    1.60
  -3   7   7   19.52    2.07
  -3   7   7   16.80    1.71
   2  -7  -7   12.22    1.17
   2  -7  -7   10.67    1.25
   2  -7  -7   13.62    1.52
  -2   7   7   10.41    1.49
  -2   7   7   11.05    1.18
   1  -7  -7   30.50    2.33
   1  -7  -7   29.20    2.26
  -1   7   7   28.60    2.13
  -1   7   7   30.11    2.42
   0  -7  -7   12.18    1.25
   0  -7  -7    9.67    1.16
   0   7   7   10.77    0.89
   0   7   7    8.15    1.15
  -1  -7  -7    1.41    0.62
  -1  -7  -7    1.12    0.64
   1   7   7    1.27    0.56
   1   7   7    1.26    0.19
  -2  -7  -7    2.51    0.68
  -2  -7  -7    5.31    0.96
  -2  -7  -7    4.24    0.49
   2   7   7    2.74    0.63
   2   7   7    3.55    0.75
  -3  -7  -7    8.30    0.64
  -3  -7  -7    9.20    1.07
  -3  -7  -7    6.99    0.75
  -3  -7  -7    8.92    1.23
   3   7   7    7.57    1.02
   3   7   7    7.49    1.07
  -4  -7  -7   13.15    1.41
  -4  -7  -7   13.40    1.66
  -4  -7  -7   14.48    1.11
   4   7   7   10.75    1.46
   4   7   7   12.56    1.31
  -5  -7  -7   11.19    1.32
  -5  -7  -7   10.04    1.46
  -5  -7  -7   11.85    1.07
   5   7   7    9.82    1.37
   5   7   7   10.63    1.26
  -6  -7  -7   -0.17    0.50
  -6  -7  -7    0.00    0.74
  -6  -7  -7    0.38    0.47
  -6  -7  -7    0.14    0.76
   6   7   7   -0.42    0.75
   6   7   7    0.23    0.59
  -7  -7  -7   19.50    1.86
  -7  -7  -7   25.60    2.13
   7   7   7   20.72    1.88
   7   7   7   21.70    2.14
  -8  -7  -7    4.57    1.16
  -8  -7  -7    6.19    0.99
   8   7   7    3.74    0.91
   8   7   7    6.09    1.38
  -9  -7  -7   10.01    1.57
  -9  -7  -7    6.15    1.21
   9   7   7    8.94    1.61
 -10  -7  -7    6.52    1.47
 -10  -7  -7    5.46    1.25
  10   7   7    3.43    1.47
  -5   8   7   -0.20    0.92
  -5   8   7    0.08    1.26
  -4   8   7    4.26    1.04
  -4   8   7    5.49    1.48
   3  -8  -7    0.86    0.63
   3  -8  -7    1.47    0.82
  -3   8   7    0.22    0.62
  -3   8   7    1.04    1.03
   2  -8  -7    0.03    0.59
   2  -8  -7    0.01    0.72
  -2   8   7    0.69    0.86
  -2   8   7    0.31    0.50
   1  -8  -7    0.80    0.62
   1  -8  -7    1.50    0.57
   1  -8  -7    1.35    0.75
  -1   8   7    1.02    0.81
  -1   8   7    0.76    0.42
   0  -8  -7   -0.19    0.52
   0  -8  -7   -0.20    0.59
   0   8   7   -0.67    0.59
   0   8   7   -0.25    0.26
  -1  -8  -7    0.34    0.59
  -1  -8  -7   -0.18    0.64
   1   8   7    0.45    0.60
   1   8   7    0.12    0.58
  -2  -8  -7    7.74    1.04
  -2  -8  -7    5.63    1.06
   2   8   7    5.26    0.98
   2   8   7    5.41    0.93
  -3  -8  -7    0.69    0.81
  -3  -8  -7    0.96    0.68
  -3  -8  -7   -0.10    0.26
   3   8   7    0.90    0.65
  -4  -8  -7   -0.42    0.80
  -4  -8  -7    0.99    0.34
  -4  -8  -7    0.12    0.64
   4   8   7    0.61    0.63
  -5  -8  -7   -0.16    0.77
  -5  -8  -7    0.87    0.38
  -5  -8  -7   -1.00    0.69
   5   8   7   -0.34    0.55
   5   8   7    0.84    0.86
  -6  -8  -7   11.18    1.14
[truncated: 487,106 more chars]
