# Supplementary material for: Crystal structure of 1,1′-(pyridine-2,6-di­yl)bis­[N-(pyridin-2-ylmeth­yl)methanaminium] dichloride dihydrate
Source: Acta Crystallogr E Crystallogr Commun. 2021 Nov 16;77(Pt 12):1296–8. doi: 10.1107/S205698902101183X (PMC8647756; doi:10.1107/S205698902101183X)
Supplement: Supplementary file 2 [file e-77-01296-Isup2.hkl]

data_I                                                                          
_shelx_title ' LN5_a.res in P-1'                                                
_shelx_refln_list_code          4                                               
_shelx_F_calc_maximum      162.82                                               
_exptl_crystal_F_000       452.00                                               
_reflns_d_resolution_high  0.6705                                               
                                                                                
loop_                                                                           
 _space_group_symop_operation_xyz                                               
 'x, y, z'                                                                      
 '-x, -y, -z'                                                                   
                                                                                
_cell_length_a     7.1579                                                       
_cell_length_b     8.8119                                                       
_cell_length_c    17.4150                                                       
_cell_angle_alpha  80.357                                                       
_cell_angle_beta   80.805                                                       
_cell_angle_gamma  68.919                                                       
                                                                                
_shelx_F_squared_multiplier     1.000                                           
                                                                                
loop_                                                                           
 _refln_index_h                                                                 
 _refln_index_k                                                                 
 _refln_index_l                                                                 
 _refln_F_squared_calc                                                          
 _refln_F_squared_meas                                                          
 _refln_F_squared_sigma                                                         
 _refln_observed_status                                                         
   2   0   0       2652.56       2574.08        65.92 o                         
   3   0   0        125.26        117.58         7.39 o                         
   4   0   0       3248.40       3345.11        86.64 o                         
   5   0   0        102.30        105.31         7.41 o                         
   6   0   0        133.67        153.18         9.92 o                         
   7   0   0          0.22          5.53        11.98 o                         
   8   0   0        336.41        295.90        47.99 o                         
   9   0   0         18.48         42.95        58.25 o                         
  -9   1   0         51.03          5.95        24.01 o                         
  -8   1   0        155.45        124.10        26.17 o                         
  -7   1   0        223.66        255.93        32.72 o                         
  -6   1   0         41.59         56.51         9.69 o                         
  -5   1   0       2018.77       2051.31        68.63 o                         
  -4   1   0         21.86         20.76         3.29 o                         
  -3   1   0         76.05         90.14         6.63 o                         
  -2   1   0       1552.88       1552.28        33.06 o                         
  -1   1   0        562.69        326.89        23.54 o                         
   2   1   0        362.39        411.84        12.36 o                         
   3   1   0       2161.07       2481.06        70.78 o                         
   4   1   0       1039.94       1131.56        35.39 o                         
   5   1   0         57.09         68.14         8.25 o                         
   6   1   0        244.95        239.29        14.71 o                         
   7   1   0         25.74          8.41        10.80 o                         
   8   1   0          4.70         14.57        12.91 o                         
   9   1   0         66.16        105.18        26.73 o                         
  10   1   0         12.34         30.74        38.03 o                         
  -9   2   0        178.26        189.05        33.65 o                         
  -8   2   0          4.79        -11.99        22.07 o                         
  -7   2   0        236.95        195.99        27.10 o                         
  -6   2   0        769.42        739.06        37.54 o                         
  -5   2   0         17.77          2.18         7.46 o                         
  -4   2   0         45.91         48.63         6.98 o                         
  -3   2   0         45.58         67.34        10.72 o                         
  -2   2   0       1209.37       1184.94        31.91 o                         
  -1   2   0       1099.03       1110.81        23.83 o                         
   0   2   0        112.07        116.10         5.90 o                         
   1   2   0        130.77        152.20         8.52 o                         
   2   2   0       6536.38       6713.84       232.15 o                         
   3   2   0        479.60        505.54        23.10 o                         
   4   2   0       1638.60       1660.73        55.83 o                         
   5   2   0        151.90        152.76        11.28 o                         
   6   2   0        579.74        553.58        22.90 o                         
   7   2   0          3.84         17.87        10.73 o                         
   8   2   0        152.00        190.06        20.64 o                         
   9   2   0        184.72        158.81        28.85 o                         
  10   2   0         92.82        114.11        30.53 o                         
  -8   3   0        463.78        450.35        42.36 o                         
  -7   3   0          2.24          7.36        19.42 o                         
  -6   3   0         67.01         43.97        21.15 o                         
  -5   3   0         24.84         14.80         8.66 o                         
  -4   3   0        740.95        778.76        37.64 o                         
  -3   3   0         36.65         36.58         4.97 o                         
  -2   3   0        200.71        244.67        11.23 o                         
  -1   3   0        858.72        978.39        24.95 o                         
   0   3   0        113.65        111.27         5.13 o                         
   1   3   0        698.86        702.09        17.71 o                         
   2   3   0        115.43        121.76         6.65 o                         
   3   3   0        148.10        131.06        11.47 o                         
   4   3   0       2375.99       2394.73        89.69 o                         
   5   3   0          4.12         -7.71         7.71 o                         
   6   3   0        248.13        233.77        15.33 o                         
   7   3   0        451.01        427.02        24.71 o                         
   8   3   0        194.39        207.66        18.21 o                         
   9   3   0        284.78        254.28        24.85 o                         
  10   3   0         10.24         77.71        30.99 o                         
  -8   4   0         92.06         40.37        25.70 o                         
  -7   4   0         98.89         47.30        24.30 o                         
  -6   4   0          4.22        -11.90        20.98 o                         
  -5   4   0         25.99         35.48        10.22 o                         
  -4   4   0         49.43         40.21        12.46 o                         
  -3   4   0        268.37        263.56        14.99 o                         
  -2   4   0        324.25        314.20        13.73 o                         
  -1   4   0       2014.86       2065.01        54.25 o                         
   0   4   0        167.14        158.94         8.06 o                         
   1   4   0        440.01        491.34        14.48 o                         
   2   4   0         51.36         60.13         3.97 o                         
   3   4   0        262.31        289.82        14.29 o                         
   4   4   0        945.46        905.75        52.59 o                         
   5   4   0         71.01         74.65        11.70 o                         
   6   4   0          3.10         -9.94        12.92 o                         
   7   4   0        168.19        160.52        12.84 o                         
   8   4   0          0.15          4.55         9.52 o                         
   9   4   0          3.76         -1.76        16.80 o                         
  10   4   0         14.08         72.37        26.31 o                         
  -7   5   0         40.27        -19.22        21.70 o                         
  -6   5   0         92.50         59.05        42.41 o                         
  -5   5   0         64.20         63.73        11.85 o                         
  -4   5   0         60.98         52.20        13.47 o                         
  -3   5   0          1.00         -3.17         6.52 o                         
  -2   5   0        289.92        290.91        20.49 o                         
  -1   5   0         63.27         61.87         5.85 o                         
   0   5   0        477.34        504.32        13.57 o                         
   1   5   0        253.77        293.22        10.07 o                         
   2   5   0        721.51        717.78        25.59 o                         
   3   5   0       1373.72       1285.14        38.30 o                         
   4   5   0        314.19        326.17        16.51 o                         
   5   5   0       1557.60       1508.80        46.62 o                         
   6   5   0          8.77         -0.97         8.17 o                         
   7   5   0        195.63        200.48        17.10 o                         
   8   5   0          2.12         -9.57         9.57 o                         
   9   5   0        114.71         71.74        18.60 o                         
  10   5   0          3.90         25.27        20.23 o                         
  -7   6   0          8.96        -14.28        21.44 o                         
  -6   6   0         76.38         54.04        22.43 o                         
  -5   6   0        521.93        517.43        33.24 o                         
  -4   6   0        196.24        190.35        19.43 o                         
  -3   6   0        335.85        295.94        16.69 o                         
  -2   6   0       1476.23       1430.73        44.65 o                         
  -1   6   0         11.30         20.73         5.49 o                         
   0   6   0        639.09        626.13        15.35 o                         
   1   6   0        102.16         90.53         5.24 o                         
   2   6   0        219.81        196.96        10.13 o                         
   3   6   0        178.87        181.72         8.95 o                         
   4   6   0        164.16        189.25        10.88 o                         
   5   6   0          1.10          3.46         6.87 o                         
   6   6   0        223.91        216.63        12.93 o                         
   7   6   0         36.55         33.05        11.09 o                         
   8   6   0          0.10        -12.18        12.18 o                         
   9   6   0          3.67         -8.69         8.69 o                         
  10   6   0        171.24        177.50        24.00 o                         
  -6   7   0        222.20        243.35        27.62 o                         
  -5   7   0         55.22         41.80        21.26 o                         
  -4   7   0        690.23        710.79        38.80 o                         
  -3   7   0         43.16         38.90        12.47 o                         
  -2   7   0        125.10        146.76        11.80 o                         
  -1   7   0        171.21        176.51         9.69 o                         
   0   7   0         29.86         29.91         3.55 o                         
   1   7   0        141.35        144.73        13.60 o                         
   2   7   0         41.35         49.82         6.13 o                         
   3   7   0        231.76        246.74        15.77 o                         
   4   7   0         11.47         16.71         4.96 o                         
   5   7   0          0.81          5.73         6.37 o                         
   6   7   0         43.88         53.67         8.33 o                         
   7   7   0         19.86         29.76         8.78 o                         
   8   7   0         55.25         43.41         9.54 o                         
   9   7   0         58.19         49.28        10.40 o                         
  10   7   0        186.30        139.99        20.44 o                         
  -5   8   0         95.33        124.82        43.65 o                         
  -4   8   0         88.24         81.30        16.78 o                         
  -3   8   0         67.02         68.85        15.48 o                         
  -2   8   0         43.12         38.56         8.90 o                         
  -1   8   0        144.47        132.86        10.80 o                         
   0   8   0        126.42        123.45         9.57 o                         
   1   8   0         33.38         19.68         7.54 o                         
   2   8   0        552.12        585.49        26.29 o                         
   3   8   0        324.20        294.11        18.28 o                         
   4   8   0        838.41        827.95        29.27 o                         
   5   8   0        140.05        127.46        11.50 o                         
   6   8   0        132.20        132.63        12.89 o                         
   7   8   0          8.37        -11.10        11.87 o                         
   8   8   0        367.14        387.04        27.65 o                         
   9   8   0        200.96        205.45        19.97 o                         
  -4   9   0          9.28         22.37        14.20 o                         
  -3   9   0         46.84         43.37        12.22 o                         
  -2   9   0         67.47         65.05        14.12 o                         
  -1   9   0         75.40         85.34         9.68 o                         
   0   9   0         81.91         58.75         8.63 o                         
   1   9   0         45.14         49.14         8.04 o                         
   2   9   0        185.01        215.84        16.49 o                         
   3   9   0          1.50         -0.57         9.60 o                         
   4   9   0        254.46        284.05        23.39 o                         
   5   9   0        791.08        837.36        35.87 o                         
   6   9   0        306.16        349.59        19.42 o                         
   7   9   0         36.37         35.27        13.13 o                         
   8   9   0          5.65        -16.61        16.61 o                         
   9   9   0        159.12        228.53        24.74 o                         
  -3  10   0         68.60         63.92        29.08 o                         
  -2  10   0         51.66         52.71        12.33 o                         
  -1  10   0         53.86         52.37        10.62 o                         
   0  10   0        303.34        301.28        17.47 o                         
   1  10   0         53.03         57.33        10.53 o                         
   2  10   0        394.84        435.70        39.34 o                         
   3  10   0         91.38        104.90        17.64 o                         
   4  10   0         42.89         34.51        11.83 o                         
   5  10   0         39.78         24.21        12.47 o                         
   6  10   0        995.82       1064.70        53.64 o                         
   7  10   0          0.08         15.14        17.58 o                         
   8  10   0         10.85         -3.23        21.75 o                         
   9  10   0         14.68         54.26        19.27 o                         
  -2  11   0         83.63         55.17        16.79 o                         
  -1  11   0          0.11          6.92        20.22 o                         
   0  11   0        327.76        306.19        21.67 o                         
   1  11   0          7.05         22.29        19.08 o                         
   2  11   0        142.19        139.91        33.29 o                         
   3  11   0        180.89        162.35        16.66 o                         
   4  11   0        112.87        139.96        21.11 o                         
   5  11   0         36.24         74.39        19.00 o                         
   6  11   0          0.53         11.96        16.83 o                         
   7  11   0          0.73         -7.24        18.29 o                         
   8  11   0        146.34        170.78        26.56 o                         
   0  12   0          0.28          2.81        33.35 o                         
   1  12   0         99.42         85.07        19.17 o                         
   2  12   0         56.80         60.85        24.09 o                         
   3  12   0          0.08        -15.48        15.66 o                         
   4  12   0         63.28         90.20        20.26 o                         
   5  12   0         10.71         12.75        18.84 o                         
   6  12   0          0.91        -16.61        16.61 o                         
   7  12   0         24.89         17.67        20.41 o                         
  -6 -12   1         58.92         71.25        28.60 o                         
  -5 -12   1         22.15         30.18        18.63 o                         
  -4 -12   1         58.58         62.65        18.53 o                         
  -3 -12   1          5.42        -12.53        31.13 o                         
  -2 -12   1          2.55        -10.77        21.93 o                         
  -1 -12   1         39.75         38.24        18.05 o                         
   0 -12   1         24.10          3.88        28.98 o                         
  -8 -11   1        268.52        281.79        30.63 o                         
  -7 -11   1         10.54          3.05        18.39 o                         
  -6 -11   1        270.99        329.70        30.73 o                         
  -5 -11   1          0.19         -9.82        15.96 o                         
  -4 -11   1        132.39        104.18        23.89 o                         
  -3 -11   1        196.49        168.65        21.69 o                         
  -2 -11   1        129.76        156.40        16.86 o                         
  -1 -11   1         11.85         24.88        12.55 o                         
   0 -11   1          1.80         -4.50        14.58 o                         
   1 -11   1         63.08         63.60        25.05 o                         
   2 -11   1        118.25         76.49        19.57 o                         
  -8 -10   1        459.45        436.96        34.93 o                         
  -7 -10   1         28.07         19.65        18.00 o                         
  -6 -10   1         44.60         57.51        18.35 o                         
  -5 -10   1         51.57         43.07        16.70 o                         
  -4 -10   1         95.42         84.76        13.24 o                         
  -3 -10   1        347.19        329.00        21.13 o                         
  -2 -10   1          3.31         22.98        10.86 o                         
  -1 -10   1        114.87        115.68        11.21 o                         
   0 -10   1        302.67        316.32        17.68 o                         
   1 -10   1          0.01         -8.76         8.76 o                         
   2 -10   1         12.28        -10.68        10.68 o                         
   3 -10   1          2.73        -13.46        13.46 o                         
  -9  -9   1          1.25        -16.78        25.63 o                         
  -8  -9   1        125.71        162.07        18.92 o                         
  -7  -9   1         16.84         24.99        12.75 o                         
  -6  -9   1         40.71         41.13         9.98 o                         
  -5  -9   1        445.07        456.06        47.01 o                         
  -4  -9   1        428.91        417.95        23.54 o                         
  -3  -9   1         14.51         22.64        10.28 o                         
  -2  -9   1         30.49         18.03         9.90 o                         
  -1  -9   1         19.35         31.95         7.62 o                         
   0  -9   1         36.73         33.46         8.67 o                         
   1  -9   1          0.11         -3.72         8.34 o                         
   2  -9   1         36.69         21.32        10.90 o                         
   3  -9   1        136.84        142.39        17.03 o                         
   4  -9   1         29.87         34.33        13.79 o                         
  -9  -8   1        361.19        306.99        26.32 o                         
  -8  -8   1         71.20         85.52        14.77 o                         
  -7  -8   1         86.91         87.90        16.82 o                         
  -6  -8   1          1.43         -5.91        11.19 o                         
  -5  -8   1          0.03          0.94         7.35 o                         
  -4  -8   1        380.66        400.01        21.66 o                         
  -3  -8   1        134.07        126.77         9.94 o                         
  -2  -8   1        393.02        395.59        16.98 o                         
  -1  -8   1         51.79         39.94         7.71 o                         
   0  -8   1        813.14        793.77        25.99 o                         
   1  -8   1        367.37        328.27        15.73 o                         
   2  -8   1        370.85        351.20        18.46 o                         
   3  -8   1        220.67        191.79        18.47 o                         
   4  -8   1        484.17        562.44        35.30 o                         
   5  -8   1         77.72         57.76        32.82 o                         
 -10  -7   1          4.17         10.80        16.92 o                         
  -9  -7   1         58.38         55.97        11.85 o                         
  -8  -7   1         16.17         18.41        10.10 o                         
  -7  -7   1        122.23        105.67        10.87 o                         
  -6  -7   1         20.66         29.03         7.82 o                         
  -5  -7   1        264.44        272.11        14.15 o                         
  -4  -7   1         24.48         31.80         6.43 o                         
  -3  -7   1         23.69         14.11         6.34 o                         
  -2  -7   1        416.86        406.08        16.57 o                         
  -1  -7   1        147.07        130.66         7.67 o                         
   0  -7   1        393.10        399.06        12.28 o                         
   1  -7   1        629.59        620.39        19.54 o                         
   2  -7   1        101.86         98.66         8.81 o                         
   3  -7   1        136.65        136.97        13.30 o                         
   4  -7   1         33.52         52.10        15.95 o                         
   5  -7   1          0.14         -2.00        14.70 o                         
   6  -7   1         13.99         14.56        30.37 o                         
 -10  -6   1          4.20        -23.22        23.22 o                         
  -9  -6   1         73.90         65.01        10.57 o                         
  -8  -6   1          2.01        -10.13        10.13 o                         
  -7  -6   1         82.82         77.87        10.93 o                         
  -6  -6   1        151.06        143.06        12.41 o                         
  -5  -6   1        105.09        100.04        10.24 o                         
  -4  -6   1        146.53        132.82         8.55 o                         
  -3  -6   1        641.40        671.85        18.45 o                         
  -2  -6   1        738.84        757.08        28.77 o                         
  -1  -6   1       1647.89       1655.25        44.28 o                         
   0  -6   1        267.76        247.77         8.54 o                         
   1  -6   1        420.63        409.21        14.31 o                         
   2  -6   1          2.18         -4.17         7.41 o                         
   3  -6   1        454.23        438.40        21.87 o                         
   4  -6   1          0.04          0.43        11.80 o                         
   5  -6   1         81.12         91.92        15.35 o                         
   6  -6   1         24.80         38.31        31.73 o                         
   7  -6   1         12.20         25.82        37.89 o                         
 -10  -5   1          0.02          6.16        17.04 o                         
  -9  -5   1        137.95        142.35        29.55 o                         
  -8  -5   1        357.32        348.54        19.14 o                         
  -7  -5   1        212.29        198.45        15.92 o                         
  -6  -5   1         98.00         90.55        14.90 o                         
  -5  -5   1        109.68        130.18        10.81 o                         
  -4  -5   1        260.55        252.75        13.13 o                         
  -3  -5   1          3.41         -2.44         5.08 o                         
  -2  -5   1        544.18        576.12        19.49 o                         
  -1  -5   1        754.92        776.74        22.30 o                         
   0  -5   1         37.66         46.14         4.38 o                         
   1  -5   1          0.67          7.38         5.60 o                         
   2  -5   1        154.40        146.99        11.07 o                         
   3  -5   1          2.03          4.44         6.90 o                         
   4  -5   1        305.77        310.33        23.11 o                         
   5  -5   1          0.96          0.83        12.57 o                         
   6  -5   1         66.75         58.14        23.24 o                         
   7  -5   1          9.55        -17.17        21.81 o                         
 -10  -4   1         93.51        141.07        41.96 o                         
  -9  -4   1          0.11         25.99        26.71 o                         
  -8  -4   1         24.00          8.91         9.83 o                         
  -7  -4   1        314.76        314.83        20.74 o                         
  -6  -4   1        280.53        262.85        15.99 o                         
  -5  -4   1        711.08        669.49        27.27 o                         
  -4  -4   1         84.42         76.80         8.64 o                         
  -3  -4   1       1286.87       1305.95        43.90 o                         
  -2  -4   1       1438.09       1451.01        58.05 o                         
  -1  -4   1       1115.00       1151.89        28.78 o                         
   0  -4   1        302.74        359.92        11.43 o                         
   1  -4   1        396.55        415.36        14.22 o                         
   2  -4   1         74.99        106.94         8.95 o                         
   3  -4   1        236.25        217.75        12.88 o                         
   4  -4   1        270.23        244.07        13.77 o                         
   5  -4   1        417.85        433.45        32.50 o                         
   6  -4   1        110.15        114.03        22.14 o                         
   7  -4   1        121.37        148.16        27.35 o                         
   8  -4   1         32.13         36.96        19.05 o                         
 -10  -3   1        239.71        285.81        38.40 o                         
  -9  -3   1         32.89         26.57        18.71 o                         
  -8  -3   1          1.43          2.44        10.84 o                         
  -7  -3   1        278.92        304.84        16.30 o                         
  -6  -3   1         48.34         42.55        12.13 o                         
  -5  -3   1        130.95        122.05        11.54 o                         
  -4  -3   1         36.01         30.35         8.51 o                         
  -3  -3   1        168.64        209.38        12.52 o                         
  -2  -3   1       2107.07       2072.51        58.69 o                         
  -1  -3   1        380.59        446.13        11.21 o                         
   0  -3   1         14.74         11.84         2.52 o                         
   1  -3   1       3047.24       3335.27        85.43 o                         
   2  -3   1       2032.39       1930.34        96.00 o                         
   3  -3   1        123.80        114.76         9.73 o                         
   4  -3   1        228.94        240.05        15.48 o                         
   5  -3   1        495.17        438.14        25.87 o                         
   6  -3   1          9.43         -7.35        10.94 o                         
   7  -3   1        151.50        160.26        26.88 o                         
   8  -3   1         66.73        106.38        39.24 o                         
 -10  -2   1          9.04         35.18        25.96 o                         
  -9  -2   1         12.88         27.87        44.07 o                         
  -8  -2   1         30.82         32.82        11.31 o                         
  -7  -2   1         15.52         11.52         8.09 o                         
  -6  -2   1         46.90         54.72        10.39 o                         
  -5  -2   1        131.77        169.87        13.55 o                         
  -4  -2   1       6848.55       7413.80       231.69 o                         
  -3  -2   1         10.94         17.66        11.06 o                         
  -2  -2   1        263.85        261.81         9.47 o                         
  -1  -2   1          8.74          9.13         2.63 o                         
   0  -2   1       3751.59       3761.64        87.92 o                         
   1  -2   1        836.63        807.15        17.07 o                         
   2  -2   1       1696.97       1634.39        43.04 o                         
   3  -2   1       2686.97       2652.43        63.48 o                         
   4  -2   1         49.64         56.74         4.87 o                         
   5  -2   1        166.83        165.95        12.29 o                         
   6  -2   1        135.30        126.22        15.98 o                         
   7  -2   1         14.73         15.09        23.26 o                         
   8  -2   1         41.71         12.77        22.12 o                         
   9  -2   1         16.37         56.87        24.36 o                         
 -10  -1   1          3.94        -25.70        28.15 o                         
  -9  -1   1         11.03         39.29        36.67 o                         
  -8  -1   1          1.35         15.46        12.92 o                         
  -7  -1   1          7.43         14.31         9.12 o                         
  -6  -1   1          0.14          4.00         7.00 o                         
  -5  -1   1        123.23        155.42         9.53 o                         
  -4  -1   1        579.89        567.95        23.23 o                         
  -3  -1   1          3.62         -4.63         5.77 o                         
  -2  -1   1      11057.97      10858.30       304.04 o                         
  -1  -1   1          4.20         -1.56         1.56 o                         
   1  -1   1       2732.66       3052.77        77.24 o                         
   2  -1   1       2563.01       2575.11        53.77 o                         
   3  -1   1       1130.33       1133.40        29.84 o                         
   4  -1   1        180.81        189.47        14.09 o                         
   5  -1   1        119.08        118.12         7.68 o                         
   6  -1   1        136.06        128.13        11.94 o                         
   7  -1   1         12.13          5.04        12.47 o                         
   8  -1   1         30.59         13.92        21.66 o                         
   9  -1   1         15.43         15.53        24.65 o                         
  -9   0   1         64.54         61.54        31.84 o                         
  -8   0   1        360.60        300.27        48.90 o                         
  -7   0   1        590.01        583.94        35.34 o                         
  -6   0   1       2098.10       2047.19        62.81 o                         
  -5   0   1        190.33        183.37         9.78 o                         
  -4   0   1       4144.49       4172.66       107.31 o                         
  -3   0   1        999.47        971.55        25.21 o                         
  -2   0   1      17286.52      17463.76       493.40 o                         
   0   0   1          1.02         -0.04         0.12 o                         
   2   0   1       1162.75       1170.08        30.92 o                         
   3   0   1         53.62         65.27         7.00 o                         
   4   0   1        738.84        748.33        22.33 o                         
   5   0   1         53.59         51.71         6.16 o                         
   6   0   1        120.65        128.48        11.75 o                         
   7   0   1          0.02         13.63        17.56 o                         
   8   0   1        105.06        111.46        18.18 o                         
   9   0   1        270.91        305.87        36.15 o                         
  -9   1   1         60.28         51.04        65.20 o                         
  -8   1   1         42.52         33.41        31.84 o                         
  -7   1   1          2.56         -0.84        10.77 o                         
  -6   1   1          7.77         15.35        10.37 o                         
  -5   1   1        446.34        428.72        35.53 o                         
  -4   1   1        519.00        531.24        19.86 o                         
  -3   1   1        256.69        252.76        15.01 o                         
  -2   1   1        227.68        238.72         7.35 o                         
  -1   1   1        290.15        172.35        17.81 o                         
   0   1   1         30.33         26.95         9.67 o                         
   2   1   1       7158.71       7716.27       194.18 o                         
   3   1   1          8.54         14.27         4.91 o                         
   4   1   1         27.06         38.39         6.59 o                         
   5   1   1        113.17        105.39         9.39 o                         
   6   1   1         52.59         40.77         9.98 o                         
   7   1   1        308.68        300.95        19.34 o                         
   8   1   1         39.34         53.78        14.68 o                         
   9   1   1        399.53        427.91        41.55 o                         
  10   1   1          8.19         22.91        17.99 o                         
  -9   2   1         29.49        -23.30        27.80 o                         
  -8   2   1        117.94        125.66        35.62 o                         
  -7   2   1        230.14        210.12        41.35 o                         
  -6   2   1         15.12         23.96         8.56 o                         
  -5   2   1         16.54         23.05         8.02 o                         
  -4   2   1        111.19        102.64        10.08 o                         
  -3   2   1       1280.56       1389.94        45.33 o                         
  -2   2   1        319.67        299.63        10.61 o                         
  -1   2   1        628.78        628.77        13.20 o                         
   0   2   1       1800.08       1786.61        42.19 o                         
   2   2   1       4592.65       4729.38       119.75 o                         
   3   2   1        253.05        304.35        21.94 o                         
   4   2   1        386.46        334.97        16.58 o                         
   5   2   1        740.46        758.33        26.77 o                         
   6   2   1        164.03        169.16        14.20 o                         
   7   2   1        703.28        657.22        29.74 o                         
   8   2   1         85.61        114.84        17.49 o                         
   9   2   1         18.56         44.86        16.14 o                         
  10   2   1         16.51         87.03        48.85 o                         
  -8   3   1          0.22         11.44        21.89 o                         
  -7   3   1         35.90          9.99        23.03 o                         
  -6   3   1          0.96         11.00        10.42 o                         
  -5   3   1          0.30          1.71         7.80 o                         
  -4   3   1        167.08        148.07        10.42 o                         
  -3   3   1        133.46        108.59         9.72 o                         
  -2   3   1        507.32        500.94        16.27 o                         
  -1   3   1         13.81         12.30         4.61 o                         
   0   3   1       5641.34       5701.92       124.45 o                         
   1   3   1        580.52        594.64        13.15 o                         
   2   3   1         87.71         96.49         5.00 o                         
   3   3   1       1097.12       1045.21        82.80 o                         
   4   3   1        116.77        101.01        10.94 o                         
   5   3   1        669.08        651.40        26.61 o                         
   6   3   1        219.55        176.95        19.16 o                         
   7   3   1         52.33         43.56        11.54 o                         
   8   3   1          1.52         24.67        11.28 o                         
   9   3   1         36.62         64.02        17.19 o                         
  10   3   1          0.03         57.07        19.45 o                         
  -8   4   1          2.92         -5.19        22.24 o                         
  -7   4   1        104.38         94.05        24.96 o                         
  -6   4   1          1.56         -2.67        18.84 o                         
  -5   4   1         42.95         57.08        10.91 o                         
  -4   4   1         88.84         74.73        13.17 o                         
  -3   4   1        142.28        158.67        12.46 o                         
  -2   4   1        516.45        494.10        18.13 o                         
  -1   4   1        173.08        159.74         7.94 o                         
   0   4   1          1.37          3.28         3.41 o                         
   1   4   1        440.21        447.74        12.47 o                         
   2   4   1          3.86          9.39         3.56 o                         
   3   4   1       1231.02       1212.72        35.43 o                         
   4   4   1        512.12        500.14        30.80 o                         
   5   4   1         15.89          3.12         8.64 o                         
   6   4   1        242.74        228.86        15.81 o                         
   7   4   1          1.63         -8.85         8.85 o                         
   8   4   1          0.88          1.93        10.20 o                         
   9   4   1          7.03         -4.12        25.22 o                         
  10   4   1          7.47         25.68        23.57 o                         
  -7   5   1         81.93         49.20        23.37 o                         
  -6   5   1        279.70        319.91        34.03 o                         
  -5   5   1         57.11         71.30        15.57 o                         
  -4   5   1        556.08        533.32        29.96 o                         
  -3   5   1        147.96        147.57        11.15 o                         
  -2   5   1       1596.58       1583.82        47.94 o                         
  -1   5   1       1577.96       1525.08        41.08 o                         
   0   5   1        403.34        414.51        12.30 o                         
   1   5   1       1685.47       1857.73        64.07 o                         
   2   5   1         26.41         30.85         4.93 o                         
   3   5   1         42.43         43.16         5.38 o                         
   4   5   1        124.01        117.44         8.07 o                         
   5   5   1        224.13        227.68        14.92 o                         
   6   5   1        300.00        283.77        24.69 o                         
   7   5   1         56.55         38.82         8.85 o                         
   8   5   1          7.51         -5.74         9.00 o                         
   9   5   1         45.62         55.68        13.77 o                         
  10   5   1        123.65        126.13        18.29 o                         
  -7   6   1         84.52         88.04        35.77 o                         
  -6   6   1        265.92        210.53        30.59 o                         
  -5   6   1         21.33         24.54        14.40 o                         
  -4   6   1        256.65        289.92        22.94 o                         
  -3   6   1        119.09        132.34        11.27 o                         
  -2   6   1        378.82        394.69        31.04 o                         
  -1   6   1        303.99        294.58        12.19 o                         
   0   6   1         31.22         21.39         3.86 o                         
   1   6   1          0.79         -4.03         4.09 o                         
   2   6   1        175.34        215.37        16.99 o                         
   3   6   1         10.85          9.24         4.99 o                         
   4   6   1        178.03        175.13        10.28 o                         
   5   6   1         80.16         86.53         9.06 o                         
   6   6   1          4.61          9.80         7.89 o                         
   7   6   1        376.09        339.22        21.82 o                         
   8   6   1        209.75        170.28        12.22 o                         
   9   6   1        355.81        361.29        18.83 o                         
  10   6   1         19.39         14.76        22.65 o                         
  -6   7   1          2.84         15.35        29.46 o                         
  -5   7   1          6.87          7.48        13.79 o                         
  -4   7   1          0.45         -8.55        12.51 o                         
  -3   7   1          9.88         14.35        11.93 o                         
  -2   7   1         43.50         30.88         8.38 o                         
  -1   7   1         12.34         13.17         7.20 o                         
   0   7   1         37.19         34.61         4.71 o                         
   1   7   1        314.61        305.98        16.42 o                         
   2   7   1         19.60         27.95        10.15 o                         
   3   7   1         22.91         32.05         7.55 o                         
   4   7   1        593.53        593.62        28.20 o                         
   5   7   1        620.31        567.22        21.87 o                         
   6   7   1         83.48         77.79         9.92 o                         
   7   7   1       1333.30       1275.12        39.11 o                         
   8   7   1         13.58          5.83         9.78 o                         
   9   7   1        174.24        195.23        14.19 o                         
  10   7   1          0.97         22.72        15.74 o                         
  -5   8   1          0.05          6.93        26.75 o                         
  -4   8   1          0.24          2.26        13.40 o                         
  -3   8   1        196.64        194.99        21.13 o                         
  -2   8   1        103.23         97.40        10.63 o                         
  -1   8   1         29.73         29.51         7.60 o                         
   0   8   1         77.27         78.55         8.42 o                         
   1   8   1          1.59         -5.41         5.41 o                         
   2   8   1       2647.00       2578.63        85.35 o                         
   3   8   1        863.91        888.86        35.18 o                         
   4   8   1         34.43         37.20        10.51 o                         
   5   8   1        170.90        197.25        15.53 o                         
   6   8   1          1.47          3.72        11.05 o                         
   7   8   1        144.51        152.92        18.82 o                         
   8   8   1          2.49        -11.42        11.42 o                         
   9   8   1         75.80         63.63        14.10 o                         
  10   8   1         62.56         44.07        43.16 o                         
  -4   9   1         16.22         14.44        20.05 o                         
  -3   9   1         25.07          4.32        14.70 o                         
  -2   9   1        393.72        359.60        24.44 o                         
  -1   9   1         59.77         53.55         8.72 o                         
   0   9   1         99.63        137.12        10.78 o                         
   1   9   1        615.97        592.44        23.41 o                         
   2   9   1         12.20         20.18        10.16 o                         
   3   9   1        304.64        313.26        20.07 o                         
   4   9   1        173.12        174.59        15.86 o                         
   5   9   1          6.49          6.59        10.87 o                         
   6   9   1        154.60        161.84        16.41 o                         
   7   9   1         70.21         53.26        14.33 o                         
   8   9   1          3.20          7.14        14.16 o                         
   9   9   1         15.42         -8.53        16.95 o                         
  -3  10   1         10.57          5.71        15.26 o                         
  -2  10   1         42.60         34.50        14.79 o                         
  -1  10   1          0.94          8.97        10.31 o                         
   0  10   1         66.61         64.06        11.63 o                         
   1  10   1        232.98        240.22        18.82 o                         
   2  10   1          2.83         11.10        11.03 o                         
   3  10   1          3.02         -4.55        10.52 o                         
   4  10   1         36.57         23.49        11.97 o                         
   5  10   1         45.92         62.96        13.81 o                         
   6  10   1          3.38          9.35        12.32 o                         
   7  10   1        264.90        266.03        34.89 o                         
   8  10   1         14.83         25.55        20.03 o                         
   9  10   1         12.81         16.96        20.52 o                         
  -2  11   1         32.18         23.18        18.44 o                         
  -1  11   1         72.66         52.16        15.98 o                         
   0  11   1          1.34         10.06        11.87 o                         
   1  11   1         21.95         29.69        12.18 o                         
   2  11   1         21.61          9.77        11.71 o                         
   3  11   1          2.70         10.75        11.33 o                         
   4  11   1        201.58        257.50        20.73 o                         
   5  11   1         28.44         15.45        16.32 o                         
   6  11   1        118.04        102.55        20.97 o                         
   7  11   1         18.40         -6.95        19.45 o                         
   8  11   1          7.24         -5.94        19.60 o                         
   0  12   1         29.30         42.71        15.45 o                         
   1  12   1          5.13          5.89        15.25 o                         
   2  12   1         18.62         25.61        24.08 o                         
   3  12   1         59.74         76.89        18.70 o                         
   4  12   1         13.18         40.68        17.04 o                         
   5  12   1          0.02        -12.41        24.91 o                         
   6  12   1         27.23         54.12        29.08 o                         
   7  12   1         73.49         70.42        38.51 o                         
   4  13   1        114.31        109.28        22.53 o                         
  -6 -12   2          4.09         33.63        21.45 o                         
  -5 -12   2        256.12        209.12        24.55 o                         
  -4 -12   2        212.20        229.21        27.84 o                         
  -3 -12   2         24.73         24.29        17.27 o                         
  -2 -12   2        234.14        222.63        25.18 o                         
  -1 -12   2         33.66         19.72        16.91 o                         
   0 -12   2        469.67        443.65        51.92 o                         
  -7 -11   2         58.33        122.96        22.67 o                         
  -6 -11   2        130.80        146.64        23.86 o                         
  -5 -11   2        192.59        170.79        23.10 o                         
  -4 -11   2         15.95         13.50        16.09 o                         
  -3 -11   2         11.34          5.86        19.82 o                         
  -2 -11   2         41.28         28.63        15.61 o                         
  -1 -11   2          7.43         -1.65        14.88 o                         
   0 -11   2         26.64         11.08        15.09 o                         
   1 -11   2          0.04        -15.37        16.46 o                         
  -8 -10   2         61.57         80.98        21.23 o                         
  -7 -10   2        453.05        416.55        33.21 o                         
  -6 -10   2        109.78        102.40        20.16 o                         
  -5 -10   2          5.09         11.02        14.65 o                         
  -4 -10   2          1.15          0.75        14.75 o                         
  -3 -10   2          4.42         -7.34        10.46 o                         
  -2 -10   2         23.92         20.85        10.75 o                         
  -1 -10   2          6.48         -4.42         7.75 o                         
   0 -10   2        193.62        208.60        14.78 o                         
   1 -10   2        252.88        269.86        19.06 o                         
   2 -10   2          3.28         12.79        11.34 o                         
   3 -10   2        271.81        233.64        20.56 o                         
  -9  -9   2          4.69         18.19        22.07 o                         
  -8  -9   2          0.12         18.46        15.84 o                         
  -7  -9   2         31.30         38.70        14.00 o                         
  -6  -9   2         23.07         22.47        11.60 o                         
  -5  -9   2         61.17         68.19        11.27 o                         
  -4  -9   2        574.22        622.17        28.97 o                         
  -3  -9   2         76.68         82.25        12.10 o                         
  -2  -9   2          0.13         -0.42         9.36 o                         
  -1  -9   2         95.51         97.81        11.32 o                         
   0  -9   2         27.78         29.12         8.40 o                         
   1  -9   2        110.02        111.05        11.77 o                         
   2  -9   2         19.40         15.70        10.84 o                         
   3  -9   2          2.58         -0.76        11.02 o                         
   4  -9   2        300.27        321.23        30.21 o                         
  -9  -8   2         32.87         24.43        30.46 o                         
  -8  -8   2         12.44         -0.55        12.18 o                         
  -7  -8   2          0.09         -5.03        11.65 o                         
  -6  -8   2        646.50        649.23        27.10 o                         
  -5  -8   2        239.42        227.93        14.47 o                         
  -4  -8   2          7.19          6.51         7.26 o                         
  -3  -8   2          3.09          6.27         6.32 o                         
  -2  -8   2        377.30        363.12        20.04 o                         
  -1  -8   2       1070.94        941.64        31.91 o                         
   0  -8   2          0.05         -2.38         7.19 o                         
   1  -8   2        105.07        105.64        10.78 o                         
   2  -8   2         89.03         78.98        10.33 o                         
   3  -8   2          1.28         -0.73        10.06 o                         
   4  -8   2        147.60        149.40        15.80 o                         
   5  -8   2          1.01        -15.60        15.60 o                         
 -10  -7   2          1.43        -19.44        19.44 o                         
  -9  -7   2         23.67         26.75        13.23 o                         
  -8  -7   2          1.84         15.43         8.82 o                         
  -7  -7   2         29.82         20.46        10.45 o                         
  -6  -7   2         37.35         57.65        10.96 o                         
  -5  -7   2        371.53        377.71        15.90 o                         
  -4  -7   2          0.06         -2.79         4.63 o                         
  -3  -7   2        687.57        670.79        28.93 o                         
  -2  -7   2        281.22        291.57        13.85 o                         
  -1  -7   2        395.78        386.10        14.53 o                         
   0  -7   2        606.83        571.60        20.23 o                         
   1  -7   2         41.63         33.18         6.07 o                         
   2  -7   2          3.77         -0.22         6.27 o                         
   3  -7   2        150.54        134.57        11.70 o                         
   4  -7   2         15.96         41.27        20.24 o                         
   5  -7   2          0.96         22.21        12.07 o                         
   6  -7   2          0.07          9.88        21.20 o                         
 -10  -6   2         46.09         54.94        18.62 o                         
  -9  -6   2         19.64         17.04        19.82 o                         
  -8  -6   2        139.85        156.58        16.72 o                         
  -7  -6   2        750.80        734.37        27.16 o                         
  -6  -6   2        110.96        131.32        11.90 o                         
  -5  -6   2        905.44        894.86        30.79 o                         
  -4  -6   2         15.94         14.04         7.01 o                         
  -3  -6   2        970.61        999.97        25.96 o                         
  -2  -6   2        203.71        206.88        10.89 o                         
  -1  -6   2        107.71        126.23         7.29 o                         
   0  -6   2        118.12        122.66         6.65 o                         
   1  -6   2        153.79        129.44         8.03 o                         
   2  -6   2        375.39        330.87        15.94 o                         
   3  -6   2          9.07          7.62         7.19 o                         
   4  -6   2         29.00         34.84        13.90 o                         
   5  -6   2          8.54         32.23        13.03 o                         
   6  -6   2          0.01          8.39        20.05 o                         
   7  -6   2         34.56         -4.02        23.12 o                         
 -10  -5   2         34.25         90.75        29.87 o                         
  -9  -5   2         73.04         68.43        17.18 o                         
  -8  -5   2          3.87         -0.02        14.09 o                         
  -7  -5   2         55.20         51.67        11.96 o                         
  -6  -5   2        161.33        176.75        17.07 o                         
  -5  -5   2          4.15         -2.88         7.19 o                         
  -4  -5   2        150.66        169.31        10.74 o                         
  -3  -5   2        206.44        218.07        11.21 o                         
  -2  -5   2         61.57         57.15         6.04 o                         
  -1  -5   2         46.85         63.83         5.13 o                         
   0  -5   2        859.68        831.79        22.25 o                         
   1  -5   2         63.29         62.62         5.71 o                         
   2  -5   2         82.89         92.70         8.37 o                         
   3  -5   2        147.25        150.15        13.46 o                         
   4  -5   2         72.08         82.93        10.82 o                         
   5  -5   2          1.38          6.04         9.09 o                         
   6  -5   2        361.99        377.21        43.88 o                         
   7  -5   2         89.06         90.92        19.41 o                         
 -10  -4   2          6.26         21.74        36.07 o                         
  -9  -4   2        509.27        516.32        32.29 o                         
  -8  -4   2          4.05         14.96        11.36 o                         
  -7  -4   2        209.96        220.02        18.60 o                         
  -6  -4   2        155.07        150.08        14.32 o                         
  -5  -4   2         98.55         78.73        12.50 o                         
  -4  -4   2         80.33         67.61         7.68 o                         
  -3  -4   2        416.87        466.90        17.34 o                         
  -2  -4   2        765.69        749.11        25.83 o                         
  -1  -4   2       6804.51       7494.85       174.87 o                         
   0  -4   2        323.62        364.08        11.56 o                         
   1  -4   2       1456.46       1440.41        69.88 o                         
   2  -4   2          0.08         -5.21         5.80 o                         
   3  -4   2        773.00        791.46        29.86 o                         
   4  -4   2        215.86        201.44        12.86 o                         
   5  -4   2        234.76        248.83        17.74 o                         
   6  -4   2        561.63        602.53        34.00 o                         
   7  -4   2         38.50         32.45        22.45 o                         
   8  -4   2         65.57         76.65        40.19 o                         
 -10  -3   2          0.48        -26.25        26.25 o                         
  -9  -3   2          2.38         23.15        24.59 o                         
  -8  -3   2          2.20          3.57        10.61 o                         
  -7  -3   2          0.46         -5.64         8.25 o                         
  -6  -3   2       2687.81       2692.94        80.30 o                         
  -5  -3   2         34.14         40.15        11.72 o                         
  -4  -3   2          2.56         -7.35         7.35 o                         
  -3  -3   2        583.99        594.10        22.98 o                         
  -2  -3   2       1759.62       1779.99        46.25 o                         
  -1  -3   2       2897.31       2881.15        63.26 o                         
   0  -3   2        249.15        278.48         8.35 o                         
   1  -3   2        251.01        228.27        13.89 o                         
   2  -3   2        595.40        666.05        19.68 o                         
   3  -3   2         95.02        106.10         6.62 o                         
   4  -3   2       1027.31       1029.59        29.51 o                         
   5  -3   2        101.01        113.96        20.17 o                         
   6  -3   2          4.63         14.60        11.00 o                         
   7  -3   2         21.55         16.38        19.08 o                         
   8  -3   2         34.60         37.16        17.69 o                         
 -10  -2   2         20.78         23.66        29.13 o                         
  -9  -2   2          3.80          0.11        23.71 o                         
  -8  -2   2        347.91        358.87        21.24 o                         
  -7  -2   2         80.53         83.08        10.25 o                         
  -6  -2   2        705.72        709.50        26.26 o                         
  -5  -2   2          5.40         12.89         6.92 o                         
  -4  -2   2       1216.29       1256.91        45.44 o                         
  -3  -2   2         29.32         10.23         6.22 o                         
  -2  -2   2        533.20        516.26        28.78 o                         
  -1  -2   2       3608.81       3645.83       127.92 o                         
   0  -2   2         50.37         61.80         3.77 o                         
   1  -2   2       1281.57       1342.92        30.60 o                         
   2  -2   2       2163.34       2181.84        56.73 o                         
   3  -2   2       1025.72       1097.94        30.18 o                         
   4  -2   2         64.93         93.09         7.33 o                         
   5  -2   2         14.98         15.35        13.15 o                         
   6  -2   2         84.43         83.07        14.43 o                         
   7  -2   2        163.48        170.61        19.53 o                         
   8  -2   2          4.82         12.44        17.10 o                         
   9  -2   2         60.95         92.82        31.41 o                         
 -10  -1   2          0.72         23.07        27.45 o                         
  -9  -1   2          9.04        -24.40        24.40 o                         
  -8  -1   2         26.23         41.61        17.12 o                         
  -7  -1   2        421.94        395.87        21.05 o                         
  -6  -1   2         51.23         55.25        10.26 o                         
  -5  -1   2       1220.87       1226.78        38.44 o                         
  -4  -1   2        491.45        511.24        18.69 o                         
  -3  -1   2        682.20        629.82        31.79 o                         
  -2  -1   2      26511.07      27928.94       697.12 o                         
  -1  -1   2        184.87        175.64        13.52 o                         
   0  -1   2          1.58         -0.17         0.96 o                         
   1  -1   2        369.53        386.23        11.43 o                         
   2  -1   2       1064.55       1014.78        27.44 o                         
   3  -1   2        197.96        193.17         6.83 o                         
   4  -1   2         32.15         37.87        10.00 o                         
   5  -1   2        503.53        491.08        18.12 o                         
   6  -1   2        182.87        171.82        17.13 o                         
   7  -1   2        583.36        580.02        37.04 o                         
   8  -1   2         16.61         24.71        15.58 o                         
   9  -1   2        341.46        366.67        47.72 o                         
  -9   0   2         20.04         30.04        25.82 o                         
  -8   0   2        142.01         90.71        26.07 o                         
  -7   0   2        981.94        963.54        35.20 o                         
  -6   0   2        728.21        711.18        28.02 o                         
  -5   0   2         59.27         64.65         4.94 o                         
  -4   0   2         78.23        100.30         8.10 o                         
  -3   0   2        540.96        585.73        21.89 o                         
  -2   0   2      11739.84      11988.65       260.16 o                         
  -1   0   2         26.10         15.80         4.74 o                         
   2   0   2       9565.90       9564.18       262.95 o                         
   3   0   2        533.79        478.97        14.82 o                         
   4   0   2        105.08        115.81         7.43 o                         
   5   0   2        397.94        362.88        15.13 o                         
   6   0   2         42.56         42.82         8.21 o                         
   7   0   2        546.08        549.55        32.00 o                         
   8   0   2         23.99         32.91        14.19 o                         
   9   0   2         68.64         70.03        30.88 o                         
  -9   1   2        145.13        148.14        35.62 o                         
  -8   1   2        120.07        115.02        26.11 o                         
  -7   1   2         34.74         60.23        25.35 o                         
  -6   1   2         91.07         90.76        14.78 o                         
  -5   1   2        125.70        146.30        10.87 o                         
  -4   1   2          0.16         -3.39         5.40 o                         
  -3   1   2        173.95        184.93         9.06 o                         
  -2   1   2          4.03          1.62         3.20 o                         
  -1   1   2        551.71        571.62        14.41 o                         
   1   1   2         38.63         47.32         9.05 o                         
   2   1   2        637.32        635.53        19.42 o                         
   3   1   2       1216.33       1231.06        40.93 o                         
   4   1   2       1211.00       1267.16        43.13 o                         
   5   1   2        456.72        450.75        23.56 o                         
   6   1   2        476.54        482.06        22.67 o                         
   7   1   2          0.39         -7.83         9.32 o                         
   8   1   2        327.07        340.45        26.20 o                         
   9   1   2         39.41         54.89        16.11 o                         
  10   1   2         27.28         29.90        68.52 o                         
  -9   2   2         49.92         35.03        41.05 o                         
  -8   2   2         78.13         57.77        25.48 o                         
  -7   2   2          0.01        -13.06        20.15 o                         
  -6   2   2         11.35         14.45         8.43 o                         
  -5   2   2          5.43          5.81         7.28 o                         
  -4   2   2       1587.67       1615.16        48.74 o                         
  -3   2   2          0.04         -3.48         4.52 o                         
  -2   2   2        537.94        528.12        14.70 o                         
  -1   2   2        934.51        968.80        24.15 o                         
   0   2   2       2672.50       2793.84        57.75 o                         
   1   2   2        819.51        917.63        24.27 o                         
   2   2   2       5821.03       5742.57       158.71 o                         
   3   2   2        450.31        451.26        25.14 o                         
   4   2   2        197.73        185.56        16.77 o                         
   5   2   2          0.91          4.63         8.89 o                         
   6   2   2        724.55        732.95        30.35 o                         
   7   2   2         23.46         15.71        10.28 o                         
   8   2   2          4.40         23.37        13.53 o                         
   9   2   2         10.90         17.88        14.77 o                         
  10   2   2          5.57         -3.32        29.28 o                         
  -8   3   2         35.19        -22.92        36.52 o                         
  -7   3   2          1.40         -2.90        19.43 o                         
  -6   3   2        592.46        446.28        37.56 o                         
  -5   3   2        113.40        104.39        11.22 o                         
  -4   3   2        183.57        178.52        13.90 o                         
  -3   3   2       1049.81       1073.99        48.56 o                         
  -2   3   2        187.49        164.36         7.48 o                         
  -1   3   2        717.80        692.84        18.66 o                         
   0   3   2        156.95        143.35         5.17 o                         
   1   3   2       2037.92       2156.42        40.68 o                         
   2   3   2       1076.79       1077.79        28.85 o                         
   3   3   2         27.37         -4.56         8.18 o                         
   4   3   2        361.51        354.19        24.58 o                         
   5   3   2         24.43         13.97         6.57 o                         
   6   3   2         12.86         15.83        10.89 o                         
   7   3   2        198.09        243.00        17.94 o                         
   8   3   2         39.48         48.03        13.01 o                         
   9   3   2          0.52          7.28        12.82 o                         
  10   3   2         20.57         16.00        37.43 o                         
  -8   4   2          7.49         -0.62        22.90 o                         
  -7   4   2         53.77         48.14        22.94 o                         
  -6   4   2        161.27        112.15        25.20 o                         
  -5   4   2          5.78          5.94         7.49 o                         
  -4   4   2          0.12         -6.56         7.42 o                         
  -3   4   2        500.44        452.15        19.59 o                         
  -2   4   2        200.99        232.12        10.45 o                         
  -1   4   2        373.87        336.37        12.08 o                         
   0   4   2       2180.60       2233.22        53.34 o                         
   1   4   2         19.29         26.93         3.91 o                         
   2   4   2        187.44        204.08        12.41 o                         
   3   4   2         13.40          6.14         4.99 o                         
   4   4   2         13.43          3.24         5.59 o                         
   5   4   2        199.00        185.51        24.09 o                         
   6   4   2          5.87         -6.49         8.20 o                         
   7   4   2         82.33         80.20        11.44 o                         
   8   4   2          1.14          2.86        10.22 o                         
   9   4   2        163.42        178.46        18.52 o                         
  10   4   2        114.20        116.49        21.42 o                         
  -7   5   2        224.98        228.20        52.52 o                         
  -6   5   2          2.29         -3.51        17.89 o                         
  -5   5   2        361.45        319.65        24.57 o                         
  -4   5   2        136.45        117.99        24.12 o                         
  -3   5   2        159.11        148.44        10.69 o                         
  -2   5   2        209.35        205.68        13.29 o                         
  -1   5   2         77.23         95.76         6.42 o                         
   0   5   2          4.57          1.47         3.62 o                         
   1   5   2        526.03        536.25        18.85 o                         
   2   5   2        194.07        208.68         7.65 o                         
   3   5   2       1930.30       1986.78        64.05 o                         
   4   5   2         34.78         27.58         5.84 o                         
   5   5   2        579.49        503.18        20.28 o                         
   6   5   2         90.85         74.78        10.39 o                         
   7   5   2        608.27        544.35        23.80 o                         
   8   5   2        243.59        240.17        17.40 o                         
   9   5   2         81.28        108.62        14.00 o                         
  10   5   2         90.66        123.35        28.01 o                         
  -7   6   2          2.71        -24.67        24.67 o                         
  -6   6   2         57.75         30.30        22.00 o                         
  -5   6   2          5.87        -10.08        23.80 o                         
  -4   6   2          1.45          2.65        11.99 o                         
  -3   6   2         28.89         26.07         8.05 o                         
  -2   6   2         13.85          8.64         6.93 o                         
  -1   6   2        906.15        852.52        25.36 o                         
   0   6   2        118.23        116.55         6.75 o                         
   1   6   2        253.89        257.30         9.85 o                         
   2   6   2         14.84         16.87         5.19 o                         
   3   6   2       1752.39       1786.60        47.11 o                         
   4   6   2        275.31        283.38        13.43 o                         
   5   6   2       2297.93       2264.55        61.41 o                         
   6   6   2         17.53         16.24         8.38 o                         
   7   6   2        236.50        222.88        16.42 o                         
   8   6   2         20.32          5.36         9.16 o                         
   9   6   2          5.05         -2.69         8.91 o                         
  10   6   2         13.33         36.90        19.43 o                         
  -6   7   2         45.24         40.43        47.84 o                         
  -5   7   2          0.06          4.76        13.05 o                         
  -4   7   2          2.93         20.63        13.74 o                         
  -3   7   2         94.95         81.37        14.51 o                         
  -2   7   2         87.01         96.70        10.00 o                         
  -1   7   2        178.25        197.27        16.86 o                         
   0   7   2       1898.44       1945.41        48.61 o                         
   1   7   2       1084.47        993.75        29.58 o                         
   2   7   2         13.57         13.99         9.13 o                         
   3   7   2        835.71        929.02        40.23 o                         
   4   7   2         10.57          1.08         6.67 o                         
   5   7   2        177.74        182.07        14.07 o                         
   6   7   2         27.33         34.08        11.72 o                         
   7   7   2         74.02         75.84        10.94 o                         
   8   7   2        193.24        176.60        13.63 o                         
   9   7   2        242.15        216.96        15.38 o                         
  10   7   2          7.34          5.54        24.61 o                         
  -5   8   2        158.91        141.24        32.58 o                         
  -4   8   2        187.14        177.34        20.65 o                         
  -3   8   2         75.56         87.37        15.67 o                         
  -2   8   2        221.18        253.51        15.35 o                         
  -1   8   2        262.12        244.43        13.59 o                         
   0   8   2         46.40         42.02         7.21 o                         
   1   8   2        121.37        130.38         9.18 o                         
   2   8   2          4.96         15.00         9.48 o                         
   3   8   2        387.69        421.05        35.29 o                         
   4   8   2        689.64        676.73        33.85 o                         
   5   8   2         77.42        102.30        19.70 o                         
   6   8   2        136.99        122.80        12.58 o                         
   7   8   2          0.00         -2.52         9.09 o                         
   8   8   2          1.20          6.63        11.01 o                         
   9   8   2         16.39        -11.79        11.79 o                         
  10   8   2          0.89         -3.83        20.19 o                         
  -4   9   2          1.91        -19.58        23.82 o                         
  -3   9   2        131.20        128.56        18.03 o                         
  -2   9   2        227.61        259.14        27.12 o                         
  -1   9   2        399.58        383.24        17.75 o                         
   0   9   2         21.96         17.69         7.10 o                         
   1   9   2          9.25          8.58         6.20 o                         
   2   9   2          3.76         -9.62         9.62 o                         
   3   9   2          2.34         -3.92        10.05 o                         
   4   9   2        375.87        406.98        30.28 o                         
   5   9   2         15.96         14.96        11.53 o                         
   6   9   2          0.08          1.95        11.47 o                         
   7   9   2        223.93        213.83        19.58 o                         
   8   9   2         25.21         20.52        14.20 o                         
   9   9   2         79.96         89.61        20.59 o                         
  -3  10   2         11.29          4.58        15.26 o                         
  -2  10   2         32.97         13.85        17.56 o                         
  -1  10   2         83.37         71.45        14.92 o                         
   0  10   2          1.34          6.13         9.39 o                         
   1  10   2         63.32         74.26        12.99 o                         
   2  10   2         18.27         15.17        11.02 o                         
   3  10   2         20.09         18.06        15.34 o                         
   4  10   2        308.82        311.78        30.59 o                         
   5  10   2          2.15         14.16        12.10 o                         
   6  10   2        205.82        224.44        22.18 o                         
   7  10   2        488.48        551.10        52.58 o                         
   8  10   2         65.29         42.59        19.46 o                         
   9  10   2         14.53         27.76        19.94 o                         
  -2  11   2         32.51         27.72        15.71 o                         
  -1  11   2          2.10         -3.51        12.45 o                         
   0  11   2         34.98         37.67        12.86 o                         
   1  11   2        117.87        128.96        16.43 o                         
   2  11   2        262.21        310.89        22.35 o                         
   3  11   2         10.52         13.43        13.85 o                         
   4  11   2         22.74         17.08        12.87 o                         
   5  11   2        151.88        155.83        18.03 o                         
   6  11   2         94.96         97.91        21.00 o                         
   7  11   2         72.57         53.24        20.38 o                         
   8  11   2        374.41        398.63        35.25 o                         
   0  12   2         30.00         61.41        28.49 o                         
   1  12   2        202.22        199.88        20.20 o                         
   2  12   2          3.48         33.09        13.48 o                         
   3  12   2        162.66        141.49        17.79 o                         
   4  12   2         16.19         22.73        18.20 o                         
   5  12   2        122.95        145.18        22.25 o                         
   6  12   2        177.25        196.28        30.90 o                         
   7  12   2          0.40        -13.61        20.36 o                         
   3  13   2         50.75         52.95        18.70 o                         
   4  13   2         10.27         52.18        18.61 o                         
  -6 -12   3        128.82        131.77        47.84 o                         
  -5 -12   3          0.42        -17.44        17.44 o                         
  -4 -12   3        350.61        431.08        34.48 o                         
  -3 -12   3         47.97         47.06        18.12 o                         
  -2 -12   3        126.80        166.96        23.20 o                         
  -1 -12   3         23.97         33.38        18.18 o                         
  -7 -11   3          3.13         -2.17        26.10 o                         
  -6 -11   3         13.40         17.82        41.12 o                         
  -5 -11   3         19.37         45.71        22.94 o                         
  -4 -11   3         25.76         32.00        16.87 o                         
  -3 -11   3          2.76         -5.29        14.78 o                         
  -2 -11   3        122.70        145.20        20.55 o                         
  -1 -11   3        169.81        182.36        28.16 o                         
   0 -11   3         63.36         58.12        17.04 o                         
   1 -11   3        338.37        363.14        35.40 o                         
  -8 -10   3          3.26         13.88        17.86 o                         
  -7 -10   3        170.38        175.99        27.68 o                         
  -6 -10   3        232.26        209.84        24.20 o                         
  -5 -10   3        195.66        209.69        30.85 o                         
  -4 -10   3         20.92         19.76        24.86 o                         
  -3 -10   3         92.84         94.00        18.33 o                         
  -2 -10   3        158.73        175.18        23.73 o                         
  -1 -10   3        202.20        172.21        13.28 o                         
   0 -10   3         73.83         81.92        14.33 o                         
   1 -10   3          4.33         -9.79         9.79 o                         
   2 -10   3        373.40        373.51        23.83 o                         
   3 -10   3         63.46         58.57        14.88 o                         
  -9  -9   3          0.89         66.92        22.82 o                         
  -8  -9   3         10.86         23.74        16.76 o                         
  -7  -9   3         91.72         94.02        15.64 o                         
  -6  -9   3         52.49         47.04        13.08 o                         
  -5  -9   3         23.74          9.18        14.55 o                         
  -4  -9   3        275.89        298.21        52.36 o                         
  -3  -9   3        308.01        271.39        19.91 o                         
  -2  -9   3        222.82        236.84        17.21 o                         
  -1  -9   3          0.12          4.75         7.60 o                         
   0  -9   3        541.74        442.86        23.42 o                         
   1  -9   3          0.05         -9.01         9.01 o                         
   2  -9   3        522.53        542.71        28.23 o                         
   3  -9   3          4.17          1.85        11.44 o                         
   4  -9   3          1.02        -14.36        14.36 o                         
  -9  -8   3         64.80         86.18        32.72 o                         
  -8  -8   3         15.76         11.49        12.25 o                         
  -7  -8   3        528.98        572.99        29.93 o                         
  -6  -8   3          9.10          7.10        11.26 o                         
  -5  -8   3        283.53        274.59        15.77 o                         
  -4  -8   3        192.58        229.98        13.67 o                         
  -3  -8   3        671.14        660.43        24.65 o                         
  -2  -8   3         44.34         73.22         8.05 o                         
  -1  -8   3         27.44         29.90         5.89 o                         
   0  -8   3         60.21         64.05         9.14 o                         
   1  -8   3         34.52         28.59         8.61 o                         
   2  -8   3        103.91        119.52        13.28 o                         
   3  -8   3         33.71         25.57        11.60 o                         
   4  -8   3          7.47          4.28        13.68 o                         
   5  -8   3        267.63        295.23        29.73 o                         
  -9  -7   3        158.11        169.96        21.76 o                         
  -8  -7   3         49.44         51.69        14.99 o                         
  -7  -7   3        409.62        402.18        20.13 o                         
  -6  -7   3        348.28        369.77        22.88 o                         
  -5  -7   3         36.95         46.67         8.76 o                         
  -4  -7   3        115.06        118.11         9.38 o                         
  -3  -7   3         65.91         72.37         7.95 o                         
  -2  -7   3          4.35          9.47         5.89 o                         
  -1  -7   3         28.48         41.68         5.85 o                         
   0  -7   3        340.51        322.93        18.77 o                         
   1  -7   3        102.80         88.57         7.79 o                         
   2  -7   3         23.60         21.01         6.82 o                         
   3  -7   3        228.89        226.93        13.12 o                         
   4  -7   3         16.86         17.09         9.62 o                         
   5  -7   3         43.61         27.26        16.57 o                         
   6  -7   3         54.16         44.88        22.73 o                         
 -10  -6   3         42.60         59.30        22.33 o                         
  -9  -6   3        218.92        193.72        23.00 o                         
  -8  -6   3         80.46         92.26        12.75 o                         
  -7  -6   3          8.60         23.57         9.29 o                         
  -6  -6   3         96.85        103.69        11.23 o                         
  -5  -6   3        363.86        412.51        18.91 o                         
  -4  -6   3        219.29        249.57        16.72 o                         
  -3  -6   3         11.26         22.15         5.98 o                         
  -2  -6   3          2.67         -1.57         5.12 o                         
  -1  -6   3         87.80        110.81         7.21 o                         
   0  -6   3        414.10        403.40        13.32 o                         
   1  -6   3         19.36         22.29         6.15 o                         
   2  -6   3        544.06        515.59        18.90 o                         
   3  -6   3         56.22         39.66         8.35 o                         
   4  -6   3        273.28        251.08        18.25 o                         
   5  -6   3          6.70         26.36        12.25 o                         
   6  -6   3        418.05        487.28        51.25 o                         
   7  -6   3        134.28        115.32        37.28 o                         
 -10  -5   3         17.65         64.32        27.40 o                         
  -9  -5   3         14.53         18.70        20.08 o                         
  -8  -5   3        474.68        468.36        24.81 o                         
  -7  -5   3          0.04          4.48        10.36 o                         
  -6  -5   3         44.70         26.51         9.69 o                         
  -5  -5   3         34.29         38.72         8.03 o                         
  -4  -5   3          2.65          3.97         6.13 o                         
  -3  -5   3        740.14        747.89        29.34 o                         
  -2  -5   3        673.61        697.11        22.32 o                         
  -1  -5   3        393.55        428.18        14.26 o                         
   0  -5   3       1113.23       1168.33        29.82 o                         
   1  -5   3         60.85         48.75         5.87 o                         
   2  -5   3        331.39        338.63        15.36 o                         
   3  -5   3          9.23         10.47         7.13 o                         
   4  -5   3       1161.81       1101.37        36.94 o                         
   5  -5   3         26.62         47.46        10.84 o                         
   6  -5   3         60.81         85.55        13.75 o                         
   7  -5   3         43.24         69.04        18.25 o                         
 -10  -4   3          1.90         36.87        37.58 o                         
  -9  -4   3          6.35         -1.95        21.17 o                         
  -8  -4   3        185.61        193.06        14.79 o                         
  -7  -4   3        185.17        181.75        15.14 o                         
  -6  -4   3          0.17         -9.48         9.48 o                         
  -5  -4   3       1822.35       1805.83        55.36 o                         
  -4  -4   3        123.41        123.65        10.27 o                         
  -3  -4   3       4085.09       4261.99       109.09 o                         
  -2  -4   3          1.30         -1.08         4.14 o                         
  -1  -4   3          7.73          7.39         2.82 o                         
   0  -4   3        922.94        789.12        27.97 o                         
   1  -4   3         80.50        104.29         7.06 o                         
   2  -4   3        639.32        619.51        21.71 o                         
   3  -4   3         77.34         80.56         8.29 o                         
   4  -4   3        295.52        263.85        15.18 o                         
   5  -4   3         94.09         86.19        11.64 o                         
   6  -4   3          0.57         -5.83        10.88 o                         
   7  -4   3         36.14         19.48        22.24 o                         
   8  -4   3         54.32         49.37        34.26 o                         
 -10  -3   3         30.02          7.70        29.06 o                         
  -9  -3   3         58.59         57.85        19.54 o                         
  -8  -3   3        764.59        662.82        34.86 o                         
  -7  -3   3          6.04         23.48        11.40 o                         
  -6  -3   3       1098.63       1094.12        42.25 o                         
  -5  -3   3        168.73        164.95        15.90 o                         
  -4  -3   3        356.78        379.65        15.96 o                         
  -3  -3   3        830.26        856.07        30.64 o                         
  -2  -3   3       1473.61       1457.43        38.49 o                         
  -1  -3   3        163.26        177.84         5.48 o                         
   0  -3   3         18.36         12.62         3.17 o                         
   1  -3   3       1604.37       1757.87        46.33 o                         
   2  -3   3       1082.54       1151.00        44.14 o                         
   3  -3   3          3.45          9.83         4.60 o                         
   4  -3   3         50.73         51.96         6.18 o                         
   5  -3   3         74.12         68.37        13.20 o                         
   6  -3   3         52.09         45.64        13.94 o                         
   7  -3   3          6.52         12.66        12.02 o                         
   8  -3   3         36.56         44.26        25.30 o                         
 -10  -2   3         40.16         40.28        27.33 o                         
  -9  -2   3        188.15        186.24        26.55 o                         
  -8  -2   3          2.58         -2.04        15.34 o                         
  -7  -2   3        159.23        155.91        11.98 o                         
  -6  -2   3         27.31         21.38         9.91 o                         
  -5  -2   3        477.42        473.38        19.90 o                         
  -4  -2   3       5416.21       5452.85       199.75 o                         
  -3  -2   3        334.32        330.57        14.14 o                         
  -2  -2   3          0.39         -1.02         3.37 o                         
  -1  -2   3         39.63         33.62         3.86 o                         
   0  -2   3        148.73        155.23         4.71 o                         
   1  -2   3        184.51        195.16         7.32 o                         
   2  -2   3        229.55        232.98         9.61 o                         
   3  -2   3       1862.28       1874.45        49.53 o                         
   4  -2   3         80.44         89.93         8.25 o                         
   5  -2   3        679.31        630.74        31.92 o                         
   6  -2   3        376.74        390.31        25.73 o                         
   7  -2   3        277.70        266.95        20.40 o                         
   8  -2   3        121.42        140.26        21.75 o                         
   9  -2   3          0.63         27.02        19.39 o                         
  -9  -1   3        877.39        876.00       105.79 o                         
  -8  -1   3        114.33         72.46        20.53 o                         
  -7  -1   3         87.20         87.47        11.33 o                         
  -6  -1   3         21.17         24.11         8.49 o                         
  -5  -1   3         54.87         61.17         7.69 o                         
  -4  -1   3        802.55        832.22        24.49 o                         
  -3  -1   3        155.72        180.79        11.76 o                         
  -2  -1   3       2988.98       2824.89        86.55 o                         
   0  -1   3        386.82        378.33        11.04 o                         
   1  -1   3       1525.05       1453.22        40.13 o                         
   2  -1   3         63.02         65.24         4.76 o                         
   3  -1   3        283.57        263.26        11.31 o                         
   4  -1   3        498.65        484.60        30.19 o                         
   5  -1   3        307.33        320.24        23.18 o                         
   6  -1   3         93.26        101.62        16.13 o                         
   7  -1   3         31.66         29.74        13.58 o                         
   8  -1   3         14.95          0.11        15.41 o                         
   9  -1   3         52.10         82.19        20.02 o                         
  -9   0   3          0.38         67.66        27.33 o                         
  -8   0   3        397.32        331.01        37.35 o                         
  -7   0   3         46.33         78.49        11.74 o                         
  -6   0   3        585.83        632.79        25.46 o                         
  -5   0   3        213.13        227.82        10.52 o                         
  -4   0   3       1545.72       1689.25        45.52 o                         
  -3   0   3          3.25         10.59         3.70 o                         
  -2   0   3         87.00         87.41         3.80 o                         
  -1   0   3        301.80        229.58         8.39 o                         
   1   0   3          3.72          2.74         1.91 o                         
   2   0   3        822.72        796.68        19.19 o                         
   3   0   3         56.21         92.22         6.86 o                         
   4   0   3       1589.30       1528.94        44.70 o                         
   5   0   3        155.19        142.20        13.06 o                         
   6   0   3         75.85         94.93         8.63 o                         
   7   0   3        153.57        160.15        17.98 o                         
   8   0   3        183.13        215.49        19.10 o                         
   9   0   3         18.96         57.73        18.35 o                         
  -9   1   3          2.57         20.64        45.28 o                         
  -8   1   3          2.43         -2.91        21.44 o                         
  -7   1   3         27.19         31.50        13.19 o                         
  -6   1   3         30.81         37.31         8.90 o                         
  -5   1   3         25.41         29.07         9.09 o                         
  -4   1   3          2.35          5.28         8.13 o                         
  -3   1   3        736.68        702.29        22.96 o                         
  -2   1   3       4252.75       4282.80        94.28 o                         
  -1   1   3        493.95        543.53        11.81 o                         
   1   1   3          9.98          9.81         2.97 o                         
   2   1   3      11931.45      11596.27       269.22 o                         
   3   1   3          0.82         -4.19         4.19 o                         
   4   1   3        699.84        709.39        26.40 o                         
   5   1   3        272.93        290.17        21.14 o                         
   6   1   3        208.87        217.88        16.86 o                         
   7   1   3         21.60         56.46        14.01 o                         
   8   1   3          6.36         31.66        18.38 o                         
   9   1   3         85.84         83.47        29.76 o                         
  10   1   3         36.34         70.67        26.61 o                         
  -9   2   3         22.37         20.36        26.26 o                         
  -8   2   3        128.24        110.86        28.90 o                         
  -7   2   3        150.50        154.78        26.71 o                         
  -6   2   3        118.58        148.36        16.69 o                         
  -5   2   3        888.06        860.73        30.31 o                         
  -4   2   3        112.46        118.03         9.23 o                         
  -3   2   3        159.97        155.42         8.34 o                         
  -2   2   3       1342.46       1419.54        32.89 o                         
  -1   2   3        176.44        190.36         5.84 o                         
   0   2   3       2641.83       2647.55        58.49 o                         
   1   2   3        120.13        105.93         4.82 o                         
   2   2   3       2545.03       2394.45        99.07 o                         
   3   2   3         30.36         27.21         7.01 o                         
   4   2   3          0.91         -4.46         5.32 o                         
   5   2   3        451.95        447.85        23.74 o                         
   6   2   3        145.49        129.50        12.20 o                         
   7   2   3          3.64          6.99         8.76 o                         
   8   2   3        106.95         97.36        14.73 o                         
   9   2   3        112.39        149.07        21.25 o                         
  10   2   3        194.09        179.61        31.27 o                         
  -8   3   3         18.05          7.28        25.31 o                         
  -7   3   3        135.16        114.78        27.10 o                         
  -6   3   3          2.24        -13.02        13.02 o                         
  -5   3   3        335.59        349.52        18.91 o                         
  -4   3   3        562.48        527.66        18.69 o                         
  -3   3   3         78.71         83.82         8.26 o                         
  -2   3   3          2.72          0.17         3.74 o                         
  -1   3   3         30.84         21.97         4.33 o                         
   0   3   3       3627.84       3724.95        81.86 o                         
   1   3   3         17.54         28.36         2.86 o                         
   2   3   3       1352.77       1314.19        32.15 o                         
   3   3   3        783.15        799.70        28.71 o                         
   4   3   3        270.91        223.85        12.65 o                         
   5   3   3        742.29        706.50        24.76 o                         
   6   3   3         16.24         36.01         8.45 o                         
   7   3   3         52.22         56.77        10.54 o                         
   8   3   3        390.56        341.78        22.27 o                         
   9   3   3         75.95         86.18        14.91 o                         
  10   3   3         67.49         82.65        19.96 o                         
  -8   4   3         12.82         -3.07        24.13 o                         
  -7   4   3         39.08         28.57        22.58 o                         
  -6   4   3        429.80        418.48        38.41 o                         
  -5   4   3         60.21         67.97        12.11 o                         
  -4   4   3        388.09        365.76        16.61 o                         
  -3   4   3         45.77         45.18         8.46 o                         
  -2   4   3         49.97         62.80         6.14 o                         
  -1   4   3         76.06         66.58         6.75 o                         
   0   4   3          4.27          2.90         3.70 o                         
   1   4   3       3380.02       3537.67        85.12 o                         
   2   4   3        117.75        125.00         5.20 o                         
   3   4   3        881.71        777.01        28.23 o                         
   4   4   3        499.46        447.65        19.58 o                         
   5   4   3        214.90        206.29        24.27 o                         
   6   4   3        325.87        299.60        15.96 o                         
   7   4   3         46.81         48.79        10.25 o                         
   8   4   3        714.68        722.56        30.84 o                         
   9   4   3        356.46        305.02        22.61 o                         
  10   4   3         76.22         74.93        19.20 o                         
  -7   5   3         58.49         67.06        24.53 o                         
  -6   5   3         37.58         60.59        23.29 o                         
  -5   5   3         13.79         13.89        12.94 o                         
  -4   5   3        754.49        686.76        29.08 o                         
  -3   5   3        980.83        901.42        30.32 o                         
  -2   5   3        104.87         87.12         8.12 o                         
  -1   5   3        908.88        969.19        27.54 o                         
   0   5   3        624.98        669.04        21.62 o                         
   1   5   3       2036.54       2078.28        61.30 o                         
   2   5   3        574.03        482.99        13.18 o                         
   3   5   3       1309.70       1373.28        34.35 o                         
   4   5   3        191.38        234.62        17.15 o                         
   5   5   3          8.90         -2.42         7.46 o                         
   6   5   3       1020.21        969.80        49.92 o                         
   7   5   3        161.95        159.43        16.75 o                         
   8   5   3          3.39          5.33        12.52 o                         
   9   5   3         73.02         88.47        14.72 o                         
  10   5   3         76.60         71.43        20.82 o                         
  -7   6   3          0.31        -22.34        36.22 o                         
  -6   6   3         76.36         65.39        24.29 o                         
  -5   6   3         60.54         58.28        14.89 o                         
  -4   6   3          0.03         -2.59        12.17 o                         
  -3   6   3        205.82        192.70        15.49 o                         
  -2   6   3        645.87        636.40        23.54 o                         
  -1   6   3        170.89        169.66        15.87 o                         
   0   6   3        314.68        313.22        15.52 o                         
   1   6   3       1627.42       1630.08        50.23 o                         
   2   6   3         53.98         46.77         4.20 o                         
   3   6   3        118.57        129.49         6.42 o                         
   4   6   3         90.63         96.53         8.87 o                         
   5   6   3        265.89        286.56        15.53 o                         
   6   6   3         62.52         85.59        10.04 o                         
   7   6   3         86.26         74.99        10.70 o                         
   8   6   3          5.77         -8.04         8.04 o                         
   9   6   3         47.72         42.97        12.84 o                         
  10   6   3          0.04         -0.49        19.00 o                         
  -6   7   3         16.03         -1.91        21.17 o                         
  -5   7   3        195.45        192.81        21.33 o                         
  -4   7   3          8.19          3.33        12.81 o                         
  -3   7   3        228.44        208.39        18.72 o                         
  -2   7   3          0.43         -2.64         6.97 o                         
  -1   7   3        154.19        142.34        10.58 o                         
   0   7   3       2201.50       2073.95        61.38 o                         
   1   7   3        482.30        432.62        14.90 o                         
   2   7   3          6.20          8.06         5.51 o                         
   3   7   3          1.04          2.50         3.28 o                         
   4   7   3          0.34         -7.54         7.54 o                         
   5   7   3        114.95        115.96        11.36 o                         
   6   7   3        146.38        150.99        12.76 o                         
   7   7   3        271.53        293.15        15.88 o                         
   8   7   3        262.38        242.36        15.56 o                         
   9   7   3          4.78          0.61        14.29 o                         
  10   7   3         67.93         74.40        31.62 o                         
  -5   8   3        119.58        131.75        20.95 o                         
  -4   8   3        167.29        183.81        21.27 o                         
  -3   8   3         57.28         36.16        21.43 o                         
  -2   8   3        305.41        313.20        20.74 o                         
  -1   8   3         31.33         33.87         7.97 o                         
   0   8   3         24.35         21.36         6.63 o                         
   1   8   3          4.31         12.69         5.47 o                         
   2   8   3        958.46       1030.08        52.10 o                         
   3   8   3        545.04        581.70        30.43 o                         
   4   8   3        194.21        186.98        26.36 o                         
   5   8   3        107.36        101.09        12.93 o                         
   6   8   3         22.32          9.68         9.84 o                         
   7   8   3         99.02         98.88        11.06 o                         
   8   8   3        115.99        115.88        20.13 o                         
   9   8   3         25.34          4.84        21.39 o                         
  10   8   3        166.26        157.35        23.86 o                         
  -4   9   3         32.77         48.51        21.04 o                         
  -3   9   3        202.42        210.34        21.54 o                         
  -2   9   3         14.53         15.50        12.55 o                         
  -1   9   3          1.60         -0.54         7.84 o                         
   0   9   3         16.50         30.62         8.80 o                         
   1   9   3         80.04         58.39         7.58 o                         
   2   9   3         12.83         13.25        10.12 o                         
   3   9   3        175.49        158.81        15.90 o                         
   4   9   3          8.65         11.01        11.82 o                         
   5   9   3        821.30        838.23        41.17 o                         
   6   9   3          1.08         15.07        13.22 o                         
   7   9   3          0.01         22.39        14.64 o                         
   8   9   3        199.17        179.72        20.06 o                         
   9   9   3         38.41         -1.71        20.88 o                         
  -3  10   3          0.56          1.50        18.42 o                         
  -2  10   3        105.46         79.94        17.43 o                         
  -1  10   3         21.07         20.35        12.36 o                         
   0  10   3         58.66         81.10        12.36 o                         
   1  10   3         30.25         29.65        11.33 o                         
   2  10   3         54.12         55.59        13.37 o                         
   3  10   3         39.66         55.48        12.79 o                         
   4  10   3        521.71        515.85        30.06 o                         
   5  10   3         45.36         44.36        13.37 o                         
   6  10   3        110.93        129.87        16.72 o                         
   7  10   3        151.23        162.10        18.75 o                         
   8  10   3         45.03         45.25        16.49 o                         
   9  10   3         83.77         75.21        27.73 o                         
  -2  11   3         24.46         42.42        15.56 o                         
  -1  11   3        208.13        240.01        20.93 o                         
   0  11   3         33.59         23.93        10.95 o                         
   1  11   3         20.43          6.33        11.59 o                         
   2  11   3         69.26         79.71        14.61 o                         
   3  11   3         86.84        108.20        15.43 o                         
   4  11   3        545.13        640.95        32.73 o                         
   5  11   3         14.94         22.82        13.82 o                         
   6  11   3        203.12        217.87        20.69 o                         
   7  11   3         36.54         20.87        19.51 o                         
   8  11   3          4.53         -1.92        18.78 o                         
   0  12   3         68.66         44.08        19.63 o                         
   1  12   3         16.44         35.09        13.21 o                         
   2  12   3         75.37         68.51        26.36 o                         
   3  12   3         76.27         69.34        14.68 o                         
   4  12   3         52.35         35.34        14.70 o                         
   5  12   3          6.98        -14.04        16.31 o                         
   6  12   3          2.58         16.65        18.91 o                         
   7  12   3         31.37         33.92        26.28 o                         
   3  13   3         24.80         42.51        24.32 o                         
   4  13   3         35.66         71.16        24.31 o                         
   5  13   3          0.02        -13.58        41.65 o                         
  -5 -12   4         55.14         42.32        22.25 o                         
  -4 -12   4         10.24         35.65        17.51 o                         
  -3 -12   4        107.71        103.95        28.64 o                         
  -2 -12   4        189.82        168.19        24.98 o                         
  -1 -12   4        308.79        289.47        28.86 o                         
  -7 -11   4         47.78         53.28        49.84 o                         
  -6 -11   4         11.13         25.11        19.28 o                         
  -5 -11   4         56.85         41.65        19.29 o                         
  -4 -11   4         59.09         37.95        18.52 o                         
  -3 -11   4        109.36        140.11        25.06 o                         
  -2 -11   4        554.80        537.80        40.61 o                         
  -1 -11   4          0.27         -2.24        14.70 o                         
   0 -11   4         11.28        -11.94        14.16 o                         
   1 -11   4          4.98          3.66        43.62 o                         
  -8 -10   4         60.97         46.45        44.95 o                         
  -7 -10   4        184.23        178.51        35.97 o                         
  -6 -10   4        323.71        324.26        28.94 o                         
  -5 -10   4         23.17         25.79        16.28 o                         
  -4 -10   4        242.59        265.71        26.99 o                         
  -3 -10   4          1.07          2.86        14.54 o                         
  -2 -10   4        113.07        125.68        19.03 o                         
  -1 -10   4          0.13         -0.51         9.90 o                         
   0 -10   4        106.92        113.91        14.29 o                         
   1 -10   4         84.75        106.41        13.88 o                         
   2 -10   4        297.46        267.12        23.63 o                         
   3 -10   4         45.91         36.07        16.86 o                         
  -9  -9   4         72.49        130.33        25.37 o                         
  -8  -9   4        310.41        336.11        30.33 o                         
  -7  -9   4          1.18         15.92        12.04 o                         
  -6  -9   4         51.79         66.21        14.41 o                         
  -5  -9   4        198.57        197.22        17.43 o                         
  -4  -9   4        382.94        365.62        28.03 o                         
  -3  -9   4        285.73        320.12        26.15 o                         
  -2  -9   4         17.07         20.14         9.93 o                         
  -1  -9   4          3.19         -0.44        11.60 o                         
   0  -9   4          0.57          5.88        16.60 o                         
   1  -9   4         19.40         -2.24        10.22 o                         
   2  -9   4         59.41         52.01        11.14 o                         
   3  -9   4         32.49         22.85        12.97 o                         
   4  -9   4         16.58          7.96        16.97 o                         
  -9  -8   4        180.38        174.55        30.77 o                         
  -8  -8   4          1.62         22.51        15.81 o                         
  -7  -8   4         15.20         13.21        12.29 o                         
  -6  -8   4        124.10         98.90        14.36 o                         
  -5  -8   4         88.29        105.45        16.03 o                         
  -4  -8   4        284.90        256.39        14.44 o                         
  -3  -8   4         42.14         40.39         7.70 o                         
  -2  -8   4         90.89         75.38        14.90 o                         
  -1  -8   4         43.88         41.46         6.56 o                         
   0  -8   4          7.58         -0.63         8.49 o                         
   1  -8   4        145.87        154.76        13.92 o                         
   2  -8   4         68.67         68.08        10.48 o                         
   3  -8   4          0.01          3.23        10.38 o                         
   4  -8   4         55.49         52.02        13.72 o                         
   5  -8   4        387.11        346.39        29.53 o                         
  -9  -7   4         26.38         17.70        17.62 o                         
  -8  -7   4         18.89         60.12        19.65 o                         
  -7  -7   4          0.08        -10.29        10.31 o                         
  -6  -7   4          0.22          4.88         8.64 o                         
  -5  -7   4         19.94          7.40         9.61 o                         
  -4  -7   4          7.39         12.49         9.46 o                         
  -3  -7   4         84.53         97.87         9.39 o                         
  -2  -7   4        165.65        170.18        10.69 o                         
  -1  -7   4          5.62         -5.03         5.03 o                         
   0  -7   4        595.48        580.84        25.02 o                         
   1  -7   4          0.03          1.94         5.17 o                         
   2  -7   4        517.01        512.67        19.63 o                         
   3  -7   4         52.27         41.51         8.23 o                         
   4  -7   4         87.09         76.69        11.55 o                         
   5  -7   4        111.59        103.88        18.93 o                         
   6  -7   4          3.62        -24.30        24.30 o                         
  -9  -6   4         43.72         78.04        23.93 o                         
  -8  -6   4         12.99         31.25        15.05 o                         
  -7  -6   4        197.17        207.88        14.36 o                         
  -6  -6   4         93.00         92.26        10.60 o                         
  -5  -6   4         48.90         64.37         9.10 o                         
  -4  -6   4         79.39         80.44        14.08 o                         
  -3  -6   4        206.06        216.23         9.65 o                         
  -2  -6   4        623.27        617.41        21.57 o                         
  -1  -6   4        120.62        138.18         8.00 o                         
   0  -6   4       1299.82       1383.31        44.34 o                         
   1  -6   4        652.58        687.70        22.12 o                         
   2  -6   4        721.66        680.92        22.84 o                         
   3  -6   4        355.80        377.15        16.66 o                         
   4  -6   4         60.41         57.69        11.76 o                         
   5  -6   4        438.29        405.32        24.70 o                         
   6  -6   4         60.75         66.53        17.99 o                         
 -10  -5   4         34.15         49.03        22.43 o                         
  -9  -5   4         37.17         46.79        18.16 o                         
  -8  -5   4          2.61         -9.81        13.60 o                         
  -7  -5   4        641.94        626.86        27.58 o                         
  -6  -5   4         68.16         68.60         9.54 o                         
  -5  -5   4        712.88        717.52        24.20 o                         
  -4  -5   4        684.54        679.91        23.99 o                         
  -3  -5   4        299.53        312.99        11.61 o                         
  -2  -5   4        607.17        636.36        17.33 o                         
  -1  -5   4         50.67         53.98         5.20 o                         
   0  -5   4        950.35        906.24        25.81 o                         
   1  -5   4        201.89        221.39        12.40 o                         
   2  -5   4         23.54         15.60         5.87 o                         
   3  -5   4         88.51         81.92         9.22 o                         
   4  -5   4          7.47         22.60         8.05 o                         
   5  -5   4        186.33        170.83        16.44 o                         
   6  -5   4         23.17         19.98        14.42 o                         
   7  -5   4         63.63         57.28        37.26 o                         
 -10  -4   4         15.40         18.05        21.98 o                         
  -9  -4   4        256.02        251.19        24.64 o                         
  -8  -4   4       1074.96       1080.68        55.26 o                         
  -7  -4   4        685.77        682.63        28.21 o                         
  -6  -4   4         96.59        100.04        12.78 o                         
  -5  -4   4        289.28        288.77        15.93 o                         
  -4  -4   4         97.90        105.58         8.07 o                         
  -3  -4   4         28.78         29.32         5.42 o                         
  -2  -4   4        539.74        508.91        15.66 o                         
  -1  -4   4         63.39         60.31         3.61 o                         
   0  -4   4        288.43        318.17        12.56 o                         
   1  -4   4         27.84         19.66         4.68 o                         
   2  -4   4          3.24         13.46         6.68 o                         
   3  -4   4        183.63        181.27        10.64 o                         
   4  -4   4        163.17        157.39        11.38 o                         
   5  -4   4          2.69          3.65         8.86 o                         
   6  -4   4        201.55        209.72        18.21 o                         
   7  -4   4          0.42         11.77        15.30 o                         
   8  -4   4        177.43        243.55        29.16 o                         
 -10  -3   4          2.10          8.87        33.81 o                         
  -9  -3   4          2.47         -6.33        18.46 o                         
  -8  -3   4        121.06        116.25        18.11 o                         
  -7  -3   4         99.28         86.78        14.23 o                         
  -6  -3   4        480.30        479.72        22.56 o                         
  -5  -3   4         75.57        115.54        11.46 o                         
  -4  -3   4         90.08        118.56         9.40 o                         
  -3  -3   4        516.32        531.06        25.91 o                         
  -2  -3   4         58.80         81.29        10.33 o                         
  -1  -3   4        482.53        547.38        13.45 o                         
   0  -3   4        906.02        995.85        24.88 o                         
   1  -3   4       1980.93       2197.17        57.36 o                         
   2  -3   4        454.70        422.24        14.29 o                         
   3  -3   4          2.30         -3.12         4.13 o                         
   4  -3   4         45.75         45.51         5.05 o                         
   5  -3   4         22.46         21.38        10.27 o                         
   6  -3   4        363.81        367.92        22.83 o                         
   7  -3   4        108.15        133.28        16.60 o                         
   8  -3   4         11.84          2.15        38.28 o                         
 -10  -2   4          1.34         49.50        44.97 o                         
  -9  -2   4          0.43          3.88        19.98 o                         
  -8  -2   4         73.27         87.56        16.50 o                         
  -7  -2   4         54.94         37.79        16.51 o                         
  -6  -2   4        206.50        211.87        15.85 o                         
  -5  -2   4          0.00         -7.85         7.85 o                         
  -4  -2   4       1356.50       1523.98        73.35 o                         
  -3  -2   4        671.78        649.69        27.70 o                         
  -2  -2   4          0.31         -4.02         4.02 o                         
  -1  -2   4        376.82        441.08        11.35 o                         
   0  -2   4       2553.00       2770.16        54.66 o                         
   1  -2   4        171.34        182.85         6.57 o                         
   2  -2   4        494.35        470.05        20.85 o                         
   3  -2   4         15.00          9.46         3.18 o                         
   4  -2   4        894.88        851.04        28.64 o                         
   5  -2   4         96.84         97.50        11.67 o                         
   6  -2   4         13.90         30.27        11.03 o                         
   7  -2   4        278.86        324.87        22.39 o                         
   8  -2   4          3.71         -9.42        14.97 o                         
   9  -2   4          1.00         16.56        24.18 o                         
  -9  -1   4        126.77        134.67        24.84 o                         
  -8  -1   4          5.27         22.22        14.15 o                         
  -7  -1   4          0.81         10.19        12.84 o                         
  -6  -1   4         20.96         21.37        10.12 o                         
  -5  -1   4        217.54        211.84        12.08 o                         
  -4  -1   4       1437.42       1444.32        43.52 o                         
  -3  -1   4         64.12         61.61        12.34 o                         
  -2  -1   4         44.93         61.70         4.55 o                         
  -1  -1   4        207.66        214.77         6.18 o                         
   0  -1   4       8039.48       8449.21       294.01 o                         
   1  -1   4        526.42        554.35        12.90 o                         
   2  -1   4        627.81        564.42        15.80 o                         
   3  -1   4        318.36        306.35        12.89 o                         
   4  -1   4        442.46        449.43        33.07 o                         
   5  -1   4        696.91        710.72        29.57 o                         
   6  -1   4          8.94          0.46         9.93 o                         
   7  -1   4         48.89         56.86        13.06 o                         
   8  -1   4        141.96        121.38        15.85 o                         
   9  -1   4        103.16         90.90        20.74 o                         
  -9   0   4          4.49         19.39        26.45 o                         
  -8   0   4        123.57        110.11        20.80 o                         
  -7   0   4         68.86         80.80        15.77 o                         
  -6   0   4         80.04         99.83        10.70 o                         
  -5   0   4         84.54         83.49        12.96 o                         
  -4   0   4        104.28         91.51         6.47 o                         
  -3   0   4         45.93         46.64         4.56 o                         
  -2   0   4       5063.61       5075.49       118.83 o                         
  -1   0   4         75.48         81.14         4.25 o                         
   0   0   4       3908.11       2017.16       127.68 o                         
   1   0   4        126.92        146.42         5.45 o                         
   2   0   4       2242.85       2093.57        43.82 o                         
   3   0   4        521.03        517.23        16.95 o                         
   4   0   4          4.37         15.24         5.49 o                         
   5   0   4         37.08         34.10         8.83 o                         
   6   0   4         13.75         10.07         9.80 o                         
   7   0   4        232.00        220.54        18.00 o                         
   8   0   4         11.48         15.14        12.64 o                         
   9   0   4          0.56          6.68        20.55 o                         
  -9   1   4        125.93         88.16        30.20 o                         
  -8   1   4        140.27        137.27        30.28 o                         
  -7   1   4        197.93        231.57        26.23 o                         
  -6   1   4        719.83        667.87        38.37 o                         
  -5   1   4        103.45        105.94        10.59 o                         
  -4   1   4       2682.54       2630.41        76.75 o                         
  -3   1   4         34.71         53.36         6.23 o                         
  -2   1   4       3465.90       3609.57        83.69 o                         
  -1   1   4         60.56         82.37         3.34 o                         
   0   1   4        469.16        424.94        11.46 o                         
   1   1   4         78.34         70.84         6.12 o                         
   2   1   4        137.20        122.36         4.80 o                         
   3   1   4        147.54        149.72        10.48 o                         
   4   1   4         26.46         26.80         8.16 o                         
   5   1   4        282.10        261.49        12.96 o                         
   6   1   4        160.69        161.15        10.91 o                         
   7   1   4         17.21         23.03        10.87 o                         
   8   1   4         14.16         10.29        19.99 o                         
   9   1   4        121.95        122.08        17.48 o                         
  10   1   4        139.18        133.63        29.76 o                         
  -8   2   4        133.99        155.23        31.41 o                         
  -7   2   4         60.63         64.46        23.74 o                         
  -6   2   4         74.88         66.47        13.13 o                         
  -5   2   4         49.86         63.31         9.21 o                         
  -4   2   4        591.81        600.79        22.23 o                         
  -3   2   4          0.84          0.75         3.66 o                         
  -2   2   4         65.73         85.46         6.89 o                         
  -1   2   4        103.51        135.76         6.08 o                         
   0   2   4       1783.01       1733.32        36.64 o                         
   1   2   4        703.27        640.79        14.38 o                         
   2   2   4          2.82         -1.89         1.89 o                         
   3   2   4        455.87        481.92        15.20 o                         
   4   2   4       1760.39       1520.69        45.26 o                         
   5   2   4        171.73        176.31        12.49 o                         
   6   2   4        629.90        628.04        24.02 o                         
   7   2   4          0.34         -7.88         7.88 o                         
   8   2   4        182.77        191.30        17.69 o                         
   9   2   4        171.24        178.21        18.71 o                         
  10   2   4         41.31         62.76        53.88 o                         
  -8   3   4         16.78         45.19        26.34 o                         
  -7   3   4         66.60         32.17        23.46 o                         
  -6   3   4        239.30        251.07        22.31 o                         
  -5   3   4         28.68         20.92        10.86 o                         
  -4   3   4         59.24         56.23         6.59 o                         
  -3   3   4         32.84         40.50         5.14 o                         
  -2   3   4          6.67          4.24         3.77 o                         
  -1   3   4       1943.52       1941.91        43.91 o                         
   0   3   4          0.48          1.54         2.61 o                         
   1   3   4       1390.97       1284.51        27.70 o                         
   2   3   4        934.27        998.73        24.85 o                         
   3   3   4         48.06         59.97         6.40 o                         
   4   3   4        468.36        387.45        17.05 o                         
   5   3   4         16.05          9.78         6.26 o                         
   6   3   4        342.56        324.57        18.77 o                         
   7   3   4        334.56        316.14        20.20 o                         
   8   3   4          1.33         -9.06        10.77 o                         
   9   3   4         22.44         43.84        13.49 o                         
  10   3   4        185.43        166.08        22.96 o                         
  -8   4   4         17.74          4.74        24.83 o                         
  -7   4   4          7.85        -13.17        21.39 o                         
  -6   4   4         67.52         65.81        28.07 o                         
  -5   4   4        126.69        132.16        14.20 o                         
  -4   4   4          5.20          9.72         5.84 o                         
  -3   4   4        629.54        571.54        20.00 o                         
  -2   4   4        524.20        501.73        16.58 o                         
  -1   4   4        545.42        577.72        15.34 o                         
   0   4   4        249.30        219.59         8.16 o                         
   1   4   4         33.33         43.60         3.17 o                         
   2   4   4        227.95        201.94         8.10 o                         
   3   4   4        340.07        357.78        13.91 o                         
   4   4   4        652.66        644.77        22.23 o                         
   5   4   4        620.48        583.22        24.32 o                         
   6   4   4         65.37         47.02         8.32 o                         
   7   4   4        216.58        186.94        15.49 o                         
   8   4   4          4.77         13.87        11.41 o                         
   9   4   4          0.21          2.62        18.08 o                         
  10   4   4         15.22          7.34        25.99 o                         
  -7   5   4         60.23         36.15        25.20 o                         
  -6   5   4         26.33         24.23        21.33 o                         
  -5   5   4        346.47        370.37        24.18 o                         
  -4   5   4        184.80        219.60        16.82 o                         
  -3   5   4          4.92          2.21         4.33 o                         
  -2   5   4        153.74        164.55        10.10 o                         
  -1   5   4        467.33        462.96        17.98 o                         
   0   5   4        364.99        329.06        14.92 o                         
   1   5   4        167.36        157.81         6.73 o                         
   2   5   4        355.37        282.81         9.49 o                         
   3   5   4       2807.50       2960.92        70.96 o                         
   4   5   4         33.42         43.43         6.08 o                         
   5   5   4        178.20        175.87        11.17 o                         
   6   5   4         83.00         76.84        10.28 o                         
   7   5   4          4.37          5.09         8.29 o                         
   8   5   4         54.41         57.70        17.47 o                         
   9   5   4         21.16          9.51        17.03 o                         
  10   5   4        184.58        213.60        41.17 o                         
  -6   6   4         20.63          2.43        21.88 o                         
  -5   6   4         47.85         34.44        14.35 o                         
  -4   6   4         94.37         96.79        15.88 o                         
  -3   6   4        123.27        122.24        13.15 o                         
  -2   6   4       1854.55       1841.38        55.61 o                         
  -1   6   4          2.91         -1.21         4.86 o                         
   0   6   4         23.11         32.79         6.52 o                         
   1   6   4          0.96          2.18         3.56 o                         
   2   6   4        491.47        495.34        14.24 o                         
   3   6   4          0.89         -1.48         3.96 o                         
   4   6   4          2.65          3.43         3.83 o                         
   5   6   4         67.79         62.32        10.80 o                         
   6   6   4        185.43        177.22        12.40 o                         
   7   6   4        432.78        403.84        20.14 o                         
   8   6   4        114.39        100.10        11.72 o                         
   9   6   4         30.58         40.22        12.90 o                         
  10   6   4         81.15         77.56        18.82 o                         
  -6   7   4        304.61        272.13        35.23 o                         
  -5   7   4          0.54          3.82        13.78 o                         
  -4   7   4        157.31        126.67        17.95 o                         
  -3   7   4         66.10         65.69        12.04 o                         
  -2   7   4         16.02         25.14         7.71 o                         
  -1   7   4         42.35         33.40         7.69 o                         
   0   7   4         34.68         40.97         7.63 o                         
   1   7   4        611.05        585.95        17.25 o                         
   2   7   4        529.95        503.99        17.65 o                         
   3   7   4        166.14        173.60         8.77 o                         
   4   7   4        188.67        164.92        10.09 o                         
   5   7   4        304.50        316.97        17.89 o                         
   6   7   4        179.98        185.48        11.77 o                         
   7   7   4        150.47        157.35        12.12 o                         
   8   7   4        187.98        204.12        13.57 o                         
   9   7   4        340.53        330.55        19.28 o                         
  10   7   4          2.06         28.23        29.67 o                         
  -5   8   4         26.78         29.01        22.84 o                         
  -4   8   4         30.31         29.07        15.18 o                         
  -3   8   4         12.22        -11.84        11.84 o                         
  -2   8   4         25.48         39.42        12.81 o                         
  -1   8   4        159.53        177.81        12.47 o                         
   0   8   4         22.57         14.79         6.58 o                         
   1   8   4        238.26        245.54        13.60 o                         
   2   8   4          6.92          5.47        10.53 o                         
   3   8   4        176.76        185.19        17.12 o                         
   4   8   4          9.68         10.57        11.85 o                         
   5   8   4        115.51        103.68        12.15 o                         
   6   8   4        712.85        665.92        29.42 o                         
   7   8   4        134.50        135.54        15.29 o                         
   8   8   4         59.18         68.05        13.37 o                         
   9   8   4         21.13         17.35        13.33 o                         
  10   8   4          9.87         11.95        22.88 o                         
  -4   9   4          0.02         -3.66        15.23 o                         
  -3   9   4          8.80         -3.32        12.71 o                         
  -2   9   4          8.74         16.83        10.51 o                         
  -1   9   4        187.84        183.79        12.17 o                         
   0   9   4        310.09        299.99        14.95 o                         
   1   9   4         52.96         50.37         9.99 o                         
   2   9   4        683.75        651.65        33.50 o                         
   3   9   4          6.18         11.62        15.40 o                         
   4   9   4         17.64         28.44        13.00 o                         
   5   9   4        719.24        680.91        43.18 o                         
   6   9   4        255.39        277.33        23.83 o                         
   7   9   4        270.27        346.60        28.00 o                         
   8   9   4          8.04          3.78        15.88 o                         
   9   9   4         46.53         16.52        16.15 o                         
  -3  10   4         82.73         70.00        18.36 o                         
  -2  10   4         43.42         38.41        13.37 o                         
  -1  10   4         44.59         35.75        12.91 o                         
   0  10   4        540.11        525.23        36.22 o                         
   1  10   4          4.53         15.49         9.98 o                         
   2  10   4        111.94         93.15        14.08 o                         
   3  10   4        197.30        204.49        17.91 o                         
   4  10   4        249.36        297.86        21.17 o                         
   5  10   4         56.73         64.32        15.55 o                         
   6  10   4        103.72        113.07        18.26 o                         
   7  10   4         31.72         30.20        14.63 o                         
   8  10   4        172.10        190.71        21.26 o                         
   9  10   4          4.13          0.93        16.90 o                         
  -2  11   4        210.74        203.01        23.51 o                         
  -1  11   4          4.65         14.70        12.62 o                         
   0  11   4         48.56         55.19        13.19 o                         
   1  11   4         56.00         76.07        13.82 o                         
   2  11   4        341.52        354.67        30.11 o                         
   3  11   4          9.68          1.80        12.38 o                         
   4  11   4          2.31         -1.70        12.50 o                         
   5  11   4        129.98        137.13        17.70 o                         
   6  11   4         90.70        112.51        17.10 o                         
   7  11   4         31.04         52.49        16.22 o                         
   8  11   4         63.43         73.47        22.30 o                         
   0  12   4          4.34         27.84        22.82 o                         
   1  12   4         13.60         34.11        17.64 o                         
   2  12   4         13.81         17.24        16.16 o                         
   3  12   4         86.88         88.29        15.78 o                         
   4  12   4         98.13        101.28        17.95 o                         
   5  12   4         54.03         72.91        16.44 o                         
   6  12   4        119.72        144.83        23.96 o                         
   7  12   4         82.52         51.43        20.88 o                         
   3  13   4          8.01        -15.20        15.20 o                         
   4  13   4        237.00        220.36        26.68 o                         
   5  13   4         56.50         28.87        33.39 o                         
  -5 -12   5         76.98         66.22        23.46 o                         
  -4 -12   5        372.11        366.22        31.07 o                         
  -3 -12   5          0.81        -22.92        22.92 o                         
  -2 -12   5          0.34         -2.94        15.89 o                         
  -7 -11   5         34.40         71.70        31.23 o                         
  -6 -11   5         73.81         45.83        21.10 o                         
  -5 -11   5          2.39        -16.67        17.99 o                         
  -4 -11   5          6.59         34.77        15.49 o                         
  -3 -11   5         10.73          8.90        16.36 o                         
  -2 -11   5          9.05        -12.53        21.81 o                         
  -1 -11   5         26.06         11.37        16.37 o                         
   0 -11   5        366.35        338.93        25.05 o                         
   1 -11   5         77.77         84.69        22.70 o                         
  -8 -10   5         12.87         24.48        38.48 o                         
  -7 -10   5          8.96          9.92        17.20 o                         
  -6 -10   5          3.52         14.22        17.28 o                         
  -5 -10   5        177.65        160.10        22.24 o                         
  -4 -10   5          8.02          5.12        15.09 o                         
  -3 -10   5          9.85         12.38        14.49 o                         
  -2 -10   5        239.07        214.27        23.10 o                         
  -1 -10   5          7.47          6.44        10.48 o                         
   0 -10   5        216.53        237.83        18.70 o                         
   1 -10   5         27.91         42.82        12.55 o                         
   2 -10   5         29.58         14.71        16.63 o                         
  -8  -9   5         60.19         47.54        23.92 o                         
  -7  -9   5         51.79         74.10        16.10 o                         
  -6  -9   5          1.37          4.57        11.79 o                         
  -5  -9   5        272.28        269.63        34.37 o                         
  -4  -9   5          0.11          7.06        13.23 o                         
  -3  -9   5          0.26        -12.27        12.27 o                         
  -2  -9   5         68.29         87.61        15.92 o                         
  -1  -9   5         22.20         18.13        10.41 o                         
   0  -9   5        189.41        206.90        16.45 o                         
   1  -9   5        135.34        129.25        14.38 o                         
   2  -9   5         40.45         34.69        11.44 o                         
   3  -9   5        672.06        700.89        39.31 o                         
   4  -9   5        348.69        352.13        48.35 o                         
  -9  -8   5         43.87         66.66        21.26 o                         
  -8  -8   5         18.37         47.65        25.96 o                         
  -7  -8   5          7.21          5.43        12.19 o                         
  -6  -8   5         12.27         33.99        12.42 o                         
  -5  -8   5         54.15         57.16        11.79 o                         
  -4  -8   5         72.82         87.09        14.90 o                         
  -3  -8   5         79.07         79.54        14.68 o                         
  -2  -8   5       1163.60       1124.08        36.75 o                         
  -1  -8   5          0.80          0.83         6.53 o                         
   0  -8   5         25.66         22.58         9.55 o                         
   1  -8   5        485.66        498.51        25.03 o                         
   2  -8   5        134.99        117.18        14.62 o                         
   3  -8   5        286.32        304.62        20.84 o                         
   4  -8   5         57.91         85.13        17.74 o                         
   5  -8   5          6.00         34.43        16.38 o                         
  -9  -7   5        119.88        183.50        43.05 o                         
  -8  -7   5         31.97         40.09        18.60 o                         
  -7  -7   5          4.43          2.64        12.17 o                         
  -6  -7   5        115.42        129.83        14.09 o                         
  -5  -7   5         78.58        106.44        15.65 o                         
  -4  -7   5        536.01        550.32        21.64 o                         
  -3  -7   5         60.27         60.40        11.25 o                         
  -2  -7   5        442.17        434.72        18.16 o                         
  -1  -7   5        340.77        322.91        13.70 o                         
   0  -7   5         16.97          8.83         8.25 o                         
   1  -7   5         32.00         43.17         6.71 o                         
   2  -7   5         41.67         30.09         7.34 o                         
   3  -7   5        143.03        126.72        10.63 o                         
   4  -7   5         64.76         66.75        11.65 o                         
   5  -7   5          7.89          9.47        20.16 o                         
   6  -7   5         52.46         80.37        25.49 o                         
  -9  -6   5        129.95        164.71        43.09 o                         
  -8  -6   5        120.47        122.95        18.86 o                         
  -7  -6   5         29.60         41.17        16.28 o                         
  -6  -6   5        209.76        226.70        14.20 o                         
  -5  -6   5        553.81        568.10        21.39 o                         
  -4  -6   5       1285.87       1271.53        40.15 o                         
  -3  -6   5        856.20        833.72        39.82 o                         
  -2  -6   5         12.64         17.92         3.35 o                         
  -1  -6   5        858.66        821.76        29.20 o                         
   0  -6   5        381.18        342.86        14.41 o                         
   1  -6   5        700.47        670.77        21.78 o                         
   2  -6   5         45.62         31.00         6.92 o                         
   3  -6   5         55.74         42.71         7.87 o                         
   4  -6   5        423.95        417.21        20.77 o                         
   5  -6   5         43.39         33.69        12.90 o                         
   6  -6   5         79.95         61.96        16.56 o                         
  -9  -5   5        161.21        166.66        26.45 o                         
  -8  -5   5          2.14         16.63        18.65 o                         
  -7  -5   5         32.05         34.02        11.54 o                         
  -6  -5   5        154.83        176.20        12.46 o                         
  -5  -5   5        479.14        459.49        21.53 o                         
  -4  -5   5          6.03          4.87         6.07 o                         
  -3  -5   5         17.72         20.79         7.06 o                         
  -2  -5   5        230.12        226.80         9.23 o                         
  -1  -5   5          6.64         12.51         2.98 o                         
   0  -5   5         90.15        119.96         7.81 o                         
   1  -5   5        216.03        238.37        11.03 o                         
   2  -5   5        297.74        287.78        13.14 o                         
   3  -5   5        199.11        214.22        11.80 o                         
   4  -5   5        274.53        278.27        15.87 o                         
   5  -5   5          2.95         -6.69        10.86 o                         
   6  -5   5         52.01         93.40        14.64 o                         
   7  -5   5          9.33        -11.56        17.11 o                         
 -10  -4   5        304.15        273.08        35.48 o                         
  -9  -4   5        110.53        109.42        26.97 o                         
  -8  -4   5        117.94        106.30        21.98 o                         
  -7  -4   5         23.78         26.70        11.88 o                         
  -6  -4   5         36.59         38.37        10.73 o                         
  -5  -4   5        191.83        187.96        14.90 o                         
  -4  -4   5        194.18        198.35        10.60 o                         
  -3  -4   5        259.46        303.26        12.75 o                         
  -2  -4   5         99.20         94.46         6.25 o                         
  -1  -4   5        304.46        336.23        10.43 o                         
   0  -4   5          4.28          3.78         3.05 o                         
   1  -4   5        102.81        121.59         7.24 o                         
   2  -4   5       1044.35       1106.32        36.46 o                         
   3  -4   5        760.11        720.84        22.85 o                         
   4  -4   5         42.54         52.91         8.33 o                         
   5  -4   5        194.40        196.80        15.22 o                         
   6  -4   5         66.11         96.67        14.41 o                         
   7  -4   5        375.27        427.98        32.72 o                         
   8  -4   5         79.03         84.00        22.37 o                         
  -9  -3   5         46.26         52.88        23.09 o                         
  -8  -3   5        230.86        189.71        24.96 o                         
  -7  -3   5        134.33        147.36        14.02 o                         
  -6  -3   5       2128.57       2105.03        64.47 o                         
  -5  -3   5         33.27         51.61         9.29 o                         
  -4  -3   5        573.24        552.64        20.65 o                         
  -3  -3   5         27.62         27.99         6.48 o                         
  -2  -3   5        268.58        286.65        10.98 o                         
  -1  -3   5        186.46        172.46         6.47 o                         
   0  -3   5       2059.90       2109.56        50.52 o                         
   1  -3   5       2407.59       2510.44        65.22 o                         
   2  -3   5        157.66        150.76         8.25 o                         
   3  -3   5        887.07        848.82        25.01 o                         
   4  -3   5          0.00         -1.73         6.66 o                         
   5  -3   5        667.25        668.43        28.60 o                         
   6  -3   5         18.72         14.43        11.66 o                         
   7  -3   5         14.69         17.05        12.93 o                         
   8  -3   5         19.90         32.14        17.98 o                         
  -9  -2   5          0.01         25.69        19.79 o                         
  -8  -2   5         10.04         18.95        20.32 o                         
  -7  -2   5        201.47        277.29        26.29 o                         
  -6  -2   5        243.82        222.41        16.79 o                         
  -5  -2   5         31.85         37.17         8.96 o                         
  -4  -2   5       1887.81       1833.25        60.91 o                         
  -3  -2   5        234.96        238.75        10.62 o                         
  -2  -2   5       1617.63       1696.09        44.53 o                         
  -1  -2   5        591.48        561.74        15.60 o                         
   0  -2   5       3022.17       3036.50        63.26 o                         
   1  -2   5         54.20         46.31         4.57 o                         
   2  -2   5         19.44         24.06         4.23 o                         
   3  -2   5         30.29         23.19         5.94 o                         
   4  -2   5         39.62         26.32         7.12 o                         
   5  -2   5         20.36         19.95         9.44 o                         
   6  -2   5         70.69         74.63        12.69 o                         
   7  -2   5         10.27          7.77        12.24 o                         
   8  -2   5        108.22        112.89        16.98 o                         
   9  -2   5         42.50         35.44        25.26 o                         
  -9  -1   5         10.06         27.14        20.32 o                         
  -8  -1   5        157.75        166.84        19.69 o                         
  -7  -1   5         51.80         63.36        15.31 o                         
  -6  -1   5       1348.02       1319.50        48.20 o                         
  -5  -1   5         34.86         35.70         9.98 o                         
  -4  -1   5          4.89         12.91         4.98 o                         
  -3  -1   5        137.30        109.56         6.63 o                         
  -2  -1   5       4536.58       4566.62       127.14 o                         
  -1  -1   5        941.44       1024.23        20.00 o                         
   0  -1   5       1103.10       1066.89        22.14 o                         
   1  -1   5        561.57        664.52        16.13 o                         
   2  -1   5        223.75        240.77         8.72 o                         
   3  -1   5          2.93          1.75         5.84 o                         
   4  -1   5        406.29        386.17        16.05 o                         
   5  -1   5          3.88          6.64         8.84 o                         
   6  -1   5        438.15        423.98        23.25 o                         
   7  -1   5        123.13        144.07        15.97 o                         
   8  -1   5        137.16        137.90        23.09 o                         
   9  -1   5        160.68        180.37        52.37 o                         
  -9   0   5          0.26         -8.01        27.62 o                         
  -8   0   5        162.71        165.17        24.28 o                         
  -7   0   5          0.72          1.63        12.88 o                         
  -6   0   5        526.75        526.24        29.36 o                         
  -5   0   5        379.50        372.17        18.06 o                         
  -4   0   5        318.51        322.70        12.13 o                         
  -3   0   5        650.25        638.69        18.45 o                         
  -2   0   5          0.73         -2.42         3.71 o                         
  -1   0   5         11.39          4.81         2.02 o                         
   0   0   5        795.22        813.59        18.28 o                         
   1   0   5          9.45          7.27         1.82 o                         
   2   0   5        666.84        696.86        16.74 o                         
   3   0   5        486.05        526.34        15.12 o                         
   4   0   5          3.05          8.99         4.84 o                         
   5   0   5         37.47         38.52         8.97 o                         
   6   0   5        280.56        263.43        17.59 o                         
   7   0   5        814.96        799.32        41.67 o                         
   8   0   5        161.57        178.67        18.56 o                         
   9   0   5        533.92        579.58        38.64 o                         
  -9   1   5          2.09         21.61        26.60 o                         
  -8   1   5        367.13        400.17        45.69 o                         
  -7   1   5        223.50        235.17        27.93 o                         
  -6   1   5         96.39        104.44        14.36 o                         
  -5   1   5         15.21          8.83        10.84 o                         
  -4   1   5        350.50        368.54        17.48 o                         
  -3   1   5         39.96         48.33         4.09 o                         
  -2   1   5         16.35         25.27         3.32 o                         
  -1   1   5        309.64        313.05         7.75 o                         
   0   1   5       1088.86       1149.52        29.72 o                         
   1   1   5        137.57        135.16         8.78 o                         
   2   1   5        324.38        363.92        10.46 o                         
   3   1   5       1157.55       1211.70        32.60 o                         
   4   1   5        428.92        403.38        19.26 o                         
   5   1   5        154.56        159.22        10.35 o                         
   6   1   5        169.57        173.77        13.38 o                         
   7   1   5       1068.99       1032.83        41.24 o                         
   8   1   5        106.22        132.73        26.44 o                         
   9   1   5        484.40        519.04        35.79 o                         
  10   1   5          4.34         36.59        22.60 o                         
  -8   2   5         37.19         90.50        27.55 o                         
  -7   2   5         14.85         12.18        18.03 o                         
  -6   2   5          1.76          2.22        11.48 o                         
  -5   2   5          0.04          2.43         6.44 o                         
  -4   2   5        191.21        177.81        20.00 o                         
  -3   2   5        174.45        184.82         9.24 o                         
  -2   2   5        124.21        119.65         6.36 o                         
  -1   2   5        270.32        291.43         9.41 o                         
   0   2   5       8064.87       8442.09       173.23 o                         
   1   2   5        489.39        489.45        11.90 o                         
   2   2   5        666.09        719.95        16.38 o                         
   3   2   5        913.82        846.26        20.54 o                         
   4   2   5       1806.23       1933.54        47.29 o                         
   5   2   5        466.51        463.84        21.05 o                         
   6   2   5         89.23         80.85         9.17 o                         
   7   2   5        308.88        273.89        18.92 o                         
   8   2   5          0.04          1.38        10.99 o                         
   9   2   5        135.15        143.00        20.71 o                         
  10   2   5         29.91         31.72        23.40 o                         
  -8   3   5         81.77         73.97        28.67 o                         
  -7   3   5          0.10          0.02        28.22 o                         
  -6   3   5         13.17         23.95        13.18 o                         
  -5   3   5        390.94        371.30        22.23 o                         
  -4   3   5         34.02         38.23         4.75 o                         
  -3   3   5        113.17        102.07         9.06 o                         
  -2   3   5       1882.63       1777.38        40.94 o                         
  -1   3   5        971.51        986.79        22.25 o                         
   0   3   5        247.66        282.97         8.88 o                         
   1   3   5        935.27        869.44        18.47 o                         
   2   3   5        894.47        835.32        22.95 o                         
   3   3   5        492.67        473.16        18.38 o                         
   4   3   5        547.76        578.78        25.92 o                         
   5   3   5        338.78        331.21        14.88 o                         
   6   3   5        222.77        248.41        16.07 o                         
   7   3   5        230.08        246.41        24.66 o                         
   8   3   5        124.04        144.14        16.25 o                         
   9   3   5         73.67         53.70        17.06 o                         
  10   3   5         24.85         17.84        18.54 o                         
  -7   4   5         63.84         75.23        31.09 o                         
  -6   4   5        862.41        823.88        58.67 o                         
  -5   4   5         52.96         43.52         9.89 o                         
  -4   4   5        245.07        236.83        19.91 o                         
  -3   4   5         10.59         16.21         5.18 o                         
  -2   4   5        471.70        513.66        14.50 o                         
  -1   4   5        525.77        522.59        14.16 o                         
   0   4   5         35.45         40.48         4.39 o                         
   1   4   5       2543.34       2714.12        64.93 o                         
   2   4   5       1909.84       1904.99        46.56 o                         
   3   4   5         63.76         51.77         4.54 o                         
   4   4   5        161.43        175.30         9.82 o                         
   5   4   5         39.46         22.88         7.78 o                         
   6   4   5        429.59        408.37        27.80 o                         
   7   4   5         50.19         43.23        10.77 o                         
   8   4   5         45.07         34.85        15.82 o                         
   9   4   5          0.71         22.62        22.84 o                         
  10   4   5        104.42        101.01        21.04 o                         
  -7   5   5          6.31         17.75        23.12 o                         
  -6   5   5         21.79         10.20        20.89 o                         
  -5   5   5          0.03          9.64        10.32 o                         
  -4   5   5       1493.86       1470.62        79.40 o                         
  -3   5   5         12.24          4.19         5.53 o                         
  -2   5   5        374.32        354.18        13.16 o                         
  -1   5   5        620.03        638.27        20.39 o                         
   0   5   5         86.82         83.92         5.54 o                         
   1   5   5        217.67        254.91        10.28 o                         
   2   5   5        292.93        290.59        10.19 o                         
   3   5   5        111.71        129.58         5.24 o                         
   4   5   5       1525.96       1523.21        45.71 o                         
   5   5   5         56.13         55.71         7.65 o                         
   6   5   5          9.21          3.54         7.52 o                         
   7   5   5        169.72        184.46        12.80 o                         
   8   5   5        259.00        244.93        23.34 o                         
   9   5   5         55.29         60.93        17.48 o                         
  10   5   5          6.53         10.77        16.31 o                         
  -6   6   5         77.90        102.32        26.51 o                         
  -5   6   5          7.53         42.89        14.72 o                         
  -4   6   5          0.82         -7.34        11.57 o                         
  -3   6   5          0.14         -3.97         9.56 o                         
  -2   6   5        585.37        539.36        21.00 o                         
  -1   6   5        967.56        976.00        35.91 o                         
   0   6   5        636.96        626.24        24.42 o                         
   1   6   5         36.93         39.71         5.79 o                         
   2   6   5         35.35         40.03         4.80 o                         
   3   6   5          8.85         18.21         4.54 o                         
   4   6   5        246.91        266.72        10.10 o                         
   5   6   5          0.09          3.97         5.80 o                         
   6   6   5         63.54         54.06         8.64 o                         
   7   6   5        249.87        236.05        20.74 o                         
   8   6   5         46.67         38.28         9.35 o                         
   9   6   5         25.97         27.87        18.43 o                         
  10   6   5        130.97        128.77        17.91 o                         
  -6   7   5          3.82         10.99        23.47 o                         
  -5   7   5         34.83         31.46        15.30 o                         
  -4   7   5         17.19          3.50        13.67 o                         
  -3   7   5          2.27         -0.56         9.96 o                         
  -2   7   5        484.39        472.92        20.34 o                         
  -1   7   5         37.70         27.61         7.45 o                         
   0   7   5        543.02        507.39        29.80 o                         
   1   7   5       1788.19       1893.46        62.61 o                         
   2   7   5       1264.97       1218.42        38.11 o                         
   3   7   5       2106.36       2024.57        58.89 o                         
   4   7   5         83.00         77.74         5.29 o                         
   5   7   5       2049.60       1966.05        54.12 o                         
   6   7   5        222.98        195.66        11.99 o                         
   7   7   5        842.59        846.57        28.86 o                         
   8   7   5          5.95         16.21         8.05 o                         
   9   7   5        775.73        707.76        35.87 o                         
  10   7   5          0.73         48.86        31.75 o                         
  -5   8   5          1.04         19.41        20.67 o                         
  -4   8   5        121.77        141.13        30.27 o                         
  -3   8   5        151.03        138.54        15.35 o                         
  -2   8   5        171.39        153.58        14.66 o                         
  -1   8   5          1.28          0.17         6.97 o                         
   0   8   5        639.47        612.23        23.11 o                         
   1   8   5         24.99         36.57         8.96 o                         
   2   8   5         28.25         39.57         9.91 o                         
   3   8   5       1053.37       1067.47        44.40 o                         
   4   8   5        449.96        445.07        20.78 o                         
   5   8   5         44.47         44.28        12.02 o                         
   6   8   5          1.03         -4.80         8.29 o                         
   7   8   5          7.68         -8.96         8.96 o                         
   8   8   5          0.63         -2.78        10.12 o                         
   9   8   5        114.17         91.48        14.70 o                         
  10   8   5         83.46         87.08        22.54 o                         
  -4   9   5        171.79        121.72        24.87 o                         
  -3   9   5         13.66         25.85        18.64 o                         
  -2   9   5        289.24        314.87        22.73 o                         
  -1   9   5         52.41         52.89        11.61 o                         
   0   9   5        123.26        127.19        12.90 o                         
   1   9   5        195.93        229.98        15.59 o                         
   2   9   5         60.98         68.60        15.03 o                         
   3   9   5        270.11        266.72        21.50 o                         
   4   9   5          1.67          6.07        12.13 o                         
   5   9   5          3.66         10.05        13.01 o                         
   6   9   5          2.35         11.94        13.85 o                         
   7   9   5          8.38         -5.07        14.22 o                         
   8   9   5        110.98        125.07        20.35 o                         
   9   9   5          3.84         31.53        18.50 o                         
  -3  10   5        123.13         64.47        23.99 o                         
  -2  10   5         62.26         54.23        17.30 o                         
  -1  10   5         60.34         57.80        13.37 o                         
   0  10   5         51.19         54.83        11.28 o                         
   1  10   5        138.36        138.79        13.58 o                         
   2  10   5          1.58          3.61        11.24 o                         
   3  10   5         30.34         22.22        13.99 o                         
   4  10   5          1.63          1.72        13.25 o                         
   5  10   5         52.73         66.89        16.15 o                         
   6  10   5        188.33        191.83        39.81 o                         
   7  10   5         27.63         11.31        15.91 o                         
   8  10   5         24.47         16.71        25.44 o                         
   9  10   5         59.01         67.47        18.31 o                         
  -2  11   5          1.72        -17.20        17.20 o                         
  -1  11   5          0.22        -12.19        12.19 o                         
   0  11   5         22.90          4.89        12.52 o                         
   1  11   5        211.41        222.35        19.38 o                         
   2  11   5        255.40        313.65        22.36 o                         
   3  11   5        131.94        133.86        16.35 o                         
   4  11   5        168.88        174.15        18.32 o                         
   5  11   5         11.82         20.91        13.98 o                         
   6  11   5         87.93        111.13        17.83 o                         
   7  11   5          1.66         13.20        14.24 o                         
   8  11   5         68.45         65.65        18.02 o                         
   0  12   5         29.73         33.73        31.54 o                         
   1  12   5          6.70         41.37        13.75 o                         
   2  12   5        141.21        149.31        18.17 o                         
   3  12   5          0.15         10.97        15.34 o                         
   4  12   5          6.74         19.56        13.30 o                         
   5  12   5         11.58         15.53        19.22 o                         
   6  12   5          2.66        -14.81        14.81 o                         
   7  12   5        118.29        126.78        23.69 o                         
   3  13   5         69.56         50.95        16.27 o                         
   4  13   5         79.82        107.20        17.16 o                         
   5  13   5         99.57        153.10        32.67 o                         
  -4 -12   6        223.72        200.80        28.58 o                         
  -3 -12   6          0.02        -15.81        21.17 o                         
  -2 -12   6        100.10         64.65        20.89 o                         
  -6 -11   6         53.24         70.98        28.54 o                         
  -5 -11   6          4.96        -10.99        17.42 o                         
  -4 -11   6         19.72         10.85        16.44 o                         
  -3 -11   6          0.05          2.74        16.44 o                         
  -2 -11   6        280.76        285.05        39.16 o                         
  -1 -11   6        183.01        157.51        22.25 o                         
   0 -11   6        229.64        243.81        20.87 o                         
   1 -11   6          8.19         11.40        14.15 o                         
  -7 -10   6        205.05        190.92        28.06 o                         
  -6 -10   6          0.66          7.25        15.60 o                         
  -5 -10   6         71.81         42.39        17.46 o                         
  -4 -10   6         17.67         22.89        14.91 o                         
  -3 -10   6         10.60         23.82        14.62 o                         
  -2 -10   6          2.09         12.46        14.62 o                         
  -1 -10   6        210.82        219.27        21.65 o                         
   0 -10   6          1.01         -8.16        10.52 o                         
   1 -10   6        499.08        544.20        29.29 o                         
   2 -10   6         24.04         23.45        15.09 o                         
  -8  -9   6          1.31         32.39        29.43 o                         
  -7  -9   6         16.68         11.35        14.32 o                         
  -6  -9   6        484.45        534.73        27.22 o                         
  -5  -9   6         20.08         25.28        11.66 o                         
  -4  -9   6        234.24        249.36        19.62 o                         
  -3  -9   6         17.15         36.53        14.66 o                         
  -2  -9   6         67.71         76.02        15.95 o                         
  -1  -9   6        724.85        655.04        30.41 o                         
   0  -9   6         36.88         31.43        11.04 o                         
   1  -9   6        303.02        281.60        19.46 o                         
   2  -9   6          7.71         22.49        11.57 o                         
   3  -9   6         19.77         38.83        18.41 o                         
   4  -9   6         33.80         22.81        28.43 o                         
  -9  -8   6          7.54         46.42        19.63 o                         
  -8  -8   6        197.18        197.28        26.02 o                         
  -7  -8   6          0.01         -8.54        11.76 o                         
  -6  -8   6         34.47         53.52        12.88 o                         
  -5  -8   6        262.04        260.62        20.43 o                         
  -4  -8   6         94.19         93.50        15.88 o                         
  -3  -8   6        282.90        267.90        17.79 o                         
  -2  -8   6        254.57        217.02        15.53 o                         
  -1  -8   6        210.51        215.80        13.43 o                         
   0  -8   6        120.90        125.16        13.25 o                         
   1  -8   6         71.89         74.84        19.26 o                         
   2  -8   6         89.25         71.38        12.17 o                         
   3  -8   6          0.56         -9.10        10.37 o                         
   4  -8   6          7.46        -14.04        15.03 o                         
   5  -8   6          1.86         25.89        23.35 o                         
  -9  -7   6         33.66         -2.02        22.54 o                         
  -8  -7   6        155.28        174.37        26.49 o                         
  -7  -7   6         74.70         90.44        14.39 o                         
  -6  -7   6         33.48         36.67        11.04 o                         
  -5  -7   6        455.98        438.12        22.07 o                         
  -4  -7   6         47.87         66.60        11.68 o                         
  -3  -7   6        175.50        194.56        11.98 o                         
  -2  -7   6        341.59        367.43        19.87 o                         
  -1  -7   6         14.99         11.47         6.68 o                         
   0  -7   6         49.23         45.38         9.58 o                         
   1  -7   6          1.64         -3.95         5.74 o                         
   2  -7   6         10.79          8.97        10.87 o                         
   3  -7   6         22.47         21.42         8.00 o                         
   4  -7   6          0.01        -12.65        12.65 o                         
   5  -7   6          9.91          3.72        24.35 o                         
   6  -7   6          0.19        -18.43        19.93 o                         
  -9  -6   6        311.11        246.18        32.99 o                         
  -8  -6   6          1.13         28.85        21.65 o                         
  -7  -6   6        841.99        861.04        46.49 o                         
  -6  -6   6         37.31         35.27        11.53 o                         
  -5  -6   6         41.85         36.99         7.76 o                         
  -4  -6   6          5.85         -4.79         4.79 o                         
  -3  -6   6        432.88        461.64        21.56 o                         
  -2  -6   6        225.74        206.02        11.09 o                         
  -1  -6   6        268.75        283.78        13.99 o                         
   0  -6   6        558.62        527.79        19.45 o                         
   1  -6   6        114.66        106.75         8.89 o                         
   2  -6   6        833.37        766.93        25.22 o                         
   3  -6   6        784.01        793.87        26.38 o                         
   4  -6   6        112.40        120.84        12.06 o                         
   5  -6   6        352.26        364.82        23.83 o                         
   6  -6   6         26.67         25.90        14.61 o                         
  -9  -5   6         12.77         45.32        26.17 o                         
  -8  -5   6          0.46         -6.76        17.73 o                         
  -7  -5   6         55.11         61.67        15.38 o                         
  -6  -5   6          1.33         -0.55        10.39 o                         
  -5  -5   6         21.42         28.59         7.27 o                         
  -4  -5   6         21.98         13.54         6.59 o                         
  -3  -5   6         68.91         73.82         6.06 o                         
  -2  -5   6        176.15        177.13        10.01 o                         
  -1  -5   6         46.10         37.98         3.79 o                         
   0  -5   6        172.13        199.73        10.71 o                         
   1  -5   6        198.35        204.33        11.13 o                         
   2  -5   6         60.39         61.05         8.84 o                         
   3  -5   6         13.80         10.10         6.51 o                         
   4  -5   6        257.72        268.18        13.98 o                         
   5  -5   6          1.85          3.40        11.16 o                         
   6  -5   6        199.86        192.95        18.77 o                         
   7  -5   6        111.85        135.29        21.54 o                         
  -9  -4   6         44.96         31.41        22.13 o                         
  -8  -4   6        134.97        101.03        23.21 o                         
  -7  -4   6        154.00        123.86        16.65 o                         
  -6  -4   6         21.62         24.40        10.26 o                         
  -5  -4   6         31.10         28.39         9.56 o                         
  -4  -4   6        799.85        809.93        22.89 o                         
  -3  -4   6         93.38        100.33         6.64 o                         
  -2  -4   6        438.82        522.92        21.22 o                         
  -1  -4   6       3573.36       3631.33        85.98 o                         
   0  -4   6        185.96        211.09        11.34 o                         
   1  -4   6        806.48        759.28        29.90 o                         
   2  -4   6         60.09         65.84         6.78 o                         
   3  -4   6        541.93        526.91        16.95 o                         
   4  -4   6         88.42         86.39        10.00 o                         
   5  -4   6          0.01          3.62         7.38 o                         
   6  -4   6         65.94         61.20        20.50 o                         
   7  -4   6         26.08         17.88        14.62 o                         
   8  -4   6         10.21        -17.74        17.74 o                         
  -9  -3   6          1.24         39.32        18.19 o                         
  -8  -3   6          1.43         -6.76        26.71 o                         
  -7  -3   6         14.72         -6.81        11.63 o                         
  -6  -3   6       1228.73       1328.70        43.71 o                         
  -5  -3   6        822.33        906.15        34.41 o                         
  -4  -3   6        469.59        449.97        22.39 o                         
  -3  -3   6       1020.03       1048.38        29.79 o                         
  -2  -3   6        117.65        121.38        11.72 o                         
  -1  -3   6        571.74        541.89        15.65 o                         
   0  -3   6         66.39         75.78         5.11 o                         
   1  -3   6         12.69         20.60         4.98 o                         
   2  -3   6       1217.43       1261.04        34.87 o                         
   3  -3   6          4.84          8.67         3.87 o                         
   4  -3   6         43.43         32.93         7.88 o                         
   5  -3   6         88.12         94.13        16.08 o                         
   6  -3   6         34.10         38.39        12.25 o                         
   7  -3   6          0.02          0.69        11.88 o                         
   8  -3   6          1.32        -16.14        16.68 o                         
  -9  -2   6         10.72          5.29        20.13 o                         
  -8  -2   6        291.17        278.54        24.40 o                         
  -7  -2   6        103.58        100.75        20.17 o                         
  -6  -2   6         39.75         41.16        14.33 o                         
  -5  -2   6         46.54         38.11         7.74 o                         
  -4  -2   6         91.29        111.12         9.23 o                         
  -3  -2   6        164.83        132.39         7.59 o                         
  -2  -2   6          3.30         -0.56         3.58 o                         
  -1  -2   6        168.18        179.71        11.74 o                         
   0  -2   6       1681.57       1776.55        40.33 o                         
   1  -2   6        325.44        325.02        11.95 o                         
   2  -2   6        113.65        128.23         7.61 o                         
   3  -2   6        243.87        278.38        15.96 o                         
   4  -2   6        443.68        468.30        21.03 o                         
   5  -2   6        122.69        107.17        12.30 o                         
   6  -2   6        246.02        225.78        17.81 o                         
   7  -2   6          5.47          2.56        12.52 o                         
   8  -2   6         97.06         93.42        19.65 o                         
   9  -2   6         76.26        115.13        29.01 o                         
  -9  -1   6          3.26         -2.33        29.58 o                         
  -8  -1   6         64.76        114.62        18.29 o                         
  -7  -1   6        462.09        426.89        26.89 o                         
  -6  -1   6          8.89          6.74        11.26 o                         
  -5  -1   6        516.42        481.68        19.07 o                         
  -4  -1   6        474.63        482.84        15.85 o                         
  -3  -1   6        495.12        526.99        18.21 o                         
  -2  -1   6        383.56        425.77        20.34 o                         
  -1  -1   6        859.29       1017.95        23.52 o                         
   0  -1   6       1456.06       1327.91        25.77 o                         
   1  -1   6         18.44         14.79         4.04 o                         
   2  -1   6         78.34         83.34         6.16 o                         
   3  -1   6       2232.19       2350.01        75.56 o                         
   4  -1   6        383.16        412.50        18.42 o                         
   5  -1   6       2693.31       2648.00       103.30 o                         
   6  -1   6          6.96         -0.15         9.13 o                         
   7  -1   6       1056.98       1050.60        43.18 o                         
   8  -1   6        305.46        347.13        26.76 o                         
   9  -1   6         14.36         25.51        25.07 o                         
  -9   0   6        272.56        250.26        30.93 o                         
  -8   0   6         62.25         55.79        20.52 o                         
  -7   0   6        131.93        157.67        18.99 o                         
  -6   0   6         48.01         91.73        16.94 o                         
  -5   0   6         20.17         27.38        12.33 o                         
  -4   0   6        474.29        491.59        15.88 o                         
  -3   0   6         25.08         28.13         4.65 o                         
  -2   0   6         90.64         90.61         6.92 o                         
  -1   0   6        106.90        101.06         4.40 o                         
   0   0   6       5451.32       5600.84       121.07 o                         
   1   0   6        752.29        667.52        16.26 o                         
   2   0   6         68.19         63.09         4.13 o                         
   3   0   6       1329.27       1247.16        31.33 o                         
   4   0   6          7.99         17.08         5.60 o                         
   5   0   6       1005.46        976.00        36.95 o                         
   6   0   6        239.10        270.26        17.71 o                         
   7   0   6        167.97        166.64        15.82 o                         
   8   0   6        307.31        311.25        22.24 o                         
   9   0   6         25.46         35.88        20.57 o                         
  -9   1   6         18.02         58.93        62.63 o                         
  -8   1   6         21.41         35.01        29.60 o                         
  -7   1   6          9.09         -0.18        13.81 o                         
  -6   1   6        229.51        219.74        18.98 o                         
  -5   1   6          2.99          5.68        12.32 o                         
  -4   1   6        185.63        194.78         9.64 o                         
  -3   1   6         36.63         57.78         4.83 o                         
  -2   1   6        764.32        719.23        23.96 o                         
  -1   1   6        634.76        578.55        13.07 o                         
   0   1   6        448.68        448.98        11.33 o                         
   1   1   6       2436.79       2483.54        59.18 o                         
   2   1   6       1675.35       1656.61        37.41 o                         
   3   1   6         53.60         41.06         3.69 o                         
   4   1   6        889.55        897.08        25.14 o                         
   5   1   6       1054.85       1033.83        29.27 o                         
   6   1   6        459.66        424.22        22.14 o                         
   7   1   6         94.35        106.36        14.03 o                         
   8   1   6         50.93         60.86        13.24 o                         
   9   1   6         19.93         36.94        17.84 o                         
  10   1   6         31.36          5.07        25.96 o                         
  -8   2   6          2.42         -0.98        21.86 o                         
  -7   2   6         63.75         70.16        15.95 o                         
  -6   2   6        713.87        738.61        35.40 o                         
  -5   2   6          0.16         -1.64        11.07 o                         
  -4   2   6        350.99        331.07        20.96 o                         
  -3   2   6        949.91        916.55        24.27 o                         
  -2   2   6       2265.53       2397.85        57.79 o                         
  -1   2   6        602.77        557.11        17.08 o                         
   0   2   6        492.89        484.03        13.04 o                         
   1   2   6        291.11        310.39         8.85 o                         
   2   2   6        553.82        512.97        15.83 o                         
   3   2   6        460.18        480.15        14.80 o                         
   4   2   6        791.25        797.69        21.22 o                         
   5   2   6         69.86         98.43        10.08 o                         
   6   2   6         43.70         41.93         7.92 o                         
   7   2   6        113.41        126.05        13.80 o                         
   8   2   6        235.38        262.08        19.42 o                         
   9   2   6         59.09         43.42        17.69 o                         
  10   2   6        104.20         66.37        30.74 o                         
  -8   3   6        542.33        461.05        49.80 o                         
  -7   3   6         26.45         70.31        24.15 o                         
  -6   3   6          2.03         20.40        12.69 o                         
  -5   3   6        255.98        271.68        26.66 o                         
  -4   3   6         22.89         26.11         7.85 o                         
  -3   3   6        417.22        393.69        15.46 o                         
  -2   3   6        420.28        402.68        13.12 o                         
  -1   3   6         39.51         39.07         4.25 o                         
   0   3   6          6.52          6.63         3.63 o                         
   1   3   6        193.23        254.03         8.75 o                         
   2   3   6       1132.41       1336.99        33.14 o                         
   3   3   6        114.48        109.08         5.99 o                         
   4   3   6        189.29        225.14        12.39 o                         
   5   3   6          0.72          8.39         5.58 o                         
   6   3   6          3.80          9.10         8.10 o                         
   7   3   6        254.73        289.06        17.75 o                         
   8   3   6         96.07         75.91        13.56 o                         
   9   3   6         76.90         74.41        18.98 o                         
  10   3   6         67.90         88.53        36.83 o                         
  -7   4   6         60.95         27.83        27.47 o                         
  -6   4   6         15.03          0.62        15.77 o                         
  -5   4   6         22.84         26.42        12.51 o                         
  -4   4   6          0.10         -4.91         8.08 o                         
  -3   4   6        652.11        624.15        21.68 o                         
  -2   4   6        209.79        207.07        10.75 o                         
  -1   4   6        100.18        131.73         9.36 o                         
   0   4   6        128.90        136.89         9.27 o                         
   1   4   6       1047.21       1055.91        29.46 o                         
   2   4   6         18.03         21.80         6.40 o                         
   3   4   6        109.67        105.73         5.80 o                         
   4   4   6        236.18        213.27        13.39 o                         
   5   4   6        484.75        518.21        18.11 o                         
   6   4   6          7.99         -3.09         6.70 o                         
   7   4   6        169.45        189.83        15.33 o                         
   8   4   6         23.52         10.20        10.80 o                         
   9   4   6        233.55        208.79        23.66 o                         
  10   4   6         96.98        111.69        21.64 o                         
  -7   5   6          6.74        -15.16        24.07 o                         
  -6   5   6         34.44         55.57        22.76 o                         
  -5   5   6         48.28         71.03        12.97 o                         
  -4   5   6       1368.19       1330.86        43.99 o                         
  -3   5   6          0.48         11.48         7.17 o                         
  -2   5   6          5.97         10.01         5.18 o                         
  -1   5   6        317.22        314.84        12.97 o                         
   0   5   6        290.90        287.66        11.24 o                         
   1   5   6        717.21        673.11        19.07 o                         
   2   5   6        181.34        193.47         8.07 o                         
   3   5   6        615.42        572.64        20.53 o                         
   4   5   6         66.60         84.98         7.03 o                         
   5   5   6       1906.03       1827.46        59.51 o                         
   6   5   6        223.67        203.69        11.71 o                         
   7   5   6        141.07        134.72        10.96 o                         
   8   5   6        127.20        109.11        14.15 o                         
   9   5   6          0.06          0.93        15.59 o                         
  10   5   6        130.21        171.49        26.33 o                         
  -6   6   6         15.41         29.96        25.20 o                         
  -5   6   6         55.97         48.51        16.91 o                         
  -4   6   6          0.86        -10.50        10.50 o                         
  -3   6   6          3.40          1.78         8.76 o                         
  -2   6   6         39.60         44.46         8.11 o                         
  -1   6   6       1883.53       1790.74        54.38 o                         
   0   6   6        173.23        167.39        10.96 o                         
   1   6   6        632.39        666.89        24.66 o                         
   2   6   6          6.28          7.93         3.55 o                         
   3   6   6        315.29        319.16        12.60 o                         
   4   6   6        437.95        411.96        13.24 o                         
   5   6   6        132.62        133.14         9.80 o                         
   6   6   6         55.18         74.94         9.18 o                         
   7   6   6          6.99          2.53         9.59 o                         
   8   6   6        142.03        123.66        12.85 o                         
   9   6   6         59.21         67.10        14.09 o                         
  10   6   6         21.18         22.36        22.22 o                         
  -6   7   6        143.55         83.57        26.61 o                         
  -5   7   6          8.58         -9.86        49.50 o                         
  -4   7   6        235.72        198.19        36.61 o                         
  -3   7   6        546.36        516.69        29.83 o                         
  -2   7   6         46.70         65.73        11.25 o                         
  -1   7   6       1491.42       1475.19        51.55 o                         
   0   7   6        266.06        255.69        14.72 o                         
   1   7   6       2747.63       2881.19        92.94 o                         
   2   7   6        278.60        289.89        13.96 o                         
   3   7   6        882.15        869.93        28.21 o                         
   4   7   6         20.12         32.16         7.32 o                         
   5   7   6        153.53        166.52        10.06 o                         
   6   7   6         35.63         31.43         7.59 o                         
   7   7   6        153.02        151.24        11.97 o                         
   8   7   6         13.33          3.01        15.73 o                         
   9   7   6          0.68         21.90        15.08 o                         
  10   7   6        104.60         98.99        19.44 o                         
  -5   8   6          2.21         28.08        20.89 o                         
  -4   8   6        248.31        230.94        22.11 o                         
  -3   8   6         46.80         42.70        11.62 o                         
  -2   8   6         31.78         18.97        10.33 o                         
  -1   8   6         38.24         31.58         8.11 o                         
   0   8   6         56.18         59.35        10.75 o                         
   1   8   6         65.92         59.18         6.49 o                         
   2   8   6         15.69         11.68         9.37 o                         
   3   8   6        293.11        291.05        15.64 o                         
   4   8   6         16.75         15.24         7.29 o                         
   5   8   6        203.48        196.17        14.34 o                         
   6   8   6         21.70         13.93         8.65 o                         
   7   8   6         53.36         49.25        11.09 o                         
   8   8   6         42.00         34.06        11.50 o                         
   9   8   6         34.93         34.61        11.98 o                         
  10   8   6        269.47        342.03        33.22 o                         
  -4   9   6          5.18         25.05        38.94 o                         
  -3   9   6          7.35         23.71        30.49 o                         
  -2   9   6          6.88          8.93        13.39 o                         
  -1   9   6         96.23         90.66        12.73 o                         
   0   9   6         25.48         25.62         9.97 o                         
   1   9   6          1.83          6.09        10.18 o                         
   2   9   6          4.19          7.82         9.71 o                         
   3   9   6        115.46        100.29        15.59 o                         
   4   9   6        325.84        331.24        24.58 o                         
   5   9   6        314.04        336.33        25.56 o                         
   6   9   6         10.52         12.37        14.02 o                         
   7   9   6        141.51        166.53        29.58 o                         
   8   9   6          9.66          9.27        16.22 o                         
   9   9   6        158.59        176.53        23.74 o                         
  -3  10   6         18.29         19.10        19.47 o                         
  -2  10   6         70.64         99.00        18.77 o                         
  -1  10   6         17.88         12.09        12.31 o                         
   0  10   6          3.80          7.76         9.84 o                         
   1  10   6          1.16         -3.91         9.67 o                         
   2  10   6        345.74        349.36        37.74 o                         
   3  10   6        235.89        252.03        22.10 o                         
   4  10   6         15.21         20.31        13.24 o                         
   5  10   6        164.92        148.23        19.34 o                         
   6  10   6         41.26         44.00        18.91 o                         
   7  10   6        177.67        156.03        20.92 o                         
   8  10   6        146.81        129.77        21.68 o                         
   9  10   6         18.20         -5.99        20.26 o                         
  -2  11   6         55.38         72.86        38.87 o                         
  -1  11   6          9.88         16.19        13.19 o                         
   0  11   6        266.21        290.09        25.69 o                         
   1  11   6         16.31          8.17        11.21 o                         
   2  11   6         37.27         69.42        13.85 o                         
   3  11   6         36.62         48.48        13.97 o                         
   4  11   6          3.32        -14.62        14.62 o                         
   5  11   6         48.24         34.10        16.01 o                         
   6  11   6         72.84         61.29        17.54 o                         
   7  11   6          0.78        -18.00        18.00 o                         
   8  11   6         97.04         39.64        19.14 o                         
   0  12   6         34.26         17.71        14.25 o                         
   1  12   6         91.90         90.20        16.63 o                         
   2  12   6        102.36        111.08        16.90 o                         
   3  12   6        153.57        130.81        18.64 o                         
   4  12   6         56.93         55.97        15.79 o                         
   5  12   6         38.37         38.60        20.31 o                         
   6  12   6        187.24        179.96        20.67 o                         
   7  12   6          0.13        -10.99        15.02 o                         
   3  13   6          0.41         -6.13        13.92 o                         
   4  13   6         16.53          2.50        15.25 o                         
   5  13   6          2.41         10.05        15.99 o                         
  -6 -11   7          9.24        -21.33        21.33 o                         
  -5 -11   7         42.61         26.65        21.75 o                         
  -4 -11   7          2.13        -24.12        24.12 o                         
  -3 -11   7        141.45        154.64        32.25 o                         
  -2 -11   7         15.41         -6.48        18.10 o                         
  -1 -11   7         51.61         18.87        17.18 o                         
   0 -11   7          1.03         17.42        18.82 o                         
  -7 -10   7          3.12         13.32        22.94 o                         
  -6 -10   7          1.29         -8.34        16.81 o                         
  -5 -10   7         82.65         90.36        24.71 o                         
  -4 -10   7        264.95        245.97        24.43 o                         
  -3 -10   7        498.09        453.26        31.66 o                         
  -2 -10   7        291.57        288.77        26.31 o                         
  -1 -10   7        119.17        161.27        17.17 o                         
   0 -10   7        368.64        390.04        24.20 o                         
   1 -10   7         62.33         88.97        14.55 o                         
   2 -10   7        374.16        364.88        34.07 o                         
  -8  -9   7         30.07         49.18        21.97 o                         
  -7  -9   7        253.24        264.10        25.04 o                         
  -6  -9   7         20.95         41.26        16.11 o                         
  -5  -9   7        112.56        125.57        14.93 o                         
  -4  -9   7        363.09        338.68        21.70 o                         
  -3  -9   7        266.42        232.67        23.99 o                         
  -2  -9   7         71.18         85.01        18.76 o                         
  -1  -9   7         13.75         22.39        10.71 o                         
   0  -9   7         68.38         72.77        12.86 o                         
   1  -9   7          0.43         -2.20        10.33 o                         
   2  -9   7         68.30         81.12        14.39 o                         
   3  -9   7         85.69        116.20        22.83 o                         
  -8  -8   7          0.17         19.21        20.41 o                         
  -7  -8   7        300.26        285.39        24.52 o                         
  -6  -8   7        228.12        276.60        19.65 o                         
  -5  -8   7        151.24        172.21        15.86 o                         
  -4  -8   7         57.27         62.20        12.16 o                         
  -3  -8   7          2.81         -6.39         9.35 o                         
  -2  -8   7         63.81         60.26        10.81 o                         
  -1  -8   7        106.16        118.41        13.82 o                         
   0  -8   7         85.98         88.54        12.57 o                         
   1  -8   7          0.23          4.29         9.97 o                         
   2  -8   7         13.69          4.76        10.57 o                         
   3  -8   7         67.28         35.34        18.56 o                         
   4  -8   7         33.28         31.11        28.10 o                         
  -9  -7   7        141.15        143.24        29.17 o                         
  -8  -7   7        102.05        131.53        23.36 o                         
  -7  -7   7         10.23         -4.99        16.55 o                         
  -6  -7   7        164.65        172.92        16.45 o                         
  -5  -7   7          1.28          6.98        11.35 o                         
  -4  -7   7          0.12          2.22         9.09 o                         
  -3  -7   7         11.37         16.35         9.45 o                         
  -2  -7   7         11.14         21.58         8.83 o                         
  -1  -7   7         28.49         21.12         7.65 o                         
   0  -7   7         59.94         58.96        10.63 o                         
   1  -7   7        215.24        219.00        32.37 o                         
   2  -7   7        232.89        228.78        16.83 o                         
   3  -7   7         28.57         23.24         9.39 o                         
   4  -7   7        279.61        246.79        23.36 o                         
   5  -7   7          2.50         -8.81        14.33 o                         
  -9  -6   7         49.30         51.13        29.28 o                         
  -8  -6   7          4.75         -0.95        16.02 o                         
  -7  -6   7          4.83         24.07        19.30 o                         
  -6  -6   7        268.12        296.52        18.55 o                         
  -5  -6   7        520.55        529.77        24.32 o                         
  -4  -6   7         52.67         56.24        10.27 o                         
  -3  -6   7        338.51        345.50        18.91 o                         
  -2  -6   7       1292.07       1116.03        40.70 o                         
  -1  -6   7       1020.77       1018.64        32.61 o                         
   0  -6   7          0.15          6.84         5.51 o                         
   1  -6   7        314.84        361.83        16.10 o                         
   2  -6   7          2.63         -1.22         6.72 o                         
   3  -6   7         24.82         26.52         7.75 o                         
   4  -6   7        157.88        178.21        12.65 o                         
   5  -6   7          3.00         -1.83        11.67 o                         
   6  -6   7         15.63         -3.94        13.32 o                         
  -9  -5   7         32.29         -3.96        22.20 o                         
  -8  -5   7          3.14         19.79        17.39 o                         
  -7  -5   7         14.62         -1.13        14.43 o                         
  -6  -5   7          3.78         -9.10         9.75 o                         
  -5  -5   7          9.12          5.26         6.81 o                         
  -4  -5   7         67.99         55.46         5.98 o                         
  -3  -5   7        304.20        355.75        20.48 o                         
  -2  -5   7        286.77        270.38        15.43 o                         
  -1  -5   7         12.15         12.97         3.32 o                         
   0  -5   7        479.67        474.05        18.36 o                         
   1  -5   7        897.67        881.10        28.92 o                         
   2  -5   7        561.32        581.17        20.16 o                         
   3  -5   7        474.83        502.34        19.03 o                         
   4  -5   7        455.05        434.54        18.28 o                         
   5  -5   7        900.79        897.39        38.88 o                         
   6  -5   7         69.46         70.46        15.03 o                         
   7  -5   7         38.52         22.59        15.82 o                         
  -9  -4   7         19.70         13.18        24.48 o                         
  -8  -4   7        836.80        824.21        49.99 o                         
  -7  -4   7        445.44        453.31        27.75 o                         
  -6  -4   7         23.88         26.42        10.21 o                         
  -5  -4   7        726.42        769.97        31.45 o                         
  -4  -4   7         31.38         33.16         6.41 o                         
  -3  -4   7        718.27        669.65        24.37 o                         
  -2  -4   7       1082.11        979.76        31.83 o                         
  -1  -4   7         25.53         44.10         5.60 o                         
   0  -4   7        205.99        222.30         9.24 o                         
   1  -4   7          2.41         -0.20         4.80 o                         
   2  -4   7         60.01         55.31         6.67 o                         
   3  -4   7        253.97        256.12        11.87 o                         
   4  -4   7          1.55         -2.53         6.24 o                         
   5  -4   7         74.18         64.27        10.76 o                         
   6  -4   7        144.42        202.54        18.27 o                         
   7  -4   7         79.73         96.88        16.44 o                         
   8  -4   7         93.89        108.88        28.13 o                         
  -9  -3   7        351.99        347.82        29.06 o                         
  -8  -3   7        115.81         93.12        24.14 o                         
  -7  -3   7        349.16        336.35        29.19 o                         
  -6  -3   7         75.83         58.37        13.02 o                         
  -5  -3   7        194.46        226.52        14.79 o                         
  -4  -3   7        739.23        714.15        24.35 o                         
  -3  -3   7          1.30         -0.57         3.45 o                         
  -2  -3   7        238.40        269.01        12.74 o                         
  -1  -3   7          6.08         18.67         5.35 o                         
   0  -3   7        712.12        776.72        21.38 o                         
   1  -3   7         43.16         33.29         5.02 o                         
   2  -3   7         62.57         67.51         5.69 o                         
   3  -3   7        225.29        229.06         8.44 o                         
   4  -3   7          3.06          4.43         7.10 o                         
   5  -3   7         21.96         26.36         8.58 o                         
   6  -3   7        570.44        622.63        30.59 o                         
   7  -3   7         88.21         89.15        16.14 o                         
   8  -3   7        246.71        216.05        28.90 o                         
  -9  -2   7        123.17        148.91        33.53 o                         
  -8  -2   7         64.38        102.77        27.80 o                         
  -7  -2   7         45.93         52.61        18.07 o                         
  -6  -2   7          4.72         -9.82         9.82 o                         
  -5  -2   7         81.30         81.86         8.53 o                         
  -4  -2   7        493.91        532.78        27.27 o                         
  -3  -2   7         16.33          3.95         3.74 o                         
  -2  -2   7        185.37        168.90         6.86 o                         
  -1  -2   7         40.94         52.49         5.65 o                         
   0  -2   7        417.76        457.61        13.91 o                         
   1  -2   7        777.36        743.98        19.90 o                         
   2  -2   7          1.00         -2.53         3.55 o                         
   3  -2   7       1177.37       1140.94        26.92 o                         
   4  -2   7          0.32          5.96         7.01 o                         
   5  -2   7         17.49         14.00         7.50 o                         
   6  -2   7        660.17        648.79        50.01 o                         
   7  -2   7         48.86         52.19        12.94 o                         
   8  -2   7        206.17        229.75        25.62 o                         
   9  -2   7         53.55         30.59        27.12 o                         
  -9  -1   7        164.19        150.37        27.19 o                         
  -8  -1   7          4.79         21.39        16.23 o                         
  -7  -1   7         33.55         25.69        17.04 o                         
  -6  -1   7         49.68         52.83        10.35 o                         
  -5  -1   7         37.59         32.20         7.93 o                         
  -4  -1   7        362.77        356.45        18.79 o                         
  -3  -1   7        997.35       1094.08        34.64 o                         
  -2  -1   7         11.67         23.47         4.00 o                         
  -1  -1   7       1371.79       1306.82        32.02 o                         
   0  -1   7        398.98        398.50        13.92 o                         
   1  -1   7       6400.57       6496.02       133.74 o                         
   2  -1   7       1557.95       1568.21        41.22 o                         
   3  -1   7       2076.02       2172.06        62.26 o                         
   4  -1   7        912.32        965.91        28.15 o                         
   5  -1   7          4.11         22.65         9.03 o                         
   6  -1   7         30.57         39.07        11.11 o                         
   7  -1   7        114.21         91.94        14.49 o                         
   8  -1   7        448.90        459.52        28.81 o                         
   9  -1   7         17.05         -3.33        18.01 o                         
  -9   0   7         13.12         45.40        22.93 o                         
  -8   0   7        127.26        154.09        20.96 o                         
  -7   0   7          7.42         33.69        14.96 o                         
  -6   0   7        243.82        246.91        23.62 o                         
  -5   0   7          0.36         11.09        12.33 o                         
  -4   0   7        362.47        379.61        18.72 o                         
  -3   0   7        198.71        184.03        10.02 o                         
  -2   0   7          0.09          0.71         5.41 o                         
  -1   0   7        683.09        643.24        24.07 o                         
   0   0   7        547.19        567.56        17.12 o                         
   1   0   7        133.67        188.09        12.36 o                         
   2   0   7       2768.18       2949.40        75.69 o                         
   3   0   7        350.80        401.29        12.33 o                         
   4   0   7         81.16         88.01         6.37 o                         
   5   0   7         55.83         71.54         7.53 o                         
   6   0   7         13.66         10.36         9.45 o                         
   7   0   7        155.55        185.18        16.48 o                         
   8   0   7          0.18         10.42        13.38 o                         
   9   0   7         23.61         -9.39        18.42 o                         
  -8   1   7         90.90         87.36        22.34 o                         
  -7   1   7         17.33         30.16        14.79 o                         
  -6   1   7         94.73        108.13        15.92 o                         
  -5   1   7        364.96        349.07        40.59 o                         
  -4   1   7         17.08         21.24         5.78 o                         
  -3   1   7        360.05        326.45        10.85 o                         
  -2   1   7       1838.60       1948.31        51.66 o                         
  -1   1   7         30.12         32.93         4.27 o                         
   0   1   7       3549.15       3492.94        77.24 o                         
   1   1   7        144.41        163.94         6.24 o                         
   2   1   7       1630.60       1815.71        43.98 o                         
   3   1   7         33.80         41.64         4.26 o                         
   4   1   7        153.62        178.98         7.67 o                         
   5   1   7        205.69        206.25        11.03 o                         
   6   1   7         30.27         38.65         9.73 o                         
   7   1   7         25.32         18.28        10.65 o                         
   8   1   7         43.58         31.81        14.20 o                         
   9   1   7        168.23        218.47        25.24 o                         
  10   1   7        416.01        370.51        33.70 o                         
  -8   2   7         45.57         39.13        20.50 o                         
  -7   2   7        357.93        355.86        25.95 o                         
  -6   2   7         12.35         18.27        13.47 o                         
  -5   2   7        197.88        169.62        16.92 o                         
  -4   2   7        202.11        230.71        20.19 o                         
  -3   2   7        163.94        175.25         7.76 o                         
  -2   2   7         19.83         30.75         4.54 o                         
  -1   2   7        133.99        130.61         6.20 o                         
   0   2   7       1106.04       1142.06        31.25 o                         
   1   2   7          2.90          6.88         3.26 o                         
   2   2   7        653.28        660.19        17.79 o                         
   3   2   7          0.19          1.68         4.24 o                         
   4   2   7         14.07         14.83         5.11 o                         
   5   2   7       1080.65       1117.46        34.96 o                         
   6   2   7        126.85        143.98        13.52 o                         
   7   2   7         35.99         57.03        10.92 o                         
   8   2   7        194.84        214.36        21.92 o                         
   9   2   7          9.87          7.10        16.85 o                         
  10   2   7          0.74        -10.10        17.98 o                         
  -8   3   7        229.69        237.64        45.12 o                         
  -7   3   7          5.24          7.46        17.74 o                         
  -6   3   7        246.16        248.36        20.56 o                         
  -5   3   7        123.70        127.57        16.15 o                         
  -4   3   7        109.16        107.65        10.50 o                         
  -3   3   7          0.94         -3.83         3.83 o                         
  -2   3   7        858.83        877.06        25.71 o                         
  -1   3   7        648.70        701.93        20.65 o                         
   0   3   7       1243.53       1404.79        32.56 o                         
   1   3   7        508.36        534.11        15.06 o                         
   2   3   7        950.03       1016.34        23.78 o                         
   3   3   7       1143.88       1108.37        27.99 o                         
   4   3   7        762.41        778.01        23.09 o                         
   5   3   7         39.07         47.32         6.35 o                         
   6   3   7        879.82        889.74        38.77 o                         
   7   3   7        179.98        200.36        14.31 o                         
   8   3   7        370.35        390.18        32.71 o                         
   9   3   7         81.03        100.35        20.88 o                         
  10   3   7        164.24        187.97        34.27 o                         
  -7   4   7         15.71        -18.80        32.15 o                         
  -6   4   7        624.30        618.06        50.84 o                         
  -5   4   7        247.25        222.69        18.46 o                         
  -4   4   7        137.07        140.03        12.03 o                         
  -3   4   7         24.67         18.52         4.59 o                         
  -2   4   7         56.55         67.94         6.02 o                         
  -1   4   7        332.47        307.24        10.87 o                         
   0   4   7        278.27        317.01         9.99 o                         
   1   4   7       2369.01       2410.65        54.11 o                         
   2   4   7       1030.04       1064.73        27.39 o                         
   3   4   7       1725.07       1800.98        47.51 o                         
   4   4   7          0.47          1.73         4.50 o                         
   5   4   7         96.92        104.41         7.83 o                         
   6   4   7        464.09        449.80        18.91 o                         
   7   4   7         34.95         32.26        10.18 o                         
   8   4   7          0.24         26.84        14.13 o                         
   9   4   7         45.08         58.66        17.18 o                         
  10   4   7         14.05         22.30        17.58 o                         
  -7   5   7          1.21        -13.70        24.53 o                         
  -6   5   7         11.93          5.27        22.56 o                         
  -5   5   7         56.01         75.92        26.22 o                         
  -4   5   7         27.34         43.02         9.81 o                         
  -3   5   7       2112.12       2043.05        56.82 o                         
  -2   5   7        746.00        734.16        26.46 o                         
  -1   5   7        595.46        573.32        17.32 o                         
   0   5   7        552.75        537.93        17.27 o                         
   1   5   7        374.63        349.42        10.23 o                         
   2   5   7         36.53         41.85         5.37 o                         
   3   5   7        182.81        191.91        12.14 o                         
   4   5   7        232.80        215.67        10.82 o                         
   5   5   7        188.43        186.53        11.33 o                         
   6   5   7          2.27          6.71         9.29 o                         
   7   5   7        107.46         89.91         9.65 o                         
   8   5   7         34.47         32.87        12.19 o                         
   9   5   7          4.13         20.93        12.78 o                         
  10   5   7          9.17         43.15        15.40 o                         
  -6   6   7          0.20        -13.43        22.00 o                         
  -5   6   7        153.40        145.93        22.19 o                         
  -4   6   7        237.84        230.32        25.31 o                         
  -3   6   7        429.39        407.52        23.72 o                         
  -2   6   7         10.84          4.94         6.51 o                         
  -1   6   7         52.87         49.08         6.79 o                         
   0   6   7        535.53        499.28        16.81 o                         
   1   6   7         70.08         66.55         6.57 o                         
   2   6   7        246.87        247.66        11.91 o                         
   3   6   7        322.62        334.03        14.53 o                         
   4   6   7        462.29        502.50        20.42 o                         
   5   6   7        142.65        145.32        14.35 o                         
   6   6   7        103.34        106.28        10.27 o                         
   7   6   7        309.88        319.01        15.66 o                         
   8   6   7         84.73         77.17        11.42 o                         
   9   6   7          0.23         10.73        18.60 o                         
  10   6   7        177.93        184.14        44.18 o                         
  -5   7   7        511.43        408.06        38.23 o                         
  -4   7   7          0.08          1.60        12.39 o                         
  -3   7   7        546.35        514.83        26.62 o                         
  -2   7   7        335.88        351.14        17.51 o                         
  -1   7   7        877.52        892.22        34.37 o                         
   0   7   7        308.82        313.73        22.35 o                         
   1   7   7         44.06         38.11         5.04 o                         
   2   7   7        116.60        115.11        13.77 o                         
   3   7   7        217.50        242.53        10.96 o                         
   4   7   7        387.27        397.27        18.27 o                         
   5   7   7        357.55        329.17        17.20 o                         
   6   7   7          0.36          1.48         7.38 o                         
   7   7   7        688.06        660.31        32.38 o                         
   8   7   7        170.06        157.59        17.30 o                         
   9   7   7        242.85        250.83        31.94 o                         
  10   7   7        103.20        161.47        24.12 o                         
  -5   8   7         12.85         -2.47        22.43 o                         
  -4   8   7        188.36        143.02        25.68 o                         
  -3   8   7          8.08         25.32        10.98 o                         
  -2   8   7          4.40          7.19         9.47 o                         
  -1   8   7         29.91         31.91         7.89 o                         
   0   8   7          2.52         -6.13         6.13 o                         
   1   8   7         10.16          5.68         9.07 o                         
   2   8   7        166.32        184.71        16.03 o                         
   3   8   7         14.68         12.18         8.03 o                         
   4   8   7         14.45         14.57         8.28 o                         
   5   8   7          0.41          3.58        10.05 o                         
   6   8   7        338.15        356.69        19.24 o                         
   7   8   7          0.07         -6.24         9.33 o                         
   8   8   7        191.55        173.31        15.86 o                         
   9   8   7        109.25         90.48        16.46 o                         
  10   8   7         17.11         17.70        35.55 o                         
  -4   9   7          0.44        -29.58        34.71 o                         
  -3   9   7         21.16         16.26        19.93 o                         
  -2   9   7          0.50         -5.54        14.03 o                         
  -1   9   7         40.06         49.03        15.03 o                         
   0   9   7          6.32         12.37        10.41 o                         
   1   9   7        651.80        623.89        29.31 o                         
   2   9   7         25.13         36.01        10.99 o                         
   3   9   7        235.05        245.25        20.66 o                         
   4   9   7        236.22        285.21        23.56 o                         
   5   9   7         66.97         65.12        15.42 o                         
   6   9   7         48.34         66.66        21.33 o                         
   7   9   7          5.97         24.80        14.96 o                         
   8   9   7        189.00        197.79        20.08 o                         
   9   9   7         16.51         16.11        14.80 o                         
  -3  10   7         20.31          6.29        26.26 o                         
  -2  10   7         15.58         24.52        16.08 o                         
  -1  10   7        275.15        240.75        23.32 o                         
   0  10   7         32.43         38.84        10.77 o                         
   1  10   7        236.86        268.12        23.75 o                         
   2  10   7        156.12        128.62        16.87 o                         
   3  10   7         73.25         64.74        15.52 o                         
   4  10   7         81.64         79.76        15.88 o                         
   5  10   7          2.28          3.21        13.70 o                         
   6  10   7        200.65        164.66        30.62 o                         
   7  10   7         87.72         91.38        18.21 o                         
   8  10   7         13.20         -1.90        16.66 o                         
   9  10   7         21.21         28.79        19.52 o                         
  -1  11   7          9.59         21.09        13.27 o                         
   0  11   7         67.77         77.92        14.60 o                         
   1  11   7          0.76        -10.34        10.34 o                         
   2  11   7         26.85         15.88        12.63 o                         
   3  11   7         25.45         32.43        14.08 o                         
   4  11   7         29.58         21.22        15.48 o                         
   5  11   7        106.76        114.35        19.11 o                         
   6  11   7          0.66        -14.57        14.57 o                         
   7  11   7          0.16          8.35        22.88 o                         
   8  11   7          4.25        -13.25        18.36 o                         
   0  12   7         85.57        120.14        18.12 o                         
   1  12   7          3.80         18.11        14.41 o                         
   2  12   7        131.32        174.37        18.82 o                         
   3  12   7         18.96         10.12        14.13 o                         
   4  12   7          1.95         -5.63        12.80 o                         
   5  12   7          3.08        -14.45        14.45 o                         
   6  12   7        136.90        154.53        23.29 o                         
   7  12   7         86.80         52.22        17.54 o                         
   3  13   7          0.34          3.92        26.56 o                         
   4  13   7         30.58         14.13        15.73 o                         
  -5 -11   8         77.42         80.62        31.93 o                         
  -4 -11   8        295.47        286.63        45.50 o                         
  -3 -11   8          0.03        -17.18        17.18 o                         
  -2 -11   8         33.28         47.34        17.99 o                         
  -1 -11   8        138.74        146.90        22.27 o                         
   0 -11   8        294.98        349.35        29.32 o                         
  -7 -10   8         64.44        117.17        36.13 o                         
  -6 -10   8        619.73        579.67        35.39 o                         
  -5 -10   8        190.60        181.17        20.72 o                         
  -4 -10   8        246.39        274.17        25.86 o                         
  -3 -10   8          7.59          5.85        15.29 o                         
  -2 -10   8         87.51        107.97        19.18 o                         
  -1 -10   8          0.52        -14.11        14.11 o                         
   0 -10   8          1.95         -4.42        11.34 o                         
   1 -10   8        164.24        157.71        17.07 o                         
   2 -10   8         11.10         -5.25        36.22 o                         
  -7  -9   8          9.17         14.28        16.59 o                         
  -6  -9   8         84.98         75.09        14.68 o                         
  -5  -9   8          0.62         -3.96        11.41 o                         
  -4  -9   8        171.92        187.08        17.31 o                         
  -3  -9   8         43.66         44.24        15.99 o                         
  -2  -9   8         22.69         30.42        14.55 o                         
  -1  -9   8         16.32         23.23        11.10 o                         
   0  -9   8        131.72        148.09        18.48 o                         
   1  -9   8         59.47         33.54        12.79 o                         
   2  -9   8          0.04         -0.79        13.53 o                         
   3  -9   8         11.63        -23.52        33.81 o                         
  -8  -8   8        121.64        124.76        25.79 o                         
  -7  -8   8         16.28         -6.87        16.18 o                         
  -6  -8   8         47.75         65.43        14.36 o                         
  -5  -8   8          4.61         15.59        11.15 o                         
  -4  -8   8          8.99         12.39         9.88 o                         
  -3  -8   8          5.17         -7.05        10.14 o                         
  -2  -8   8          6.36         -2.58         8.96 o                         
  -1  -8   8         33.31         28.85         8.59 o                         
   0  -8   8        142.36        142.51        14.33 o                         
   1  -8   8         29.02         22.18        10.84 o                         
   2  -8   8        189.59        221.50        17.85 o                         
   3  -8   8         22.21         19.21        18.42 o                         
   4  -8   8        250.79        248.11        30.00 o                         
  -8  -7   8         15.15         17.05        20.75 o                         
  -7  -7   8        123.95         83.31        20.41 o                         
  -6  -7   8          3.32          3.87        14.16 o                         
  -5  -7   8         16.64         14.93        11.55 o                         
  -4  -7   8        122.20        120.35        13.03 o                         
  -3  -7   8         14.38         18.00         9.79 o                         
  -2  -7   8        206.99        232.47        19.36 o                         
  -1  -7   8          5.58         -2.60         7.25 o                         
   0  -7   8       1440.33       1269.89        46.67 o                         
   1  -7   8        341.89        305.16        18.90 o                         
   2  -7   8        255.85        297.47        27.05 o                         
   3  -7   8        149.94        152.26        15.31 o                         
   4  -7   8         37.79         32.55        23.99 o                         
   5  -7   8         36.24         26.35        16.61 o                         
  -9  -6   8         44.15         25.74        37.65 o                         
  -8  -6   8        100.04         88.56        23.70 o                         
  -7  -6   8        259.37        335.58        30.07 o                         
  -6  -6   8         28.97         37.49        13.21 o                         
  -5  -6   8        355.13        395.49        21.84 o                         
  -4  -6   8         15.21         19.57         9.71 o                         
  -3  -6   8        215.65        219.53        20.14 o                         
  -2  -6   8         64.07         79.12        10.90 o                         
  -1  -6   8        292.08        288.68        13.70 o                         
   0  -6   8         21.19         31.39         6.07 o                         
   1  -6   8         28.53         43.32         7.50 o                         
   2  -6   8          4.87          5.99         6.93 o                         
   3  -6   8         74.64         85.35         9.35 o                         
   4  -6   8         18.64          1.40         9.23 o                         
   5  -6   8         41.23         51.30        13.30 o                         
   6  -6   8         73.00         75.73        17.98 o                         
  -9  -5   8          3.29         15.85        22.89 o                         
  -8  -5   8        103.88         82.69        24.30 o                         
  -7  -5   8          5.38          9.31        14.73 o                         
  -6  -5   8        788.00        890.93        45.97 o                         
  -5  -5   8          3.68         -0.78         8.55 o                         
  -4  -5   8        763.15        767.15        28.57 o                         
  -3  -5   8       1526.29       1468.18        46.55 o                         
  -2  -5   8       1345.36       1260.57        40.46 o                         
  -1  -5   8       1070.77        992.57        28.22 o                         
   0  -5   8         41.67         47.67         6.43 o                         
   1  -5   8       1625.22       1664.51        50.22 o                         
   2  -5   8        857.71        865.36        26.91 o                         
   3  -5   8         95.26        121.49         8.79 o                         
   4  -5   8        182.83        201.84        12.64 o                         
   5  -5   8          0.35          3.45        11.59 o                         
   6  -5   8        400.98        453.93        27.87 o                         
   7  -5   8         13.45         -8.93        15.29 o                         
  -9  -4   8        392.22        378.93        38.17 o                         
  -8  -4   8        632.55        652.36        46.34 o                         
  -7  -4   8         61.30         71.02        15.82 o                         
  -6  -4   8         84.60        102.66        31.53 o                         
  -5  -4   8          2.48         15.74        19.34 o                         
  -4  -4   8        147.59        130.89         7.39 o                         
  -3  -4   8         81.34         87.69         8.98 o                         
  -2  -4   8         17.80         19.63         9.30 o                         
  -1  -4   8        227.22        211.37        10.20 o                         
   0  -4   8         18.11         15.30         3.96 o                         
   1  -4   8        230.07        223.47        11.49 o                         
   2  -4   8        375.94        363.39        14.55 o                         
   3  -4   8        152.04        142.21         8.61 o                         
   4  -4   8        534.26        507.55        19.32 o                         
   5  -4   8         91.81         89.53        11.77 o                         
   6  -4   8        258.64        297.79        21.56 o                         
   7  -4   8         43.28         44.61        14.85 o                         
  -9  -3   8         16.16         -1.68        26.88 o                         
  -8  -3   8          3.01        -24.33        42.80 o                         
  -7  -3   8        163.93        131.19        18.59 o                         
  -6  -3   8         13.09          1.64        12.17 o                         
  -5  -3   8          0.12         -4.37         7.67 o                         
  -4  -3   8         33.12         25.77        13.13 o                         
  -3  -3   8        126.88        142.50         7.19 o                         
  -2  -3   8        176.96        154.24        14.31 o                         
  -1  -3   8        377.29        383.44        15.12 o                         
   0  -3   8        753.15        730.01        19.93 o                         
   1  -3   8        275.43        302.51        12.06 o                         
   2  -3   8        168.24        181.71         9.20 o                         
   3  -3   8        183.72        179.31         9.01 o                         
   4  -3   8       2756.64       2859.42        75.88 o                         
   5  -3   8          8.37          6.87         7.85 o                         
   6  -3   8         17.82         36.28        11.74 o                         
   7  -3   8        152.11        184.80        18.47 o                         
   8  -3   8          2.10         18.84        20.46 o                         
  -9  -2   8         28.99         21.22        20.51 o                         
  -8  -2   8         16.15         29.05        22.28 o                         
  -7  -2   8         10.53         11.61        17.60 o                         
  -6  -2   8         32.08         28.68        11.60 o                         
  -5  -2   8          4.91         -0.22         5.18 o                         
  -4  -2   8        172.84        167.60        11.48 o                         
  -3  -2   8         27.56         39.49         4.72 o                         
  -2  -2   8        852.03        883.60        24.73 o                         
  -1  -2   8        601.50        613.14        24.49 o                         
   0  -2   8        383.17        347.04        11.35 o                         
   1  -2   8        166.70        183.60         7.85 o                         
   2  -2   8       1027.21        989.24        28.01 o                         
   3  -2   8       1521.55       1515.45        38.05 o                         
   4  -2   8        143.07        145.45         9.10 o                         
   5  -2   8       1218.33       1248.54        40.94 o                         
   6  -2   8         80.38         71.76        12.76 o                         
   7  -2   8          0.50          9.15        12.07 o                         
   8  -2   8         17.19          2.79        17.07 o                         
  -9  -1   8         49.05         37.47        21.55 o                         
  -8  -1   8         47.81         57.06        17.76 o                         
  -7  -1   8         92.80        112.12        22.10 o                         
  -6  -1   8        124.58        126.85        20.71 o                         
  -5  -1   8        587.34        551.91        45.44 o                         
  -4  -1   8        170.48        145.57        13.64 o                         
  -3  -1   8        443.96        461.71        21.14 o                         
  -2  -1   8       4934.02       4893.37       153.27 o                         
  -1  -1   8        114.40         90.50         5.54 o                         
   0  -1   8        879.61        972.84        24.89 o                         
   1  -1   8        430.63        580.16        20.25 o                         
   2  -1   8        611.65        580.82        22.15 o                         
   3  -1   8         66.03         65.68         5.29 o                         
   4  -1   8        171.69        158.39         8.09 o                         
   5  -1   8          3.93         10.00         8.54 o                         
   6  -1   8       1212.53       1177.99        44.85 o                         
   7  -1   8         71.62         65.35        13.22 o                         
   8  -1   8         41.71         53.28        23.59 o                         
   9  -1   8         30.81        -17.97        17.97 o                         
  -9   0   8         21.25         24.34        22.89 o                         
  -8   0   8         19.76         57.44        17.83 o                         
  -7   0   8          7.47         28.58        15.76 o                         
  -6   0   8          8.63          4.15        15.00 o                         
  -5   0   8         33.80         37.01         9.28 o                         
  -4   0   8       1647.63       1574.45        53.05 o                         
  -3   0   8         81.50         92.02         7.61 o                         
  -2   0   8        230.54        205.86        10.77 o                         
  -1   0   8        506.73        519.21        16.07 o                         
   0   0   8        938.60       1042.33        26.29 o                         
   1   0   8        353.03        451.35        14.35 o                         
   2   0   8        568.12        536.09        16.28 o                         
   3   0   8        133.77        156.89         6.38 o                         
   4   0   8          0.73          3.22         5.16 o                         
   5   0   8          2.22          8.53         4.66 o                         
   6   0   8         76.67         85.29        11.78 o                         
   7   0   8         71.09         60.15        12.63 o                         
   8   0   8        329.78        373.03        29.61 o                         
   9   0   8          8.38         30.22        18.70 o                         
  -8   1   8        103.80         96.24        23.30 o                         
  -7   1   8         77.26         77.82        17.03 o                         
  -6   1   8        379.66        330.72        26.68 o                         
  -5   1   8        276.25        267.60        23.70 o                         
  -4   1   8       1206.28       1212.69        44.02 o                         
  -3   1   8         17.52         24.36         6.33 o                         
  -2   1   8        119.72        126.03         5.80 o                         
  -1   1   8        130.44        138.50         8.13 o                         
   0   1   8       1367.79       1405.69        37.81 o                         
   1   1   8         24.24         13.43         4.46 o                         
   2   1   8        344.48        393.94        12.37 o                         
   3   1   8       2229.47       2423.82        63.24 o                         
   4   1   8        329.22        291.24        11.85 o                         
   5   1   8          5.45          5.82         4.69 o                         
   6   1   8        145.29        157.41        13.31 o                         
   7   1   8         67.49         76.48        12.59 o                         
   8   1   8        144.54        157.82        23.27 o                         
   9   1   8        230.99        267.72        32.65 o                         
  10   1   8         43.43         21.30        23.73 o                         
  -8   2   8          7.21         -2.99        19.47 o                         
  -7   2   8         21.78         66.39        18.47 o                         
  -6   2   8        100.86        108.72        17.61 o                         
  -5   2   8        117.41        107.96        14.98 o                         
  -4   2   8        144.97        125.63        16.61 o                         
  -3   2   8         22.04         26.46         6.38 o                         
  -2   2   8       1352.53       1398.17        42.13 o                         
  -1   2   8        496.60        516.36        13.90 o                         
   0   2   8        685.22        783.13        22.83 o                         
   1   2   8        944.33        958.40        24.67 o                         
   2   2   8        934.35        866.85        27.04 o                         
   3   2   8         72.07         65.38         6.43 o                         
   4   2   8         58.06         39.62         5.94 o                         
   5   2   8        177.46        175.40         8.42 o                         
   6   2   8         49.42         54.48         9.12 o                         
   7   2   8        280.52        289.51        22.02 o                         
   8   2   8          5.72          2.77        15.14 o                         
   9   2   8        169.85        164.18        22.97 o                         
  10   2   8          2.16         -2.61        18.21 o                         
  -8   3   8        210.50        219.20        45.28 o                         
  -7   3   8        247.87        236.06        26.69 o                         
  -6   3   8          0.96         10.71        13.44 o                         
  -5   3   8         13.74         28.68        12.49 o                         
  -4   3   8        147.58        152.18        14.95 o                         
  -3   3   8         31.66         32.04         5.29 o                         
  -2   3   8        836.59        874.95        34.58 o                         
  -1   3   8       1937.76       1976.07        57.63 o                         
   0   3   8       1460.90       1518.79        35.12 o                         
   1   3   8        243.45        293.81        10.09 o                         
   2   3   8       2397.08       2315.45        51.74 o                         
   3   3   8        232.21        218.78         9.51 o                         
   4   3   8        323.92        365.83        15.09 o                         
   5   3   8        120.92        116.89         7.87 o                         
   6   3   8        304.66        313.28        17.86 o                         
   7   3   8        480.02        508.46        35.16 o                         
   8   3   8         44.41         70.68        16.26 o                         
   9   3   8         34.77         48.65        19.69 o                         
  10   3   8          0.95         -8.20        18.26 o                         
  -7   4   8         42.83         56.95        27.16 o                         
  -6   4   8        679.05        654.49        34.41 o                         
  -5   4   8        544.65        533.65        36.64 o                         
  -4   4   8         27.59         31.49         8.91 o                         
  -3   4   8        128.60        124.17        10.14 o                         
  -2   4   8        123.56        114.63         8.60 o                         
  -1   4   8         24.11         19.07         4.30 o                         
   0   4   8       1387.95       1358.70        31.92 o                         
   1   4   8          7.11         -2.89         3.37 o                         
   2   4   8        191.73        250.01        11.89 o                         
   3   4   8       1670.24       1585.63        42.15 o                         
   4   4   8          0.16         -3.94         3.94 o                         
   5   4   8        175.09        172.34         8.05 o                         
   6   4   8         66.73         62.57         7.38 o                         
   7   4   8         25.59         32.34        10.21 o                         
   8   4   8          0.05         10.55        12.99 o                         
   9   4   8         32.88         31.46        24.03 o                         
  10   4   8         37.84         71.46        19.11 o                         
  -7   5   8        200.71        180.99        33.43 o                         
  -6   5   8        221.32        186.04        31.69 o                         
  -5   5   8        329.39        352.20        38.03 o                         
  -4   5   8          0.24          2.07         8.52 o                         
  -3   5   8         82.52         85.94         9.56 o                         
  -2   5   8        794.96        788.31        25.61 o                         
  -1   5   8         58.72         78.64         8.74 o                         
   0   5   8        318.65        303.02        12.03 o                         
   1   5   8        236.58        243.97         7.49 o                         
   2   5   8         20.96         31.57         5.68 o                         
   3   5   8         91.29        107.69         9.57 o                         
   4   5   8        588.68        573.46        18.17 o                         
   5   5   8         79.38         72.85         7.92 o                         
   6   5   8         63.06         57.07         9.67 o                         
   7   5   8          0.27         -7.63         7.63 o                         
   8   5   8        651.51        670.44        32.30 o                         
   9   5   8          0.33         45.01        18.72 o                         
  10   5   8        183.19        168.73        19.55 o                         
  -6   6   8        365.66        287.49        66.55 o                         
  -5   6   8         17.04         35.24        17.73 o                         
  -4   6   8        157.56        164.91        21.26 o                         
  -3   6   8          5.29         16.32         7.90 o                         
  -2   6   8        356.96        342.21        15.35 o                         
  -1   6   8        169.49        187.21        10.58 o                         
   0   6   8         92.27         89.39         6.80 o                         
   1   6   8         17.42         19.75         5.31 o                         
   2   6   8        346.27        349.16        13.94 o                         
   3   6   8         60.22         55.90         7.71 o                         
   4   6   8        118.70        129.04        10.49 o                         
   5   6   8          8.48          3.46         5.21 o                         
   6   6   8        810.74        769.29        27.84 o                         
   7   6   8        143.32        137.70        11.99 o                         
   8   6   8        578.64        569.81        25.38 o                         
   9   6   8        254.38        253.08        25.53 o                         
  10   6   8        234.28        260.00        41.86 o                         
  -5   7   8        119.88         81.62        24.16 o                         
  -4   7   8         19.58         42.78        20.22 o                         
  -3   7   8        265.15        253.35        16.98 o                         
  -2   7   8        333.30        324.30        17.89 o                         
  -1   7   8        279.36        293.23        17.21 o                         
   0   7   8        305.55        287.90        15.81 o                         
   1   7   8        845.46        832.20        30.42 o                         
   2   7   8          4.87          3.00         6.25 o                         
   3   7   8        410.16        407.10        18.00 o                         
   4   7   8         77.34         70.88         9.17 o                         
   5   7   8        192.99        241.81        18.42 o                         
   6   7   8        304.23        314.72        19.67 o                         
   7   7   8        158.91        182.84        16.66 o                         
   8   7   8        199.26        227.94        20.01 o                         
   9   7   8          3.15         10.25        16.93 o                         
  10   7   8         80.41         69.95        20.25 o                         
  -5   8   8          0.75        -37.43        37.43 o                         
  -4   8   8         31.08         23.00        20.43 o                         
  -3   8   8          6.84          4.30        15.07 o                         
  -2   8   8         36.89         36.29        10.53 o                         
  -1   8   8         28.44         19.80        10.89 o                         
   0   8   8         50.13         45.14        12.28 o                         
   1   8   8         56.77         66.03        16.45 o                         
   2   8   8        305.95        330.36        19.27 o                         
   3   8   8        623.84        599.59        25.54 o                         
   4   8   8        452.75        464.24        20.22 o                         
   5   8   8        302.44        318.82        17.59 o                         
   6   8   8         34.59         27.94         9.67 o                         
   7   8   8        347.94        356.07        20.59 o                         
   8   8   8         94.35        114.63        17.63 o                         
   9   8   8        196.38        189.81        17.37 o                         
  10   8   8          2.19          2.19        33.79 o                         
  -4   9   8          9.00         46.48        35.92 o                         
  -3   9   8        286.98        319.40        26.38 o                         
  -2   9   8         29.78         48.36        16.21 o                         
  -1   9   8        232.79        236.69        21.92 o                         
   0   9   8        292.22        310.09        23.58 o                         
   1   9   8          6.06          0.25         9.85 o                         
   2   9   8         26.90         38.24        11.79 o                         
   3   9   8         10.55         23.86        12.52 o                         
   4   9   8        257.94        283.57        23.08 o                         
   5   9   8        183.69        185.81        19.77 o                         
   6   9   8          0.58         15.00        13.69 o                         
   7   9   8          7.40         -0.33        14.46 o                         
   8   9   8         24.46         29.21        14.96 o                         
   9   9   8         19.54         26.79        20.69 o                         
  -3  10   8         20.96        -31.39        33.20 o                         
  -2  10   8        342.59        347.69        28.56 o                         
  -1  10   8          3.74         18.51        14.50 o                         
   0  10   8         21.40         25.67        10.42 o                         
   1  10   8         66.58         64.46        13.32 o                         
   2  10   8        182.66        219.78        18.07 o                         
   3  10   8         67.73         45.71        14.50 o                         
   4  10   8         26.91         29.72        14.49 o                         
   5  10   8         11.25        -14.88        19.66 o                         
   6  10   8         25.93         15.01        15.21 o                         
   7  10   8         72.96         50.79        17.59 o                         
   8  10   8         14.91        -15.98        15.98 o                         
   9  10   8          4.48        -18.14        18.14 o                         
  -1  11   8         96.36         87.25        20.48 o                         
   0  11   8         56.54         52.51        17.95 o                         
   1  11   8        151.57        188.53        16.64 o                         
   2  11   8         17.09         -8.57        17.67 o                         
   3  11   8         54.15         63.73        16.18 o                         
   4  11   8         76.76         62.27        17.03 o                         
   5  11   8         25.39         24.63        15.35 o                         
   6  11   8        107.76        120.79        20.71 o                         
   7  11   8         40.37         46.13        21.85 o                         
   8  11   8         59.14         54.25        19.88 o                         
   0  12   8         83.72         90.78        16.97 o                         
   1  12   8         29.75         31.42        19.99 o                         
   2  12   8         55.17         48.61        14.59 o                         
   3  12   8         78.45         76.94        17.16 o                         
   4  12   8        747.65        762.51        67.16 o                         
   5  12   8        288.46        282.33        27.13 o                         
   6  12   8        152.77        160.27        23.86 o                         
   7  12   8          2.67        -16.15        16.63 o                         
   4  13   8        117.71        102.62        34.11 o                         
  -4 -11   9          9.44         -2.58        17.21 o                         
  -3 -11   9         25.73         58.76        18.39 o                         
  -2 -11   9         67.65         36.63        18.91 o                         
  -1 -11   9         40.37         46.39        27.41 o                         
  -6 -10   9          0.16         32.54        22.22 o                         
  -5 -10   9          6.63         22.63        17.90 o                         
  -4 -10   9          2.23        -14.45        14.45 o                         
  -3 -10   9         41.38         45.44        16.41 o                         
  -2 -10   9         12.27         25.41        16.04 o                         
  -1 -10   9         42.99         47.95        17.30 o                         
   0 -10   9         71.00         67.61        21.61 o                         
   1 -10   9         92.85         87.85        18.70 o                         
  -7  -9   9          3.47         15.15        17.59 o                         
  -6  -9   9         38.94         45.56        16.03 o                         
  -5  -9   9         24.32         39.68        12.83 o                         
  -4  -9   9          1.21         10.87        10.43 o                         
  -3  -9   9          3.49         -5.10        19.69 o                         
  -2  -9   9         45.85         38.61        15.49 o                         
  -1  -9   9          1.35        -11.13        11.62 o                         
   0  -9   9          1.60         13.20        11.29 o                         
   1  -9   9         97.42         87.30        14.69 o                         
   2  -9   9        105.60        122.35        18.85 o                         
   3  -9   9        433.48        463.42        41.42 o                         
  -8  -8   9          3.27        -22.14        37.94 o                         
  -7  -8   9         40.22         23.45        19.44 o                         
  -6  -8   9         31.37         -2.31        14.07 o                         
  -5  -8   9          9.87         29.11        12.20 o                         
  -4  -8   9        410.66        393.24        21.86 o                         
  -3  -8   9          5.95         -0.22         9.44 o                         
  -2  -8   9        319.21        306.19        19.85 o                         
  -1  -8   9        421.90        439.12        26.32 o                         
   0  -8   9        115.42        119.35        13.97 o                         
   1  -8   9        170.79        177.13        16.50 o                         
   2  -8   9         47.14         52.93        16.19 o                         
   3  -8   9        104.48         92.40        18.52 o                         
   4  -8   9          0.54          5.84        19.20 o                         
  -8  -7   9        117.38        142.45        23.12 o                         
  -7  -7   9         24.83         23.53        19.46 o                         
  -6  -7   9        231.49        251.67        30.02 o                         
  -5  -7   9         15.73          0.74        10.59 o                         
  -4  -7   9        451.53        448.35        22.31 o                         
  -3  -7   9        782.78        784.05        30.38 o                         
  -2  -7   9        179.67        196.18        14.69 o                         
  -1  -7   9        178.44        203.48        13.24 o                         
   0  -7   9         10.99         12.88         9.47 o                         
   1  -7   9         94.42        123.95        13.34 o                         
   2  -7   9         11.47         22.30        10.65 o                         
   3  -7   9          4.14         32.39        20.04 o                         
   4  -7   9         22.79         33.75        19.55 o                         
   5  -7   9         11.00         10.05        16.14 o                         
  -9  -6   9         78.59        107.76        40.45 o                         
  -8  -6   9          3.01        -14.37        16.94 o                         
  -7  -6   9         32.22         89.31        32.29 o                         
  -6  -6   9        144.72        189.59        23.44 o                         
  -5  -6   9        250.39        259.07        17.39 o                         
  -4  -6   9        169.65        181.28        14.28 o                         
  -3  -6   9        200.46        194.91        13.96 o                         
  -2  -6   9         20.46          9.44         8.51 o                         
  -1  -6   9         25.07         19.61         6.05 o                         
   0  -6   9        102.26         87.72         8.07 o                         
   1  -6   9          8.23          6.42         6.34 o                         
   2  -6   9          5.11         16.74         6.79 o                         
   3  -6   9        266.82        281.56        15.97 o                         
   4  -6   9          7.29          8.51         9.39 o                         
   5  -6   9         15.99         20.21        15.78 o                         
   6  -6   9         33.12         20.23        16.77 o                         
  -9  -5   9        102.24        118.81        28.93 o                         
  -8  -5   9        262.80        270.63        32.76 o                         
  -7  -5   9        315.11        289.13        23.97 o                         
  -6  -5   9         74.38        113.45        20.05 o                         
  -5  -5   9        430.75        440.77        23.64 o                         
  -4  -5   9        160.57        164.08        20.06 o                         
  -3  -5   9         63.59         77.11        10.33 o                         
  -2  -5   9         28.15         24.05         8.12 o                         
  -1  -5   9        647.28        602.41        20.43 o                         
   0  -5   9       1828.50       1778.92        49.29 o                         
   1  -5   9          0.74         -0.88         5.77 o                         
   2  -5   9       1003.17        971.14        29.74 o                         
   3  -5   9        384.43        406.53        18.84 o                         
   4  -5   9        182.55        157.08        13.19 o                         
   5  -5   9        176.68        153.60        21.78 o                         
   6  -5   9          0.02          0.48        12.71 o                         
   7  -5   9        387.00        409.79        40.36 o                         
  -9  -4   9         31.50         18.17        39.43 o                         
  -8  -4   9          9.18        -10.10        20.04 o                         
  -7  -4   9         14.25         17.69        14.16 o                         
  -6  -4   9         92.52         86.59        16.00 o                         
  -5  -4   9        275.08        271.42        17.03 o                         
  -4  -4   9         31.36         51.18         9.51 o                         
  -3  -4   9        100.22         98.29        10.80 o                         
  -2  -4   9          0.91         -0.22         6.94 o                         
  -1  -4   9          0.44         -3.95         4.77 o                         
   0  -4   9        491.72        483.72        15.17 o                         
   1  -4   9        474.26        520.73        18.02 o                         
   2  -4   9        765.85        763.52        23.98 o                         
   3  -4   9          0.20          1.07         5.29 o                         
   4  -4   9          1.72         19.44         8.21 o                         
   5  -4   9        135.42        142.26        13.81 o                         
   6  -4   9        163.00        165.53        17.47 o                         
   7  -4   9        158.65        184.55        31.69 o                         
  -9  -3   9          4.22         35.96        28.97 o                         
  -8  -3   9         22.00          6.10        20.14 o                         
  -7  -3   9          5.85         10.86        18.41 o                         
  -6  -3   9         22.78         26.36        13.31 o                         
  -5  -3   9          1.55          9.65        13.08 o                         
  -4  -3   9        281.78        297.89        16.24 o                         
  -3  -3   9         20.19         54.69         8.84 o                         
  -2  -3   9        845.35        817.89        24.76 o                         
  -1  -3   9        682.72        667.61        24.30 o                         
   0  -3   9        439.06        452.13        13.86 o                         
   1  -3   9       2293.08       2291.75        60.59 o                         
   2  -3   9       1369.56       1347.97        37.69 o                         
   3  -3   9        324.48        319.72        11.92 o                         
   4  -3   9         53.57         60.26         7.54 o                         
   5  -3   9          2.85          5.16         8.14 o                         
   6  -3   9         43.84         63.14        13.11 o                         
   7  -3   9         12.34         30.49        14.26 o                         
   8  -3   9         30.42          0.83        18.60 o                         
  -9  -2   9          2.16         27.65        21.48 o                         
  -8  -2   9         34.69         40.56        22.42 o                         
  -7  -2   9         19.28         19.32        19.21 o                         
  -6  -2   9        564.70        565.34        42.17 o                         
  -5  -2   9        124.07        125.97        16.41 o                         
  -4  -2   9       1037.79        990.67        73.91 o                         
  -3  -2   9        176.40        181.72         9.22 o                         
  -2  -2   9       1133.73       1124.17        28.58 o                         
  -1  -2   9       1204.19       1154.56        39.61 o                         
   0  -2   9         14.57         21.94         3.94 o                         
   1  -2   9        925.45        922.69        24.09 o                         
   2  -2   9          0.53          4.72         4.06 o                         
   3  -2   9          0.13          1.28         3.63 o                         
   4  -2   9        551.62        531.90        22.27 o                         
   5  -2   9        135.29        124.73        12.93 o                         
   6  -2   9         42.65         29.58        11.32 o                         
   7  -2   9         39.85         44.57        12.69 o                         
   8  -2   9         24.87         41.28        18.66 o                         
  -9  -1   9         15.47         22.80        22.17 o                         
  -8  -1   9        334.41        373.86        29.46 o                         
  -7  -1   9         85.59         81.52        20.84 o                         
  -6  -1   9        360.37        367.56        39.61 o                         
  -5  -1   9          2.56         -0.34         9.72 o                         
  -4  -1   9        798.23        777.02        32.13 o                         
  -3  -1   9         53.27         53.69        10.01 o                         
  -2  -1   9         22.22         15.52         3.09 o                         
  -1  -1   9       1440.13       1684.53        44.13 o                         
   0  -1   9        136.52        147.99         8.21 o                         
   1  -1   9         22.89         15.54         4.55 o                         
   2  -1   9          9.37         11.82         5.78 o                         
   3  -1   9         79.78         87.80         7.51 o                         
   4  -1   9         17.50         25.42         6.85 o                         
   5  -1   9        169.97        171.17        11.89 o                         
   6  -1   9         36.00         36.03        10.51 o                         
   7  -1   9          1.10        -10.72        10.72 o                         
   8  -1   9          0.25         -4.78        17.21 o                         
   9  -1   9        165.93        163.53        24.32 o                         
  -8   0   9         72.11         92.15        19.57 o                         
  -7   0   9        302.41        261.66        28.54 o                         
  -6   0   9        264.60        254.83        25.45 o                         
  -5   0   9        208.58        251.72        17.48 o                         
  -4   0   9         36.05         50.94         7.30 o                         
  -3   0   9         17.90         26.14         6.12 o                         
  -2   0   9         90.37         92.47         7.86 o                         
  -1   0   9         28.94         20.00         3.83 o                         
   0   0   9         31.31         67.48         5.53 o                         
   1   0   9        191.57        211.21        10.50 o                         
   2   0   9        114.06        165.99         8.00 o                         
   3   0   9        162.79        160.12         7.40 o                         
   4   0   9        442.26        460.18        16.13 o                         
   5   0   9        312.34        292.10        16.65 o                         
   6   0   9         32.17         32.74         9.54 o                         
   7   0   9        768.41        822.18        36.38 o                         
   8   0   9        221.49        215.39        40.31 o                         
   9   0   9        117.34        155.83        23.49 o                         
  -8   1   9         47.22         66.04        22.96 o                         
  -7   1   9        113.87        129.69        24.75 o                         
  -6   1   9        110.49        130.18        21.22 o                         
  -5   1   9         93.21         96.45        17.28 o                         
  -4   1   9        294.12        291.76        16.87 o                         
  -3   1   9        181.50        181.92        12.02 o                         
  -2   1   9        290.40        265.46        10.74 o                         
  -1   1   9        134.13        144.27         9.02 o                         
   0   1   9        231.14        255.64        12.19 o                         
   1   1   9         49.02         54.11         5.14 o                         
   2   1   9        521.28        463.69        13.87 o                         
   3   1   9       1311.55       1402.72        38.22 o                         
   4   1   9         31.37         26.60         6.36 o                         
   5   1   9        894.62        934.03        34.78 o                         
   6   1   9        276.88        288.08        17.53 o                         
   7   1   9        239.42        240.52        21.82 o                         
   8   1   9         14.08         14.35        15.97 o                         
   9   1   9        167.96        138.25        22.62 o                         
  -8   2   9          6.22          5.76        28.53 o                         
  -7   2   9         78.85         66.35        17.40 o                         
  -6   2   9         41.75         53.08        15.81 o                         
  -5   2   9          0.07         -5.23        11.20 o                         
  -4   2   9        152.25        154.60        18.24 o                         
  -3   2   9        413.26        387.21        20.46 o                         
  -2   2   9        308.07        277.06        11.14 o                         
  -1   2   9        112.43        110.57         5.67 o                         
   0   2   9         34.61         26.23         7.28 o                         
   1   2   9       1476.20       1447.53        39.13 o                         
   2   2   9         30.98         22.54         5.00 o                         
   3   2   9        563.33        484.71        15.72 o                         
   4   2   9        426.45        395.88        16.93 o                         
   5   2   9       1092.69       1073.08        33.68 o                         
   6   2   9         27.84         33.45         7.81 o                         
   7   2   9        119.17         77.59        15.67 o                         
   8   2   9         65.91         68.67        17.25 o                         
   9   2   9         36.80         71.29        19.58 o                         
  10   2   9         49.64         63.68        20.96 o                         
  -7   3   9          0.46         20.78        18.54 o                         
  -6   3   9        349.04        337.09        37.42 o                         
  -5   3   9         14.10         23.27        12.97 o                         
  -4   3   9       1617.95       1614.81        58.76 o                         
  -3   3   9          1.73         -0.86         5.62 o                         
  -2   3   9       1319.23       1368.63        42.06 o                         
  -1   3   9        393.17        358.26        13.15 o                         
   0   3   9        672.90        648.63        18.16 o                         
   1   3   9       1814.07       1800.90        44.06 o                         
   2   3   9         25.41         43.87         3.39 o                         
   3   3   9        562.52        573.68        17.88 o                         
   4   3   9         76.27         80.54         7.06 o                         
   5   3   9          1.47         -0.30         6.07 o                         
   6   3   9         17.98         36.46         7.03 o                         
   7   3   9         96.01         99.37        15.48 o                         
   8   3   9        263.92        230.87        22.36 o                         
   9   3   9         38.18         63.71        21.98 o                         
  10   3   9         49.09         47.97        19.90 o                         
  -7   4   9         77.64        118.45        22.66 o                         
  -6   4   9         95.62        105.13        17.73 o                         
  -5   4   9        430.22        455.21        27.71 o                         
  -4   4   9        638.49        641.39        23.96 o                         
  -3   4   9         86.55         70.71         8.40 o                         
  -2   4   9          0.56          2.74         5.81 o                         
  -1   4   9         18.81         12.98         6.05 o                         
   0   4   9         14.67          7.76         4.38 o                         
   1   4   9        125.92        107.51         6.00 o                         
   2   4   9         27.98         24.81         3.51 o                         
   3   4   9         76.32         68.82         5.56 o                         
   4   4   9        327.55        289.93        13.10 o                         
   5   4   9         63.09         60.67         4.59 o                         
   6   4   9         58.20         57.05         6.68 o                         
   7   4   9         29.70         25.55        22.51 o                         
   8   4   9         96.43        138.41        22.66 o                         
   9   4   9         37.83         59.89        17.22 o                         
  10   4   9          1.54         25.21        18.48 o                         
  -6   5   9         20.36         -1.74        23.64 o                         
  -5   5   9          4.68          1.72        13.02 o                         
  -4   5   9         37.58         43.71        11.38 o                         
  -3   5   9          6.83          5.76         7.16 o                         
  -2   5   9        121.07        123.79         9.54 o                         
  -1   5   9         37.14         46.80         6.34 o                         
   0   5   9          3.92          5.10         4.29 o                         
   1   5   9        141.80        142.77         5.62 o                         
   2   5   9        568.92        500.07        17.43 o                         
   3   5   9         10.88         11.65         5.46 o                         
   4   5   9         43.51         49.57         4.74 o                         
   5   5   9          3.91          4.21         5.68 o                         
   6   5   9        866.73        856.08        26.96 o                         
   7   5   9        234.17        224.51        14.57 o                         
   8   5   9         27.51         28.48        13.42 o                         
   9   5   9         99.22        122.49        17.07 o                         
  10   5   9         31.24         50.07        18.17 o                         
  -6   6   9          3.16        -11.96        23.70 o                         
  -5   6   9          3.08          3.92        16.69 o                         
  -4   6   9         50.78         40.34        18.22 o                         
  -3   6   9         13.95          6.39         7.73 o                         
  -2   6   9         65.40         75.86         9.69 o                         
  -1   6   9         24.32         18.87         9.04 o                         
   0   6   9         11.22         21.10         5.42 o                         
   1   6   9          0.06         -1.75         3.06 o                         
   2   6   9        959.43        898.14        29.65 o                         
   3   6   9        203.01        219.70        15.76 o                         
   4   6   9        229.36        245.31        18.60 o                         
   5   6   9        902.03        862.58        29.24 o                         
   6   6   9         11.01         13.99         6.68 o                         
   7   6   9        507.38        442.63        20.61 o                         
   8   6   9          2.39         -0.15         8.94 o                         
   9   6   9         45.48         65.14        18.37 o                         
  10   6   9         56.22         72.09        26.38 o                         
  -5   7   9        123.56        107.42        34.86 o                         
  -4   7   9          5.44         -7.00        16.00 o                         
  -3   7   9        152.26        148.81        13.65 o                         
  -2   7   9        121.26        139.90        14.59 o                         
  -1   7   9          1.67         12.89         8.12 o                         
   0   7   9        429.35        397.88        19.32 o                         
   1   7   9        318.95        339.40        21.92 o                         
   2   7   9         19.00         20.30         4.32 o                         
   3   7   9        153.40        172.08        11.87 o                         
   4   7   9         14.11         13.23         8.09 o                         
   5   7   9        250.43        245.82        15.07 o                         
   6   7   9        106.26         96.28        12.59 o                         
   7   7   9         10.43         13.73        11.63 o                         
   8   7   9         73.48         70.09        13.63 o                         
   9   7   9         22.60         29.23        20.36 o                         
  10   7   9          2.15         27.23        21.86 o                         
  -4   8   9         10.53        -19.92        34.71 o                         
  -3   8   9         33.68         44.78        15.04 o                         
  -2   8   9        347.72        361.86        26.22 o                         
  -1   8   9        755.29        725.51        61.73 o                         
   0   8   9        107.93        118.54        15.50 o                         
   1   8   9        887.12        881.56        40.66 o                         
   2   8   9         58.40         42.34         7.93 o                         
   3   8   9        423.83        424.06        21.08 o                         
   4   8   9         67.15         64.49         9.48 o                         
   5   8   9        193.44        209.79        14.27 o                         
   6   8   9          4.94         15.32         9.11 o                         
   7   8   9        144.65        140.55        13.96 o                         
   8   8   9         32.60         49.39        15.50 o                         
   9   8   9         16.64         34.00        15.52 o                         
  10   8   9        280.30        228.82        36.47 o                         
  -3   9   9         45.13         48.61        22.60 o                         
  -2   9   9         17.75         25.80        15.62 o                         
  -1   9   9        124.66        157.76        18.78 o                         
   0   9   9         11.86         16.98        12.89 o                         
   1   9   9         55.50         32.38        10.99 o                         
   2   9   9         37.21         29.02        10.98 o                         
   3   9   9         50.61         50.01        14.22 o                         
   4   9   9         44.30         41.79        13.86 o                         
   5   9   9         80.58        106.00        17.56 o                         
   6   9   9         83.79        104.88        18.47 o                         
   7   9   9         89.57        107.73        16.53 o                         
   8   9   9         86.13         88.63        17.01 o                         
   9   9   9        117.26        133.15        21.20 o                         
  -2  10   9          0.53         15.47        16.24 o                         
  -1  10   9         37.88         41.62        15.84 o                         
   0  10   9        122.54        116.44        13.90 o                         
   1  10   9          0.44        -10.59        10.59 o                         
   2  10   9         52.72         43.64        13.20 o                         
   3  10   9         21.94         35.12        14.80 o                         
   4  10   9        200.65        197.53        24.86 o                         
   5  10   9         34.84         27.76        15.52 o                         
   6  10   9        166.74        170.76        20.92 o                         
   7  10   9         34.84         15.25        16.63 o                         
   8  10   9          0.69          6.00        18.20 o                         
   9  10   9        125.84        121.25        26.02 o                         
  -1  11   9          0.10          7.18        17.91 o                         
   0  11   9         95.60        120.61        21.22 o                         
   1  11   9         10.99          1.65        11.18 o                         
   2  11   9        287.97        306.16        28.72 o                         
   3  11   9         32.11         14.33        14.52 o                         
   4  11   9         76.85         65.69        17.03 o                         
   5  11   9        142.41        147.19        20.51 o                         
   6  11   9          5.19          1.90        26.20 o                         
   7  11   9        106.07         91.17        21.50 o                         
   8  11   9          2.89          8.66        18.30 o                         
   1  12   9         13.99         12.91        13.63 o                         
   2  12   9        159.79        180.91        24.22 o                         
   3  12   9          2.14         -3.48        14.87 o                         
   4  12   9          4.16        -15.66        15.66 o                         
   5  12   9         39.27         25.21        31.69 o                         
   6  12   9        151.16        139.07        21.70 o                         
   7  12   9         22.06         12.08        22.27 o                         
  -3 -11  10          6.83          2.82        21.42 o                         
  -2 -11  10        104.39        122.53        31.01 o                         
  -6 -10  10        123.04        151.39        43.22 o                         
  -5 -10  10          4.70        -18.51        19.30 o                         
  -4 -10  10         70.97         85.38        17.91 o                         
  -3 -10  10          4.02          4.27        14.69 o                         
  -2 -10  10         47.44         42.08        15.47 o                         
  -1 -10  10        158.23        135.16        18.28 o                         
   0 -10  10         15.88         14.50        13.44 o                         
   1 -10  10         96.80        116.19        20.06 o                         
  -7  -9  10         17.99          8.97        24.07 o                         
  -6  -9  10          0.38         -3.88        17.12 o                         
  -5  -9  10          7.04          3.13        12.31 o                         
  -4  -9  10         27.63         14.14        11.28 o                         
  -3  -9  10        227.29        245.55        24.31 o                         
  -2  -9  10        249.95        264.52        22.97 o                         
  -1  -9  10        182.64        170.73        18.88 o                         
   0  -9  10        129.50        157.12        15.51 o                         
   1  -9  10         78.15         94.59        18.61 o                         
   2  -9  10        359.76        356.48        28.21 o                         
   3  -9  10        106.15        179.51        28.43 o                         
  -7  -8  10         58.83         54.78        22.30 o                         
  -6  -8  10         64.64         63.18        16.73 o                         
  -5  -8  10        271.80        268.28        19.25 o                         
  -4  -8  10          0.33         -5.15        11.92 o                         
  -3  -8  10        248.51        222.68        16.59 o                         
  -2  -8  10        206.60        173.67        14.70 o                         
  -1  -8  10          0.02          9.39         8.05 o                         
   0  -8  10         33.00         32.02        10.93 o                         
   1  -8  10          7.55         18.62        12.60 o                         
   2  -8  10         12.09         11.70        13.31 o                         
   3  -8  10         18.24         -2.00        19.66 o                         
   4  -8  10          3.11         59.28        25.35 o                         
  -8  -7  10         49.21         48.80        21.62 o                         
  -7  -7  10        184.98        220.69        27.23 o                         
  -6  -7  10         23.75         14.69        20.37 o                         
  -5  -7  10        418.35        425.73        22.77 o                         
  -4  -7  10         21.72         23.99        10.83 o                         
  -3  -7  10          1.78          6.64         9.47 o                         
  -2  -7  10         47.70         50.66        10.56 o                         
  -1  -7  10         52.08         32.94         8.45 o                         
   0  -7  10          2.52         -1.65         9.01 o                         
   1  -7  10         17.62         24.97        10.23 o                         
   2  -7  10         27.61         22.13        10.83 o                         
   3  -7  10        174.96        189.49        23.75 o                         
   4  -7  10          2.44         18.19        21.73 o                         
   5  -7  10         97.54         65.20        33.81 o                         
  -8  -6  10         80.42        104.09        26.74 o                         
  -7  -6  10         91.02        107.86        22.01 o                         
  -6  -6  10        308.20        258.63        25.78 o                         
  -5  -6  10         45.00         56.27        11.05 o                         
  -4  -6  10        150.92        156.34        14.94 o                         
  -3  -6  10         75.56         61.59        10.84 o                         
  -2  -6  10        247.92        270.68        19.14 o                         
  -1  -6  10         42.80         37.67         6.86 o                         
   0  -6  10          0.56          0.72         5.83 o                         
   1  -6  10        152.31        144.30        10.32 o                         
   2  -6  10         11.88         17.34         7.09 o                         
   3  -6  10        389.26        410.20        22.59 o                         
   4  -6  10        284.25        333.54        21.29 o                         
   5  -6  10        125.95        115.91        21.93 o                         
   6  -6  10        110.46        111.50        21.12 o                         
  -8  -5  10         86.50        105.24        27.14 o                         
  -7  -5  10         22.44         63.25        17.53 o                         
  -6  -5  10         96.98         87.26        19.05 o                         
  -5  -5  10        341.70        283.03        24.17 o                         
  -4  -5  10        711.05        755.24        28.78 o                         
  -3  -5  10       1053.09        983.28        34.16 o                         
  -2  -5  10        951.11        906.68        31.58 o                         
  -1  -5  10       1179.04       1158.82        34.23 o                         
   0  -5  10        951.71        999.37        30.35 o                         
   1  -5  10        407.22        427.64        17.09 o                         
   2  -5  10         97.60        103.89         9.06 o                         
   3  -5  10        340.15        353.61        21.69 o                         
   4  -5  10         23.42         26.17        10.44 o                         
   5  -5  10        272.46        301.75        24.02 o                         
   6  -5  10         12.04        -12.45        12.45 o                         
  -9  -4  10          4.07        -24.40        24.40 o                         
  -8  -4  10          0.03          5.09        20.79 o                         
  -7  -4  10         22.62          9.59        14.93 o                         
  -6  -4  10        184.15        198.73        19.62 o                         
  -5  -4  10         21.19         19.86        14.60 o                         
  -4  -4  10        161.24        177.43        13.84 o                         
  -3  -4  10        420.34        429.51        19.67 o                         
  -2  -4  10         52.90         49.49         7.00 o                         
  -1  -4  10        594.64        608.93        22.60 o                         
   0  -4  10       1176.44       1145.04        30.26 o                         
   1  -4  10         20.37         18.14         6.10 o                         
   2  -4  10        974.14       1017.39        30.19 o                         
   3  -4  10         21.39         26.04         6.37 o                         
   4  -4  10         15.30         10.61         8.40 o                         
   5  -4  10         50.92         45.78        10.79 o                         
   6  -4  10          1.42         10.39        14.07 o                         
   7  -4  10          9.08          0.16        17.69 o                         
  -9  -3  10          2.78         28.79        31.05 o                         
  -8  -3  10        145.40        134.60        28.03 o                         
  -7  -3  10        105.64         93.36        22.66 o                         
  -6  -3  10        629.14        604.50        54.50 o                         
  -5  -3  10         48.04         45.82        13.26 o                         
  -4  -3  10         14.52         30.91         9.28 o                         
  -3  -3  10       1062.97       1054.90        38.67 o                         
  -2  -3  10        132.93        136.28         9.65 o                         
  -1  -3  10        154.93        171.69        12.50 o                         
   0  -3  10        320.75        305.62         9.86 o                         
   1  -3  10        521.06        510.90        20.79 o                         
   2  -3  10        351.64        359.33        16.76 o                         
   3  -3  10        646.16        609.80        20.07 o                         
   4  -3  10        212.25        224.32        15.16 o                         
   5  -3  10         62.14         59.43        10.35 o                         
   6  -3  10         46.22         42.05        12.46 o                         
   7  -3  10         16.56          4.22        19.21 o                         
   8  -3  10         45.13         59.46        23.34 o                         
  -9  -2  10         17.56         79.25        24.90 o                         
  -8  -2  10         75.40         88.12        26.47 o                         
  -7  -2  10        248.08        266.98        42.01 o                         
  -6  -2  10          3.36          2.09        19.08 o                         
  -5  -2  10        316.37        340.85        22.05 o                         
  -4  -2  10        157.16        149.74        14.92 o                         
  -3  -2  10          0.10          5.94         4.11 o                         
  -2  -2  10        349.90        367.51        13.39 o                         
  -1  -2  10        213.08        194.96        11.99 o                         
   0  -2  10         30.04         37.26         4.76 o                         
   1  -2  10         16.15         16.57         4.11 o                         
   2  -2  10        163.28        134.66         7.62 o                         
   3  -2  10        165.38        151.09        10.46 o                         
   4  -2  10        571.45        543.94        32.94 o                         
   5  -2  10        161.42        168.05        12.66 o                         
   6  -2  10          5.13          4.72        10.60 o                         
   7  -2  10        421.20        499.32        43.99 o                         
   8  -2  10        137.06        136.50        23.00 o                         
  -8  -1  10        147.15        129.72        24.00 o                         
  -7  -1  10         11.86          4.06        17.21 o                         
  -6  -1  10        229.98        224.70        30.20 o                         
  -5  -1  10         10.41         -4.70        13.81 o                         
  -4  -1  10         24.32         26.84        10.41 o                         
  -3  -1  10        114.02        125.91        20.74 o                         
  -2  -1  10        323.06        328.24        10.63 o                         
  -1  -1  10        108.47        107.77         9.26 o                         
   0  -1  10        443.93        407.11        15.14 o                         
   1  -1  10         47.08         34.87         5.15 o                         
   2  -1  10        174.37        185.79        11.40 o                         
   3  -1  10        202.39        169.40        10.72 o                         
   4  -1  10        239.47        241.30        13.27 o                         
   5  -1  10        841.64        797.89        34.12 o                         
   6  -1  10        999.78       1061.33        41.41 o                         
   7  -1  10        149.96        154.12        20.82 o                         
   8  -1  10         11.18         16.22        17.83 o                         
   9  -1  10          5.85         21.11        19.22 o                         
  -8   0  10         13.52         42.65        17.23 o                         
  -7   0  10         28.98         33.36        20.56 o                         
  -6   0  10         17.05         22.38        16.63 o                         
  -5   0  10          1.94         14.80        10.10 o                         
  -4   0  10          4.05         13.03         9.55 o                         
  -3   0  10        227.96        210.85        16.29 o                         
  -2   0  10        216.78        176.08        10.70 o                         
  -1   0  10        160.67        147.90         7.32 o                         
   0   0  10         51.22         49.55         7.16 o                         
   1   0  10       3748.55       3890.55        99.45 o                         
   2   0  10        133.20        142.69         7.50 o                         
   3   0  10        581.38        549.63        16.24 o                         
   4   0  10        711.20        662.94        31.68 o                         
   5   0  10        216.94        215.06        14.21 o                         
   6   0  10        160.78        163.05        15.27 o                         
   7   0  10         17.74          6.83        14.33 o                         
   8   0  10          0.05        -14.91        14.91 o                         
   9   0  10          3.12        -17.31        17.31 o                         
  -8   1  10        110.30         98.98        25.24 o                         
  -7   1  10         10.25         11.30        14.93 o                         
  -6   1  10        594.26        586.52        37.67 o                         
  -5   1  10          9.27         -1.04        14.55 o                         
  -4   1  10          0.41          0.46         9.63 o                         
  -3   1  10        324.07        331.25        16.00 o                         
  -2   1  10        768.99        763.88        23.09 o                         
  -1   1  10       1428.07       1465.33        36.91 o                         
   0   1  10       1069.29       1071.28        30.15 o                         
   1   1  10        795.11        716.60        19.78 o                         
   2   1  10        318.54        305.78         9.56 o                         
   3   1  10       1043.20        990.43        31.30 o                         
   4   1  10        824.03        828.46        30.80 o                         
   5   1  10        168.71        169.74         9.08 o                         
   6   1  10          7.68          9.56         7.63 o                         
   7   1  10        186.40        178.92        20.06 o                         
   8   1  10         83.70         89.97        26.04 o                         
   9   1  10         53.66         45.18        19.20 o                         
  -8   2  10        309.09        308.86        44.41 o                         
  -7   2  10          1.77        -13.24        15.93 o                         
  -6   2  10        105.36         87.21        16.97 o                         
  -5   2  10         42.22         61.78        17.26 o                         
  -4   2  10        390.67        390.00        27.30 o                         
  -3   2  10        933.91        858.18        34.34 o                         
  -2   2  10        242.21        256.73        10.74 o                         
  -1   2  10        718.72        742.75        19.08 o                         
   0   2  10         20.22         21.78         5.35 o                         
   1   2  10        271.78        292.53        11.83 o                         
   2   2  10        155.71        170.88        11.57 o                         
   3   2  10        196.73        228.67        12.78 o                         
   4   2  10          6.08          5.30         6.88 o                         
   5   2  10          5.20         15.78         7.86 o                         
   6   2  10        285.70        280.79        21.46 o                         
   7   2  10        209.93        238.05        21.52 o                         
   8   2  10         89.40        114.68        18.79 o                         
   9   2  10        116.02        177.82        39.71 o                         
  10   2  10          8.42          9.15        19.93 o                         
  -7   3  10        205.00        206.50        24.06 o                         
  -6   3  10        424.58        420.57        33.11 o                         
  -5   3  10         47.76         70.83        15.01 o                         
  -4   3  10         85.12         81.51        13.08 o                         
  -3   3  10          0.20          2.30         5.96 o                         
  -2   3  10         63.29         70.85         9.82 o                         
  -1   3  10          3.72          6.50         4.00 o                         
   0   3  10        399.13        385.23        12.62 o                         
   1   3  10        375.78        375.99        15.76 o                         
   2   3  10         65.62         74.99         5.27 o                         
   3   3  10         35.96         30.91         4.64 o                         
   4   3  10        632.05        583.01        24.59 o                         
   5   3  10        313.28        293.19        14.25 o                         
   6   3  10         17.61         33.81        11.15 o                         
   7   3  10        113.04        139.86        17.46 o                         
   8   3  10         29.53         31.22        14.87 o                         
   9   3  10        125.88        137.33        21.56 o                         
  10   3  10         79.78         72.65        20.41 o                         
  -7   4  10         56.82         76.53        21.79 o                         
  -6   4  10         53.85         54.00        16.19 o                         
  -5   4  10         22.43         19.95        14.02 o                         
  -4   4  10        303.81        286.32        17.69 o                         
  -3   4  10         38.62         31.86         7.55 o                         
  -2   4  10          4.79          1.79         6.36 o                         
  -1   4  10         38.68         47.52         7.10 o                         
   0   4  10        116.32        149.83         7.78 o                         
   1   4  10        164.65        158.76         7.60 o                         
   2   4  10         50.33         57.07         4.57 o                         
   3   4  10        285.05        294.98         9.41 o                         
   4   4  10          1.96          2.54         4.90 o                         
   5   4  10        420.24        411.63        17.61 o                         
   6   4  10        252.47        272.20        15.53 o                         
   7   4  10        244.07        249.70        18.91 o                         
   8   4  10        308.33        337.86        25.92 o                         
   9   4  10         91.89         80.27        18.39 o                         
  10   4  10        287.69        314.16        30.01 o                         
  -6   5  10         29.24         67.82        24.00 o                         
  -5   5  10         16.07         10.67        13.29 o                         
  -4   5  10         11.01         16.47        10.65 o                         
  -3   5  10          0.00          0.29         8.55 o                         
  -2   5  10         38.01         39.65         7.39 o                         
  -1   5  10         75.02         63.82         6.47 o                         
   0   5  10         52.22         52.11         5.67 o                         
   1   5  10        768.89        763.20        22.56 o                         
   2   5  10        352.84        302.02        17.27 o                         
   3   5  10       1244.25       1289.44        39.44 o                         
   4   5  10         96.25        112.93         7.18 o                         
   5   5  10       1017.17       1008.25        29.45 o                         
   6   5  10          0.29         -2.34         6.61 o                         
   7   5  10        126.24        128.92        11.56 o                         
   8   5  10        214.11        224.18        18.44 o                         
   9   5  10         10.26         11.88        13.03 o                         
  10   5  10         58.96         85.10        22.14 o                         
  -6   6  10          6.60         21.97        23.12 o                         
  -5   6  10         27.18         17.83        38.91 o                         
  -4   6  10        235.84        235.63        19.64 o                         
  -3   6  10        180.67        195.94        12.88 o                         
  -2   6  10        174.22        180.68        11.74 o                         
  -1   6  10        869.22        782.05        25.14 o                         
   0   6  10        269.04        248.05        12.53 o                         
   1   6  10        668.89        667.60        17.39 o                         
   2   6  10        227.85        219.20        14.42 o                         
   3   6  10        659.97        620.68        23.18 o                         
   4   6  10         44.78         43.75        12.02 o                         
   5   6  10        103.86         92.29        10.41 o                         
   6   6  10        308.39        313.72        15.87 o                         
   7   6  10         10.55          3.49         7.95 o                         
   8   6  10         69.52         81.87        17.81 o                         
   9   6  10         55.96         32.78        19.96 o                         
  10   6  10         27.37         69.84        28.22 o                         
  -5   7  10          2.54          2.57        25.29 o                         
  -4   7  10          6.10         23.04        17.74 o                         
  -3   7  10        239.59        249.01        17.33 o                         
  -2   7  10         10.48          8.04         8.76 o                         
  -1   7  10        317.62        318.49        17.15 o                         
   0   7  10        108.25        107.34         9.60 o                         
   1   7  10          2.31          6.45         5.13 o                         
   2   7  10        217.67        223.14        10.61 o                         
   3   7  10         43.91         45.64         8.39 o                         
   4   7  10         11.89         21.97         8.14 o                         
   5   7  10         15.02         22.87         8.75 o                         
   6   7  10         47.59         70.26        12.17 o                         
   7   7  10         66.09         52.61        11.86 o                         
   8   7  10        111.71        113.13        15.03 o                         
   9   7  10         68.92         59.68        18.27 o                         
  10   7  10        286.83        272.75        35.12 o                         
  -4   8  10          2.63        -31.69        31.69 o                         
  -3   8  10        503.21        527.02        44.45 o                         
  -2   8  10          0.25        -11.21        12.38 o                         
  -1   8  10        197.72        192.26        19.06 o                         
   0   8  10          1.48         -4.06        10.47 o                         
   1   8  10        308.09        312.23        22.26 o                         
   2   8  10         37.87         45.59         8.23 o                         
   3   8  10          0.00          2.39         7.61 o                         
   4   8  10         21.19         38.02         8.90 o                         
   5   8  10        339.93        318.21        17.81 o                         
   6   8  10        330.76        338.74        19.25 o                         
   7   8  10         16.92          2.27        10.45 o                         
   8   8  10          0.53        -10.09        10.09 o                         
   9   8  10        114.92        109.26        20.14 o                         
  -3   9  10          1.96         52.10        22.60 o                         
  -2   9  10         97.28        132.97        18.96 o                         
  -1   9  10          2.66         35.71        13.69 o                         
   0   9  10          0.17         -1.54        11.99 o                         
   1   9  10          4.56          9.91        10.11 o                         
   2   9  10        218.55        256.67        18.72 o                         
   3   9  10        109.94        134.00        12.48 o                         
   4   9  10         16.17          8.28         8.58 o                         
   5   9  10        366.31        383.95        20.19 o                         
   6   9  10          2.02         -6.75         9.50 o                         
   7   9  10        183.12        174.54        18.91 o                         
   8   9  10         99.18        110.15        17.76 o                         
   9   9  10          0.08          3.43        36.04 o                         
  -2  10  10          2.66         -4.51        17.29 o                         
  -1  10  10          9.91         -0.88        14.66 o                         
   0  10  10        219.97        275.50        28.58 o                         
   1  10  10          0.07          4.86        16.95 o                         
   2  10  10         16.06         13.00        12.37 o                         
   3  10  10        300.58        272.24        23.15 o                         
   4  10  10         13.85         12.25        14.35 o                         
   5  10  10         15.56         37.10        15.49 o                         
   6  10  10        110.03        113.88        18.81 o                         
   7  10  10        124.11        121.95        20.21 o                         
   8  10  10         34.92         30.56        15.58 o                         
   9  10  10         22.02         24.34        20.55 o                         
  -1  11  10         39.77          8.11        17.09 o                         
   0  11  10         40.39         50.09        13.90 o                         
   1  11  10        106.31        103.06        17.99 o                         
   2  11  10        108.53         92.84        17.76 o                         
   3  11  10        456.66        483.99        35.47 o                         
   4  11  10        101.55         60.32        17.64 o                         
   5  11  10        108.38        100.95        18.99 o                         
   6  11  10         60.40         56.37        17.89 o                         
   7  11  10         10.35         17.49        18.36 o                         
   8  11  10         10.36        -17.28        17.91 o                         
   1  12  10          2.22        -13.26        13.26 o                         
   2  12  10          0.12         24.08        12.93 o                         
   3  12  10          7.03          3.09        15.15 o                         
   4  12  10         49.07         41.72        18.15 o                         
   5  12  10         62.51         51.82        18.88 o                         
   6  12  10         90.35         97.76        20.23 o                         
   7  12  10          0.71         -2.98        18.15 o                         
  -5 -10  11         23.84         40.34        31.63 o                         
  -4 -10  11         75.81         55.73        18.02 o                         
  -3 -10  11         56.62         71.98        17.49 o                         
  -2 -10  11        106.82         84.94        17.66 o                         
  -1 -10  11         12.24          0.19        14.89 o                         
   0 -10  11        173.88        192.33        22.49 o                         
  -6  -9  11        228.77        232.90        24.15 o                         
  -5  -9  11        216.11        220.09        22.12 o                         
  -4  -9  11        503.12        480.20        25.42 o                         
  -3  -9  11          3.51         13.66        13.71 o                         
  -2  -9  11        286.84        278.54        33.62 o                         
  -1  -9  11         17.62         36.10        14.41 o                         
   0  -9  11          3.89          3.15        11.39 o                         
   1  -9  11         14.81         25.49        15.60 o                         
   2  -9  11         22.50          1.93        16.00 o                         
  -7  -8  11        191.60        218.16        29.47 o                         
  -6  -8  11          0.04          2.08        20.64 o                         
  -5  -8  11         43.41         28.20        14.79 o                         
  -4  -8  11         38.48         34.27        11.84 o                         
  -3  -8  11         52.70         54.92        12.36 o                         
  -2  -8  11         68.60         75.83        12.44 o                         
  -1  -8  11         37.36         50.44        16.57 o                         
   0  -8  11          1.39         -4.05        10.17 o                         
   1  -8  11        275.00        303.46        23.22 o                         
   2  -8  11          9.99          9.71        14.79 o                         
   3  -8  11         17.16         19.56        28.16 o                         
   4  -8  11         10.74         -1.32        54.93 o                         
  -8  -7  11         39.73         30.43        20.27 o                         
  -7  -7  11          0.22        -19.52        19.52 o                         
  -6  -7  11         10.31         17.23        19.17 o                         
  -5  -7  11         27.70         25.22        14.38 o                         
  -4  -7  11        125.16        135.02        14.49 o                         
  -3  -7  11         15.06         16.95        10.22 o                         
  -2  -7  11          0.44         -1.67         8.99 o                         
  -1  -7  11        227.10        241.40        16.61 o                         
   0  -7  11        104.65        109.11        12.85 o                         
   1  -7  11        535.21        576.13        25.10 o                         
   2  -7  11        119.86        147.20        18.75 o                         
   3  -7  11         20.66          0.48        14.00 o                         
   4  -7  11        436.41        462.60        40.31 o                         
   5  -7  11         37.78         44.67        30.18 o                         
  -8  -6  11          1.64         -8.19        23.45 o                         
  -7  -6  11         39.07         63.94        19.43 o                         
  -6  -6  11          7.07         12.13        18.51 o                         
  -5  -6  11        526.69        535.64        35.20 o                         
  -4  -6  11        470.17        475.15        25.53 o                         
  -3  -6  11         89.96         75.28        11.11 o                         
  -2  -6  11        523.15        512.03        22.66 o                         
  -1  -6  11        305.97        316.82        19.39 o                         
   0  -6  11        245.63        245.69        13.30 o                         
   1  -6  11          6.51         10.88         6.64 o                         
   2  -6  11        377.45        392.04        17.45 o                         
   3  -6  11         15.44         27.96        10.43 o                         
   4  -6  11          0.13        -10.17        10.17 o                         
   5  -6  11         96.83         87.83        32.90 o                         
   6  -6  11         41.37         50.30        31.84 o                         
  -8  -5  11        183.26        164.64        38.52 o                         
  -7  -5  11        510.81        493.64        32.21 o                         
  -6  -5  11        329.79        335.87        29.44 o                         
  -5  -5  11        607.02        544.52        34.74 o                         
  -4  -5  11        142.90        137.38        17.64 o                         
  -3  -5  11        340.50        331.28        17.90 o                         
  -2  -5  11        295.96        295.30        16.57 o                         
  -1  -5  11        153.95        159.41        11.44 o                         
   0  -5  11        515.65        530.72        19.56 o                         
   1  -5  11         32.81         31.20         7.03 o                         
   2  -5  11          7.76         -7.13         8.68 o                         
   3  -5  11         62.10         63.38        11.44 o                         
   4  -5  11         34.22         40.91        11.43 o                         
   5  -5  11         31.84         40.72        17.91 o                         
   6  -5  11          4.40          7.31        16.33 o                         
  -8  -4  11          0.04         -9.57        19.97 o                         
  -7  -4  11          4.12        -15.29        15.29 o                         
  -6  -4  11         20.64         22.02        14.83 o                         
  -5  -4  11        257.98        249.95        23.70 o                         
  -4  -4  11        297.74        305.70        19.89 o                         
  -3  -4  11         42.58         54.38        12.30 o                         
  -2  -4  11          0.11         -1.88         6.17 o                         
  -1  -4  11       1049.97       1037.84        34.40 o                         
   0  -4  11        954.72        955.56        23.92 o                         
   1  -4  11        492.20        505.04        18.39 o                         
   2  -4  11         31.03         18.93         6.58 o                         
   3  -4  11         65.13         54.72         9.64 o                         
   4  -4  11         37.83         30.62        11.91 o                         
   5  -4  11        118.14        122.67        15.56 o                         
   6  -4  11         92.88         93.75        16.36 o                         
   7  -4  11          0.79        -17.33        17.33 o                         
  -8  -3  11         10.78         -0.47        24.52 o                         
  -7  -3  11         69.23         91.62        23.91 o                         
  -6  -3  11        503.59        486.34        28.75 o                         
  -5  -3  11         46.36         49.08        13.71 o                         
  -4  -3  11         56.74         56.26        14.11 o                         
  -3  -3  11          5.03          6.07         7.82 o                         
  -2  -3  11          0.02         -5.48         7.27 o                         
  -1  -3  11         92.53         91.40         8.67 o                         
   0  -3  11        146.78        166.37         7.09 o                         
   1  -3  11        109.63        125.65         8.47 o                         
   2  -3  11       1331.83       1248.89        38.27 o                         
   3  -3  11        326.94        305.47        12.69 o                         
   4  -3  11         41.60         37.32        11.50 o                         
   5  -3  11         12.53          4.18         8.90 o                         
   6  -3  11        289.32        263.47        19.63 o                         
   7  -3  11          1.93        -15.98        16.09 o                         
   8  -3  11        197.91        202.16        41.78 o                         
  -8  -2  11         39.35         40.61        24.99 o                         
  -7  -2  11         74.76         94.35        22.74 o                         
  -6  -2  11         71.20         83.40        15.34 o                         
  -5  -2  11          1.74          5.88        11.65 o                         
  -4  -2  11        128.84        144.00        26.71 o                         
  -3  -2  11       1009.56       1022.78        38.03 o                         
  -2  -2  11          4.51          2.39         4.79 o                         
  -1  -2  11        222.55        189.93         9.11 o                         
   0  -2  11          0.03         -2.42         4.14 o                         
   1  -2  11        453.49        475.74        16.56 o                         
   2  -2  11        330.46        322.81        16.67 o                         
   3  -2  11        603.85        618.15        30.80 o                         
   4  -2  11        314.68        310.76        29.49 o                         
   5  -2  11        117.69        107.77        11.08 o                         
   6  -2  11        275.39        301.52        24.92 o                         
   7  -2  11         16.56          3.73        15.78 o                         
   8  -2  11          5.34        -23.99        23.99 o                         
  -8  -1  11         68.28        114.54        27.64 o                         
  -7  -1  11          6.75          5.75        24.83 o                         
  -6  -1  11        224.83        202.72        24.73 o                         
  -5  -1  11         73.49         87.11        14.25 o                         
  -4  -1  11          5.49         11.10        10.24 o                         
  -3  -1  11         64.50         55.10        11.23 o                         
  -2  -1  11         82.46         86.94         5.27 o                         
  -1  -1  11        956.54        997.09        30.90 o                         
   0  -1  11        433.13        411.26        17.49 o                         
   1  -1  11        166.31        159.62         8.14 o                         
   2  -1  11        970.42       1016.06        36.08 o                         
   3  -1  11          2.50          2.45         6.11 o                         
   4  -1  11        645.08        632.05        27.48 o                         
   5  -1  11        253.83        241.29        14.35 o                         
   6  -1  11          4.64          6.04        10.15 o                         
   7  -1  11         47.65         32.15        16.15 o                         
   8  -1  11          0.00        -13.52        17.57 o                         
   9  -1  11          0.36        -25.27        25.27 o                         
  -8   0  11         64.47        105.32        29.93 o                         
  -7   0  11        188.38        234.98        28.44 o                         
  -6   0  11          4.76         40.74        17.92 o                         
  -5   0  11        456.07        465.86        24.80 o                         
  -4   0  11         15.81         20.12        11.72 o                         
  -3   0  11        630.06        591.36        20.14 o                         
  -2   0  11        126.20        141.97        10.82 o                         
  -1   0  11        388.05        399.25        12.90 o                         
   0   0  11       2363.06       2462.09        79.07 o                         
   1   0  11          0.02          3.82         4.22 o                         
   2   0  11         13.37         22.15         3.08 o                         
   3   0  11          6.78          7.33         4.43 o                         
   4   0  11         56.66         61.18         8.71 o                         
   5   0  11         10.74          7.53        11.19 o                         
   6   0  11          2.45          4.29        11.94 o                         
   7   0  11         14.39         19.76        14.21 o                         
   8   0  11          6.40         -1.95        15.45 o                         
   9   0  11          3.50          0.12        18.90 o                         
  -8   1  11        107.46        105.74        25.39 o                         
  -7   1  11         28.99         37.02        17.40 o                         
  -6   1  11          9.48         20.94        20.52 o                         
  -5   1  11        600.08        571.88        36.31 o                         
  -4   1  11          7.81         12.83         9.51 o                         
  -3   1  11        160.09        170.38        15.68 o                         
  -2   1  11        827.86        794.99        24.28 o                         
  -1   1  11         28.89         31.49         4.19 o                         
   0   1  11        208.25        198.85         9.83 o                         
   1   1  11        493.61        509.30        15.49 o                         
   2   1  11        291.42        291.01         9.59 o                         
   3   1  11        134.70        121.02         8.17 o                         
   4   1  11          8.71          4.99         6.90 o                         
   5   1  11        510.06        564.66        42.24 o                         
   6   1  11         15.17          7.65        12.80 o                         
   7   1  11        468.46        469.83        44.86 o                         
   8   1  11        242.07        256.32        25.76 o                         
   9   1  11         66.18         49.00        19.58 o                         
  -7   2  11         25.87         24.45        26.71 o                         
  -6   2  11         91.92        100.07        22.61 o                         
  -5   2  11         14.69         14.13        19.05 o                         
  -4   2  11        153.91        147.56        19.38 o                         
  -3   2  11          7.99          6.11         7.81 o                         
  -2   2  11        130.72        125.56        10.31 o                         
  -1   2  11        104.48         96.95         5.83 o                         
   0   2  11        283.42        259.91        11.41 o                         
   1   2  11         67.29         72.52         6.61 o                         
   2   2  11         39.93         28.06         4.06 o                         
   3   2  11        564.52        578.04        18.25 o                         
   4   2  11         78.39         85.69        11.11 o                         
   5   2  11        176.15        160.35        15.43 o                         
   6   2  11        354.83        340.40        44.80 o                         
   7   2  11         28.59         37.21        14.40 o                         
   8   2  11          2.64          8.17        15.86 o                         
   9   2  11        104.32        115.39        22.54 o                         
  -7   3  11        117.13         74.51        26.71 o                         
  -6   3  11         23.64         19.04        15.20 o                         
  -5   3  11         40.82         46.28        14.36 o                         
  -4   3  11          5.47         -4.74        11.12 o                         
  -3   3  11          8.44         11.23        10.74 o                         
  -2   3  11         79.67         72.60        10.07 o                         
  -1   3  11        116.60        110.86         6.84 o                         
   0   3  11        292.31        277.93        12.53 o                         
   1   3  11       1292.06       1263.96        38.67 o                         
   2   3  11         17.79         19.71         4.56 o                         
   3   3  11         86.03         88.87         6.40 o                         
   4   3  11        948.70        861.29        29.41 o                         
   5   3  11        371.33        360.33        20.34 o                         
   6   3  11        307.23        290.54        21.30 o                         
   7   3  11         33.09         24.07        15.31 o                         
   8   3  11        151.54        198.69        21.87 o                         
   9   3  11          5.12         -8.40        15.93 o                         
  10   3  11          2.62          4.78        27.38 o                         
  -7   4  11         23.28         30.87        19.24 o                         
  -6   4  11          5.90          9.18        19.65 o                         
  -5   4  11         30.91         23.40        14.11 o                         
  -4   4  11         25.57         27.51        17.81 o                         
  -3   4  11        221.59        208.17        12.50 o                         
  -2   4  11          2.73          4.28         6.33 o                         
  -1   4  11       1054.17       1019.96        33.12 o                         
   0   4  11        524.16        523.01        16.24 o                         
   1   4  11        654.38        712.63        22.29 o                         
   2   4  11         31.49         24.60         4.04 o                         
   3   4  11        804.43        780.27        21.60 o                         
   4   4  11       1388.15       1409.18        43.02 o                         
   5   4  11        111.02        115.61        10.96 o                         
   6   4  11         55.09         53.04         8.37 o                         
   7   4  11          0.44          2.41        10.15 o                         
   8   4  11          5.94          0.04        11.71 o                         
   9   4  11          8.10         28.68        14.23 o                         
  10   4  11        123.87        127.40        19.66 o                         
  -6   5  11         58.35         68.57        17.46 o                         
  -5   5  11        113.67        131.42        27.97 o                         
  -4   5  11        135.47        154.30        15.17 o                         
  -3   5  11        344.00        300.58        18.01 o                         
  -2   5  11          8.66         11.37         6.62 o                         
  -1   5  11        494.81        491.03        18.09 o                         
   0   5  11         16.16         17.51         5.98 o                         
   1   5  11        145.46        138.26         7.49 o                         
   2   5  11        267.66        267.55        12.38 o                         
   3   5  11        374.00        388.23        16.25 o                         
   4   5  11        719.25        704.03        29.59 o                         
   5   5  11        590.26        553.57        21.18 o                         
   6   5  11        100.71        101.27         9.61 o                         
   7   5  11         59.91         64.75        10.66 o                         
   8   5  11         43.69         35.20        17.56 o                         
   9   5  11          0.04         -3.35        15.08 o                         
  10   5  11          0.16         42.10        20.40 o                         
  -5   6  11        232.62        260.97        35.19 o                         
  -4   6  11          2.39         18.69        13.40 o                         
  -3   6  11        203.64        220.00        16.40 o                         
  -2   6  11        350.00        344.93        15.92 o                         
  -1   6  11         42.30         15.60         6.74 o                         
   0   6  11         39.58         44.56         7.94 o                         
   1   6  11          9.67         18.09         4.14 o                         
   2   6  11          7.25         10.64         6.25 o                         
   3   6  11        119.41        124.24        12.18 o                         
   4   6  11         18.31         15.96         8.11 o                         
   5   6  11         12.58         13.13         9.13 o                         
   6   6  11        583.68        584.16        27.15 o                         
   7   6  11        189.67        187.19        16.32 o                         
   8   6  11        379.74        376.49        39.51 o                         
   9   6  11        185.10        212.59        25.71 o                         
  10   6  11        120.70        191.07        55.99 o                         
  -5   7  11        104.01         90.41        25.15 o                         
  -4   7  11        408.65        414.86        29.71 o                         
  -3   7  11          5.11          9.27        12.38 o                         
  -2   7  11          0.37         -4.48         8.40 o                         
  -1   7  11         13.79          5.62         7.95 o                         
   0   7  11        170.85        173.01        13.40 o                         
   1   7  11         42.08         49.74         9.98 o                         
   2   7  11         18.15         26.84         5.71 o                         
   3   7  11        118.87        118.95        10.57 o                         
   4   7  11          5.68         14.18         8.78 o                         
   5   7  11          3.38          2.86         8.23 o                         
   6   7  11         29.27         35.22        12.63 o                         
   7   7  11        139.58        120.52        17.43 o                         
   8   7  11       1206.76       1235.65        68.88 o                         
   9   7  11         43.02         52.27        19.07 o                         
  10   7  11         90.59         99.93        25.19 o                         
  -4   8  11         52.79        -21.13        37.73 o                         
  -3   8  11         26.86         -9.21        37.28 o                         
  -2   8  11         24.35         11.34        13.90 o                         
  -1   8  11        225.26        229.23        20.20 o                         
   0   8  11         60.81         58.69        14.00 o                         
   1   8  11        100.65         91.56        14.10 o                         
   2   8  11        104.12        106.48        12.62 o                         
   3   8  11        681.47        632.64        24.85 o                         
   4   8  11        140.19        170.03        13.15 o                         
   5   8  11          0.04         -0.60         8.40 o                         
   6   8  11        247.39        223.83        16.00 o                         
   7   8  11         50.15         43.14        11.40 o                         
   8   8  11        258.78        270.81        29.51 o                         
   9   8  11         63.84         69.23        19.47 o                         
  -3   9  11          5.92         18.40        57.05 o                         
  -2   9  11         26.39         23.66        21.23 o                         
  -1   9  11        157.69        167.39        19.45 o                         
   0   9  11          8.42         10.98        12.86 o                         
   1   9  11        450.87        469.57        29.42 o                         
   2   9  11        202.90        206.40        20.35 o                         
   3   9  11         49.55         58.67        10.36 o                         
   4   9  11        109.95        139.45        13.26 o                         
   5   9  11         65.73         63.80        10.86 o                         
   6   9  11        117.11        100.72        12.67 o                         
   7   9  11          7.87         15.22        11.17 o                         
   8   9  11         79.90         70.55        17.04 o                         
   9   9  11          8.63         47.17        21.95 o                         
  -2  10  11          4.40         -8.59        20.80 o                         
  -1  10  11         94.67         94.09        18.17 o                         
   0  10  11        162.75        195.09        32.61 o                         
   1  10  11        331.61        292.10        21.26 o                         
   2  10  11         34.55         36.26        12.90 o                         
   3  10  11          7.54         10.79        17.87 o                         
   4  10  11         17.37         25.92        15.37 o                         
   5  10  11          7.42        -13.18        13.18 o                         
   6  10  11         16.95         -4.56        14.84 o                         
   7  10  11         10.24          8.86        14.55 o                         
   8  10  11         90.27         99.14        18.95 o                         
  -1  11  11         25.24        -18.71        22.12 o                         
   0  11  11         91.25        116.08        16.34 o                         
   1  11  11         15.14         10.97        12.60 o                         
   2  11  11          1.49          8.05        12.25 o                         
   3  11  11          1.06        -13.72        13.72 o                         
   4  11  11         54.36         55.25        16.68 o                         
   5  11  11         16.75         15.34        16.57 o                         
   6  11  11          0.33         11.65        16.64 o                         
   7  11  11         94.54        101.07        21.98 o                         
   8  11  11          1.28        -17.20        17.20 o                         
   1  12  11         18.60        -17.99        17.99 o                         
   2  12  11          0.05          5.09        15.15 o                         
   3  12  11         38.61         44.86        17.18 o                         
   4  12  11         29.12          3.42        16.61 o                         
   5  12  11         37.04         34.17        18.76 o                         
   6  12  11          2.36          7.60        17.05 o                         
  -4 -10  12          9.88         -1.87        18.18 o                         
  -3 -10  12          5.37         13.98        25.31 o                         
  -2 -10  12          0.13         13.59        16.21 o                         
  -1 -10  12          1.27         18.92        21.23 o                         
   0 -10  12         53.80         32.98        18.08 o                         
  -6  -9  12         43.60         33.15        30.08 o                         
  -5  -9  12         10.76         12.52        23.53 o                         
  -4  -9  12         11.73         35.85        15.79 o                         
  -3  -9  12        172.15        167.12        19.66 o                         
  -2  -9  12          3.83         14.61        13.93 o                         
  -1  -9  12         93.11         93.11        18.17 o                         
   0  -9  12        139.82        175.13        28.51 o                         
   1  -9  12          0.78         11.32        18.96 o                         
   2  -9  12         20.79         24.29        23.09 o                         
  -7  -8  12          5.54         21.14        21.31 o                         
  -6  -8  12         17.95         13.11        23.16 o                         
  -5  -8  12        132.99        130.33        18.82 o                         
  -4  -8  12         10.90         -5.14        11.00 o                         
  -3  -8  12         57.42         91.15        13.49 o                         
  -2  -8  12          5.61         23.88        10.68 o                         
  -1  -8  12        270.29        274.26        19.13 o                         
   0  -8  12         60.46         81.75        14.15 o                         
   1  -8  12         80.61         50.47        16.36 o                         
   2  -8  12         87.37         92.69        19.57 o                         
   3  -8  12         94.06         92.19        18.37 o                         
  -7  -7  12        249.31        205.58        54.86 o                         
  -6  -7  12         25.41         23.32        19.71 o                         
  -5  -7  12          2.10          7.57        16.03 o                         
  -4  -7  12        383.30        361.95        21.37 o                         
  -3  -7  12        227.91        230.59        16.95 o                         
  -2  -7  12        496.81        491.18        23.38 o                         
  -1  -7  12         11.05          1.14         9.83 o                         
   0  -7  12        106.93        103.69        12.57 o                         
   1  -7  12        137.49        154.76        14.31 o                         
   2  -7  12         49.95         43.30        17.32 o                         
   3  -7  12         98.37        105.91        25.96 o                         
   4  -7  12         28.14         74.70        23.09 o                         
  -8  -6  12         17.97         12.88        27.22 o                         
  -7  -6  12         53.36         59.75        20.88 o                         
  -6  -6  12         20.87          8.27        19.07 o                         
  -5  -6  12         23.67         21.01        16.75 o                         
  -4  -6  12        244.12        269.90        17.93 o                         
  -3  -6  12        200.42        180.37        14.71 o                         
  -2  -6  12        506.47        515.08        23.62 o                         
  -1  -6  12         12.83         14.68         6.99 o                         
   0  -6  12          8.36         11.84         6.78 o                         
   1  -6  12         27.29         15.32         7.26 o                         
   2  -6  12          1.52         -4.70         8.48 o                         
   3  -6  12        109.57        120.03        16.38 o                         
   4  -6  12          4.75          7.48        11.18 o                         
   5  -6  12         94.68         84.51        33.20 o                         
  -8  -5  12         20.58          8.32        23.92 o                         
  -7  -5  12         96.86         99.12        20.40 o                         
  -6  -5  12          1.51         -9.52        17.26 o                         
  -5  -5  12         45.89         61.27        21.34 o                         
  -4  -5  12         16.49         -0.66        13.49 o                         
  -3  -5  12        352.82        328.64        28.55 o                         
  -2  -5  12        489.01        477.37        21.65 o                         
  -1  -5  12         10.55         19.59         7.34 o                         
   0  -5  12         33.11         32.25         7.18 o                         
   1  -5  12         30.48         32.10         7.49 o                         
   2  -5  12         13.40          4.78         7.17 o                         
   3  -5  12         82.63         70.30        11.95 o                         
   4  -5  12        412.04        464.93        28.58 o                         
   5  -5  12         19.82         -0.26        16.38 o                         
   6  -5  12        301.69        317.90        28.62 o                         
  -8  -4  12        229.75        222.73        32.42 o                         
  -7  -4  12         17.75         -1.87        21.67 o                         
  -6  -4  12         36.49         36.82        16.22 o                         
  -5  -4  12        207.22        189.80        21.35 o                         
  -4  -4  12          3.92         -7.28        13.59 o                         
  -3  -4  12         99.36         99.92        14.73 o                         
  -2  -4  12         29.60         33.41         8.27 o                         
  -1  -4  12        283.54        278.73        15.25 o                         
   0  -4  12        916.31        919.86        25.67 o                         
   1  -4  12        378.27        387.00        16.14 o                         
   2  -4  12         32.67         29.44         6.94 o                         
   3  -4  12          2.98          2.84        12.15 o                         
   4  -4  12        408.04        422.81        26.88 o                         
   5  -4  12         39.31         36.68        12.70 o                         
   6  -4  12          3.04          0.99        15.25 o                         
   7  -4  12          6.20        -16.98        16.98 o                         
  -8  -3  12          0.96         10.44        27.56 o                         
  -7  -3  12          0.59         -4.53        19.31 o                         
  -6  -3  12         16.87         40.25        19.59 o                         
  -5  -3  12        252.85        234.00        20.23 o                         
  -4  -3  12        138.36        133.16        20.69 o                         
  -3  -3  12          0.89          5.70         7.96 o                         
  -2  -3  12        571.96        555.63        25.19 o                         
  -1  -3  12         29.97         22.89         8.33 o                         
   0  -3  12        409.07        405.45        13.23 o                         
   1  -3  12         81.26         75.08         7.45 o                         
   2  -3  12        253.74        254.82        11.93 o                         
   3  -3  12         84.19         96.55        10.46 o                         
   4  -3  12        272.98        246.48        19.86 o                         
   5  -3  12        427.26        417.06        31.13 o                         
   6  -3  12         31.94         31.11        11.54 o                         
   7  -3  12        268.10        289.50        40.42 o                         
  -8  -2  12         68.17         51.45        25.17 o                         
  -7  -2  12        109.54        110.74        31.45 o                         
  -6  -2  12          0.04          5.93        13.51 o                         
  -5  -2  12        218.81        222.83        24.48 o                         
  -4  -2  12         56.29         46.10        12.92 o                         
  -3  -2  12         95.84         69.32        14.22 o                         
  -2  -2  12        542.74        536.91        20.40 o                         
  -1  -2  12          1.24         -1.95         3.32 o                         
   0  -2  12        632.17        664.09        20.85 o                         
   1  -2  12          0.81          3.10         5.67 o                         
   2  -2  12       1266.90       1323.48        45.98 o                         
   3  -2  12        687.53        687.46        27.25 o                         
   4  -2  12         91.79         85.18        13.00 o                         
   5  -2  12          6.22         -0.18        10.11 o                         
   6  -2  12         31.98         13.75        14.47 o                         
   7  -2  12          2.03         16.81        16.18 o                         
   8  -2  12          0.03        -16.41        16.41 o                         
  -8  -1  12         19.93         61.59        25.97 o                         
  -7  -1  12        100.95        122.88        25.05 o                         
  -6  -1  12         37.52         39.75        20.74 o                         
  -5  -1  12         22.39          9.20        12.94 o                         
  -4  -1  12        792.10        820.49        35.31 o                         
  -3  -1  12         51.66         43.96        11.57 o                         
  -2  -1  12        705.56        716.98        19.98 o                         
  -1  -1  12        529.55        537.50        21.69 o                         
   0  -1  12        848.23        818.42        30.01 o                         
   1  -1  12         63.99         61.65         6.11 o                         
   2  -1  12        113.21        117.41        10.90 o                         
   3  -1  12          0.10         -1.68         6.52 o                         
   4  -1  12        173.47        167.23        10.06 o                         
   5  -1  12         24.91         14.73         9.95 o                         
   6  -1  12         36.99         18.75        27.67 o                         
   7  -1  12          3.55         32.53        25.27 o                         
   8  -1  12        113.11        118.69        22.51 o                         
  -8   0  12         78.91         91.17        21.70 o                         
  -7   0  12        139.03        152.77        25.12 o                         
  -6   0  12        103.87        135.89        23.19 o                         
  -5   0  12          1.05          1.17        12.59 o                         
  -4   0  12        379.13        369.77        22.22 o                         
  -3   0  12        105.92         85.58        13.72 o                         
  -2   0  12        165.30        152.07         9.68 o                         
  -1   0  12         62.52         72.49         5.71 o                         
   0   0  12          8.10         20.11         6.21 o                         
   1   0  12         14.52          9.91         7.06 o                         
   2   0  12         28.78         28.51         3.72 o                         
   3   0  12        136.71        134.23         8.21 o                         
   4   0  12         70.55         70.38         7.62 o                         
   5   0  12         27.34         20.59        11.40 o                         
   6   0  12         77.68         91.00        16.20 o                         
   7   0  12         18.78         10.27        15.00 o                         
   8   0  12        157.00        155.33        22.87 o                         
   9   0  12        233.99        253.92        28.61 o                         
  -7   1  12         24.06         28.23        18.25 o                         
  -6   1  12        328.99        357.95        35.07 o                         
  -5   1  12         31.24         36.50        16.81 o                         
  -4   1  12         19.78         29.59        10.59 o                         
  -3   1  12         28.06         20.60         9.09 o                         
  -2   1  12        223.97        209.42        10.86 o                         
  -1   1  12        449.50        413.23        12.80 o                         
   0   1  12         38.19         35.92         6.02 o                         
   1   1  12       1417.47       1360.68        37.87 o                         
   2   1  12        914.79        819.75        19.34 o                         
   3   1  12       1015.44        942.69        28.34 o                         
   4   1  12        558.25        549.69        27.92 o                         
   5   1  12        116.59        124.28        15.10 o                         
   6   1  12        451.65        478.70        38.77 o                         
   7   1  12         33.16         25.02        14.66 o                         
   8   1  12         64.94         56.54        17.12 o                         
   9   1  12          3.06         27.38        23.74 o                         
  -7   2  12         14.30          5.03        17.24 o                         
  -6   2  12          4.52         -8.32        15.56 o                         
  -5   2  12         26.62         28.83        16.99 o                         
  -4   2  12          7.42          5.10        13.74 o                         
  -3   2  12        103.65         89.72        10.16 o                         
  -2   2  12          1.76          7.24         7.27 o                         
  -1   2  12        929.07        881.81        22.54 o                         
   0   2  12        279.46        279.77        14.51 o                         
   1   2  12         42.24         44.01         6.21 o                         
   2   2  12        300.73        317.53        11.39 o                         
   3   2  12         27.67         23.00         4.94 o                         
   4   2  12          4.34          7.72         6.34 o                         
   5   2  12         51.84         52.79        10.70 o                         
   6   2  12        152.52        147.41        16.68 o                         
   7   2  12        519.42        555.54        34.83 o                         
   8   2  12        150.38        148.67        20.88 o                         
   9   2  12        169.22        170.78        23.80 o                         
  -7   3  12         31.02         14.92        18.22 o                         
  -6   3  12         19.33         39.38        20.47 o                         
  -5   3  12        149.26        144.53        18.29 o                         
  -4   3  12        127.47        167.33        16.96 o                         
  -3   3  12        339.11        330.98        20.77 o                         
  -2   3  12        151.74        153.23        10.00 o                         
  -1   3  12         74.94         77.62         6.19 o                         
   0   3  12        108.24        114.22         7.24 o                         
   1   3  12          0.17          4.44         5.70 o                         
   2   3  12        514.52        518.22        18.97 o                         
   3   3  12         35.30         51.01         5.76 o                         
   4   3  12        164.11        154.93        15.22 o                         
   5   3  12        116.20        112.62        11.89 o                         
   6   3  12        154.20        125.29        13.49 o                         
   7   3  12         62.07         59.49        14.26 o                         
   8   3  12         38.02         51.25        16.48 o                         
   9   3  12         23.20         23.84        17.16 o                         
  -6   4  12         86.21        109.87        19.43 o                         
  -5   4  12         71.50         72.42        16.05 o                         
  -4   4  12         49.63         71.47        12.20 o                         
  -3   4  12        136.61        140.97        15.32 o                         
  -2   4  12        638.67        651.00        24.43 o                         
  -1   4  12          9.05          6.50         6.54 o                         
   0   4  12        191.91        194.10        10.99 o                         
   1   4  12        545.59        537.84        18.39 o                         
   2   4  12         15.85         10.88         4.91 o                         
   3   4  12        907.88        888.37        29.80 o                         
   4   4  12         59.06         62.64         6.83 o                         
   5   4  12        218.73        214.26        12.08 o                         
   6   4  12         53.52         56.56         9.35 o                         
   7   4  12          6.47         14.70        10.77 o                         
   8   4  12        138.42        164.42        17.50 o                         
   9   4  12        167.73        174.56        33.05 o                         
  10   4  12         82.41         89.23        22.71 o                         
  -6   5  12         36.00         49.10        28.55 o                         
  -5   5  12         12.49         19.45        14.87 o                         
  -4   5  12        220.60        215.08        17.23 o                         
  -3   5  12         90.63         88.17        11.94 o                         
  -2   5  12        228.38        217.73        12.24 o                         
  -1   5  12         47.47         36.81         7.69 o                         
   0   5  12        140.69        132.72         8.74 o                         
   1   5  12        346.25        308.48        16.14 o                         
   2   5  12          1.14          4.21         3.95 o                         
   3   5  12         18.15         16.88         4.45 o                         
   4   5  12        680.70        722.75        24.83 o                         
   5   5  12         19.73         28.82         6.35 o                         
   6   5  12        217.45        248.92        17.98 o                         
   7   5  12         24.35         26.66        10.62 o                         
   8   5  12          3.05          9.30        13.68 o                         
   9   5  12        121.94        158.22        37.44 o                         
  10   5  12        103.03         92.34        23.04 o                         
  -5   6  12          0.27         -4.20        27.17 o                         
  -4   6  12         95.60        110.72        21.10 o                         
  -3   6  12          4.90         -5.50        10.02 o                         
  -2   6  12          0.42         -0.36         6.89 o                         
  -1   6  12        144.60        134.87        11.32 o                         
   0   6  12        121.48        110.01         8.55 o                         
   1   6  12          2.25          5.91         4.18 o                         
   2   6  12        185.49        184.36        10.97 o                         
   3   6  12         61.77         45.30         9.36 o                         
   4   6  12        536.65        541.77        26.74 o                         
   5   6  12         34.52         23.83         9.44 o                         
   6   6  12       1661.02       1636.02        58.32 o                         
   7   6  12         14.86         31.93        14.57 o                         
   8   6  12         60.24         48.43        17.28 o                         
   9   6  12        217.40        238.68        26.27 o                         
  10   6  12        116.69         97.90        22.11 o                         
  -5   7  12          1.14         -3.44        52.22 o                         
  -4   7  12          0.20         29.76        24.80 o                         
  -3   7  12        168.77        195.13        19.84 o                         
  -2   7  12          0.09         -8.51         8.51 o                         
  -1   7  12         52.14         62.21        12.17 o                         
   0   7  12         21.79         14.79         9.90 o                         
   1   7  12        387.27        350.86        15.19 o                         
   2   7  12         70.02         92.60         8.02 o                         
   3   7  12         38.66         29.00         9.42 o                         
   4   7  12       1082.48       1082.27        36.89 o                         
   5   7  12         23.36         36.47        13.30 o                         
   6   7  12        146.50        131.97        13.90 o                         
   7   7  12        120.30        119.63        14.50 o                         
   8   7  12         16.74         10.01        15.64 o                         
   9   7  12         27.85         -1.71        16.97 o                         
  -4   8  12          6.90        -35.92        35.92 o                         
  -3   8  12        249.29        276.88        40.58 o                         
  -2   8  12          3.03         13.14        17.69 o                         
  -1   8  12        139.41        121.01        15.18 o                         
   0   8  12         52.57         44.49        13.35 o                         
   1   8  12          5.25         -2.07        11.05 o                         
   2   8  12        393.18        440.38        20.09 o                         
   3   8  12        127.22        129.88        11.61 o                         
   4   8  12         21.63         25.91         9.12 o                         
   5   8  12        276.94        233.37        17.49 o                         
   6   8  12        142.71        141.76        13.37 o                         
   7   8  12          0.02          3.39         9.89 o                         
   8   8  12         81.70         75.34        18.38 o                         
   9   8  12          1.49         -1.19        17.09 o                         
  -3   9  12        114.89        130.78        27.74 o                         
  -2   9  12        118.61        175.05        49.20 o                         
  -1   9  12        129.98        140.97        17.49 o                         
   0   9  12          1.86         12.61        12.40 o                         
   1   9  12         42.93         44.53        14.05 o                         
   2   9  12         65.53         85.44        16.12 o                         
   3   9  12          1.48         -6.65         8.76 o                         
   4   9  12          9.98         11.72         9.08 o                         
   5   9  12         12.67         -4.13         8.90 o                         
   6   9  12          0.70         -1.67         9.61 o                         
   7   9  12         51.19         50.88        12.18 o                         
   8   9  12          1.44         17.33        19.35 o                         
   9   9  12         56.25         76.15        32.75 o                         
  -2  10  12         16.19        -25.68        63.84 o                         
  -1  10  12         13.96        -13.86        13.86 o                         
   0  10  12          0.16         -1.45        18.63 o                         
   1  10  12        242.87        255.03        20.10 o                         
   2  10  12        119.82        131.43        15.88 o                         
   3  10  12         47.99         18.88        14.41 o                         
   4  10  12         33.32         36.35        15.35 o                         
   5  10  12          1.37          7.41        14.33 o                         
   6  10  12          1.32        -10.84        15.11 o                         
   7  10  12        102.28         71.92        16.92 o                         
   8  10  12        197.87        218.72        27.93 o                         
   0  11  12          7.35         14.58        21.00 o                         
   1  11  12         64.39         60.25        14.46 o                         
   2  11  12         22.71         16.35        13.08 o                         
   3  11  12          0.16         -9.75        13.65 o                         
   4  11  12        253.24        244.02        23.55 o                         
   5  11  12         26.55         -9.59        19.94 o                         
   6  11  12         62.89         33.23        25.26 o                         
   7  11  12          0.33          0.71        16.95 o                         
   2  12  12        195.28        218.02        33.74 o                         
   3  12  12         25.18         29.60        15.88 o                         
   4  12  12         43.21         -9.93        23.56 o                         
   5  12  12         77.65         93.59        21.57 o                         
   6  12  12        254.91        271.46        29.27 o                         
  -3 -10  13          5.34          4.55        15.95 o                         
  -2 -10  13         96.46        108.66        19.69 o                         
  -5  -9  13         15.38         -8.77        16.47 o                         
  -4  -9  13        124.67        112.43        22.73 o                         
  -3  -9  13          4.49         20.20        15.10 o                         
  -2  -9  13         39.41         27.19        18.60 o                         
  -1  -9  13        232.57        234.30        31.26 o                         
   0  -9  13        141.01        163.39        28.41 o                         
   1  -9  13        122.21        103.70        19.89 o                         
  -6  -8  13        285.44        249.17        29.73 o                         
  -5  -8  13         39.12         49.48        19.32 o                         
  -4  -8  13          0.96        -12.80        12.80 o                         
  -3  -8  13         65.54         66.98        13.09 o                         
  -2  -8  13          7.86         14.72        11.28 o                         
  -1  -8  13        425.45        407.90        22.72 o                         
   0  -8  13         30.73         30.10        13.58 o                         
   1  -8  13         93.30         86.98        17.05 o                         
   2  -8  13         25.66         12.69        15.76 o                         
   3  -8  13          5.35         10.93        35.13 o                         
  -7  -7  13        138.69        160.76        42.80 o                         
  -6  -7  13        608.19        602.17        42.15 o                         
  -5  -7  13         41.12         53.20        18.91 o                         
  -4  -7  13         14.18         -0.92        13.17 o                         
  -3  -7  13         72.84         71.72        12.79 o                         
  -2  -7  13          3.79          2.91        10.01 o                         
  -1  -7  13         18.22          0.19        10.12 o                         
   0  -7  13          1.50         -6.43         9.29 o                         
   1  -7  13         23.31         27.90        12.91 o                         
   2  -7  13        316.80        376.06        28.86 o                         
   3  -7  13         59.59         48.75        15.91 o                         
   4  -7  13         32.01         45.25        55.08 o                         
  -7  -6  13         92.34         78.92        25.36 o                         
  -6  -6  13          0.02        -17.37        17.37 o                         
  -5  -6  13        106.58        118.23        20.43 o                         
  -4  -6  13        535.51        548.76        35.46 o                         
  -3  -6  13         54.40         51.73        11.02 o                         
  -2  -6  13        432.16        437.59        22.18 o                         
  -1  -6  13          6.13          6.22         7.02 o                         
   0  -6  13         71.15         71.87         8.90 o                         
   1  -6  13         39.63         41.61         8.73 o                         
   2  -6  13         63.38         57.37        16.99 o                         
   3  -6  13         27.57         27.36        12.12 o                         
   4  -6  13         60.87         62.40        18.34 o                         
   5  -6  13         33.16        -11.17        24.15 o                         
  -8  -5  13         29.88         38.70        25.58 o                         
  -7  -5  13        140.80        176.82        22.52 o                         
  -6  -5  13         13.21         15.39        18.69 o                         
  -5  -5  13         13.62         15.72        15.79 o                         
  -4  -5  13          7.05         -9.04        15.11 o                         
  -3  -5  13        119.77        134.45        15.00 o                         
  -2  -5  13          6.03          5.90         8.92 o                         
  -1  -5  13        132.64        143.50        11.62 o                         
   0  -5  13        440.30        443.76        18.32 o                         
   1  -5  13        258.06        247.36        13.17 o                         
   2  -5  13        164.00        167.87        12.96 o                         
   3  -5  13        252.98        280.59        18.96 o                         
   4  -5  13         14.10         -0.16        12.09 o                         
   5  -5  13         30.67         20.22        15.15 o                         
   6  -5  13        134.89        149.23        21.99 o                         
  -8  -4  13        102.21        122.59        29.30 o                         
  -7  -4  13          0.04         -4.97        21.21 o                         
  -6  -4  13         16.64         18.13        16.37 o                         
  -5  -4  13         12.63         -0.43        14.84 o                         
  -4  -4  13         61.60         60.43        16.63 o                         
  -3  -4  13          0.20          2.02        14.51 o                         
  -2  -4  13       1432.14       1444.21        45.82 o                         
  -1  -4  13        517.30        518.46        24.32 o                         
   0  -4  13        203.89        199.94        11.51 o                         
   1  -4  13        403.86        426.17        17.09 o                         
   2  -4  13        258.85        239.76        14.44 o                         
   3  -4  13        189.65        200.91        17.88 o                         
   4  -4  13        130.88        147.03        17.30 o                         
   5  -4  13         91.92         94.39        14.17 o                         
   6  -4  13         78.09         83.85        18.75 o                         
   7  -4  13          4.27        -16.77        16.77 o                         
  -8  -3  13         31.11        -32.96        32.96 o                         
  -7  -3  13         32.79         49.18        22.56 o                         
  -6  -3  13        189.49        201.30        24.96 o                         
  -5  -3  13        226.99        212.04        22.79 o                         
  -4  -3  13        677.00        754.96        41.99 o                         
  -3  -3  13        240.19        261.08        24.26 o                         
  -2  -3  13        537.78        486.72        20.50 o                         
  -1  -3  13        549.24        517.90        23.85 o                         
   0  -3  13        697.83        625.21        20.48 o                         
   1  -3  13        917.01        910.49        30.60 o                         
   2  -3  13         41.41         34.13         8.80 o                         
   3  -3  13        302.81        291.57        16.84 o                         
   4  -3  13          0.21        -11.70        11.70 o                         
   5  -3  13         19.88         16.41        11.33 o                         
   6  -3  13        103.82        139.64        17.64 o                         
   7  -3  13          0.23        -17.11        17.11 o                         
  -8  -2  13        231.29        222.62        31.21 o                         
  -7  -2  13          0.07        -14.11        22.39 o                         
  -6  -2  13        104.62         95.04        22.32 o                         
  -5  -2  13         13.40         13.82        13.17 o                         
  -4  -2  13        814.84        794.14        35.65 o                         
  -3  -2  13        373.31        364.15        30.56 o                         
  -2  -2  13         18.43          3.92         8.67 o                         
  -1  -2  13         11.42         12.42         6.45 o                         
   0  -2  13         90.18         99.41         8.80 o                         
   1  -2  13          3.99         -3.37         7.18 o                         
   2  -2  13         75.92         85.14        10.01 o                         
   3  -2  13        315.57        278.51        15.89 o                         
   4  -2  13        408.45        365.84        29.09 o                         
   5  -2  13         31.62         20.03        10.42 o                         
   6  -2  13         20.68         31.00        14.93 o                         
   7  -2  13         48.76         46.47        16.93 o                         
   8  -2  13         51.59         14.52        19.18 o                         
  -8  -1  13         12.16         28.20        24.67 o                         
  -7  -1  13         36.81         37.02        21.59 o                         
  -6  -1  13        308.97        326.12        31.33 o                         
  -5  -1  13        117.90        129.10        16.09 o                         
  -4  -1  13         15.28         36.78        12.48 o                         
  -3  -1  13          5.13         15.54        10.68 o                         
  -2  -1  13         12.03         10.99         4.09 o                         
  -1  -1  13         54.81         43.89         6.35 o                         
   0  -1  13        108.75        103.98         9.38 o                         
   1  -1  13         53.13         51.96         7.28 o                         
   2  -1  13        146.56        138.04         9.98 o                         
   3  -1  13         69.29         66.40         9.34 o                         
   4  -1  13        130.07        116.16        12.80 o                         
   5  -1  13         76.76         76.58        12.16 o                         
   6  -1  13         22.08          4.56        13.46 o                         
   7  -1  13        324.28        343.49        27.53 o                         
   8  -1  13         19.01         11.77        17.71 o                         
  -7   0  13         93.15        103.31        32.99 o                         
  -6   0  13        122.46        166.39        36.87 o                         
  -5   0  13          0.00          0.65        15.42 o                         
  -4   0  13         16.07         21.85        13.16 o                         
  -3   0  13         48.53         45.90         8.84 o                         
  -2   0  13        364.56        374.59        20.81 o                         
  -1   0  13          5.12          5.05         4.34 o                         
   0   0  13          1.09         15.36         6.73 o                         
   1   0  13          9.25         15.17         6.03 o                         
   2   0  13        680.06        665.98        20.53 o                         
   3   0  13        445.31        418.55        14.58 o                         
   4   0  13          6.48          3.66         6.17 o                         
   5   0  13        913.82        967.61        43.76 o                         
   6   0  13          5.07         -3.46        12.19 o                         
   7   0  13        271.50        258.92        25.15 o                         
   8   0  13         28.28         23.92        17.43 o                         
   9   0  13        173.08        163.44        26.14 o                         
  -7   1  13         45.69         53.34        19.99 o                         
  -6   1  13          0.90         30.63        17.92 o                         
  -5   1  13        309.93        279.21        27.18 o                         
  -4   1  13        165.20        176.85        16.24 o                         
  -3   1  13        762.41        727.86        27.66 o                         
  -2   1  13        559.63        565.37        19.74 o                         
  -1   1  13        273.14        269.89        10.15 o                         
   0   1  13        460.86        454.73        16.62 o                         
   1   1  13          9.01          5.44         5.64 o                         
   2   1  13         27.76         20.83         4.09 o                         
   3   1  13         20.50         25.65         6.37 o                         
   4   1  13        220.02        196.39        11.35 o                         
   5   1  13         37.39         45.76        16.48 o                         
   6   1  13         11.28         17.43        12.61 o                         
   7   1  13          6.88         -0.71        14.03 o                         
   8   1  13         18.68          9.43        17.03 o                         
   9   1  13         82.70         48.43        23.52 o                         
  -7   2  13         38.56         39.29        29.41 o                         
  -6   2  13         19.46         51.24        16.96 o                         
  -5   2  13          0.42         28.23        17.58 o                         
  -4   2  13        240.55        283.80        26.74 o                         
  -3   2  13         92.79         89.39        10.90 o                         
  -2   2  13        150.28        137.79         8.56 o                         
  -1   2  13       1017.93        972.06        23.08 o                         
   0   2  13        127.50        132.64         8.99 o                         
   1   2  13        274.42        269.65        12.25 o                         
   2   2  13       1671.02       1631.50        41.15 o                         
   3   2  13       1175.34       1168.71        33.04 o                         
   4   2  13        258.44        255.63        13.88 o                         
   5   2  13        909.55        841.68        34.39 o                         
   6   2  13        602.46        618.05        34.25 o                         
   7   2  13        383.85        412.77        40.52 o                         
   8   2  13         39.97         31.76        23.89 o                         
   9   2  13         90.79         93.37        21.31 o                         
  -7   3  13          0.12        -17.89        21.06 o                         
  -6   3  13        262.75        283.48        26.92 o                         
  -5   3  13          0.44          7.08        14.82 o                         
  -4   3  13        160.30        187.37        18.36 o                         
  -3   3  13        266.78        277.75        19.35 o                         
  -2   3  13        268.24        254.50        12.94 o                         
  -1   3  13        275.87        259.11        10.86 o                         
   0   3  13        338.53        335.28        12.60 o                         
   1   3  13        850.87        811.95        27.35 o                         
   2   3  13          0.93         -5.00         5.21 o                         
   3   3  13        253.59        246.77        11.08 o                         
   4   3  13          0.08         10.13         4.83 o                         
   5   3  13        116.34        107.83        11.38 o                         
   6   3  13        422.29        388.33        22.74 o                         
   7   3  13        156.77        148.87        16.15 o                         
   8   3  13        654.93        642.22        39.24 o                         
   9   3  13         50.37         53.08        18.86 o                         
  -6   4  13        355.31        391.61        28.87 o                         
  -5   4  13         19.86         33.70        14.98 o                         
  -4   4  13        104.48         99.11        13.61 o                         
  -3   4  13         71.17         77.91        13.29 o                         
  -2   4  13         59.73         57.72         9.33 o                         
  -1   4  13        128.51        110.24         9.55 o                         
   0   4  13         90.33         88.18         7.22 o                         
   1   4  13        237.06        216.37        11.32 o                         
   2   4  13       2387.84       2362.02        68.85 o                         
   3   4  13        130.33        129.04        10.10 o                         
   4   4  13         53.28         49.68         6.62 o                         
   5   4  13        229.36        233.62        17.78 o                         
   6   4  13        257.90        245.37        17.14 o                         
   7   4  13        266.38        305.99        20.77 o                         
   8   4  13          0.18         11.17        14.03 o                         
   9   4  13         54.37         49.68        15.52 o                         
  -6   5  13          1.82        -31.72        31.72 o                         
  -5   5  13         21.55         38.67        15.31 o                         
  -4   5  13          3.26         14.77        11.49 o                         
  -3   5  13        166.32        163.94        14.89 o                         
  -2   5  13         34.45         40.48         8.13 o                         
  -1   5  13         20.64         15.06         7.30 o                         
   0   5  13        395.51        413.92        14.93 o                         
   1   5  13         11.99         18.62         6.65 o                         
   2   5  13        169.87        177.96        10.56 o                         
   3   5  13        184.25        171.74        11.87 o                         
   4   5  13        110.00        112.93        11.10 o                         
   5   5  13          7.42          1.94         5.70 o                         
   6   5  13        115.78        115.17        10.90 o                         
   7   5  13       1012.22        958.70        39.80 o                         
   8   5  13          0.32        -11.37        14.69 o                         
   9   5  13         61.77        103.39        26.08 o                         
  -5   6  13         48.93         30.94        45.99 o                         
  -4   6  13         85.78         72.57        16.63 o                         
  -3   6  13          5.09          2.87        15.14 o                         
  -2   6  13         31.24         37.10        10.14 o                         
  -1   6  13          0.00         -3.35         6.23 o                         
   0   6  13        588.46        598.45        20.88 o                         
   1   6  13        405.24        365.23        13.29 o                         
   2   6  13        629.44        573.85        20.73 o                         
   3   6  13         88.67         90.33        10.18 o                         
   4   6  13        992.96       1019.70        39.99 o                         
   5   6  13        575.18        579.29        26.60 o                         
   6   6  13        163.53        166.51        14.77 o                         
   7   6  13         69.99         52.78        16.29 o                         
   8   6  13         34.46         42.07        17.35 o                         
   9   6  13         19.40         35.18        18.86 o                         
  -4   7  13          1.55         13.52        18.59 o                         
  -3   7  13          0.06          6.52        16.44 o                         
  -2   7  13        220.95        244.22        24.85 o                         
  -1   7  13          7.48          0.23         9.96 o                         
   0   7  13         82.29         78.63        12.34 o                         
   1   7  13        545.21        531.47        23.12 o                         
   2   7  13         45.00         44.44         6.69 o                         
   3   7  13         56.77         54.37         7.86 o                         
   4   7  13         17.47          6.90         8.45 o                         
   5   7  13          7.22          3.70         9.22 o                         
   6   7  13         21.84         27.83        10.92 o                         
   7   7  13         81.93         81.04        17.72 o                         
   8   7  13         17.06          4.91        15.03 o                         
   9   7  13          9.59          5.38        29.47 o                         
  -3   8  13         17.56         23.54        19.27 o                         
  -2   8  13          9.68        -16.69        16.69 o                         
  -1   8  13        366.82        375.47        29.80 o                         
   0   8  13          0.48        -10.51        10.51 o                         
   1   8  13         62.89         65.98        19.17 o                         
   2   8  13         21.93         21.53         8.86 o                         
   3   8  13        262.52        237.04        15.34 o                         
   4   8  13         13.34         10.69         9.00 o                         
   5   8  13          0.32         -0.71         9.88 o                         
   6   8  13        153.80        181.01        14.76 o                         
   7   8  13          7.82         22.94        13.64 o                         
   8   8  13         47.45         18.46        16.63 o
[truncated: 167,023 more chars]
