# Supplementary material for: Crystal structure of 1,1′-(pyridine-2,6-di­yl)bis­[N-(pyridin-2-ylmeth­yl)methanaminium] dichloride dihydrate
Source: Acta Crystallogr E Crystallogr Commun. 2021 Nov 16;77(Pt 12):1296–8. doi: 10.1107/S205698902101183X (PMC8647756; doi:10.1107/S205698902101183X)
Supplement: Supplementary file 3 [file e-77-01296-Isup3.cml]

<?xml version="1.0" ?>
<cml>
<molecule id="m1">
  <atomArray>
    <atom id="a1" elementType="C"
          x2="-0.550000011920929" y2="6.050034109999917" />
    <atom id="a2" elementType="C"
          x2="-1.8836693529691875" y2="5.280017169440876" />
    <atom id="a3" elementType="C"
          x2="-1.8836693529691875" y2="3.7399832883227955" />
    <atom id="a4" elementType="N"
          x2="-0.550000011920929" y2="2.969966347763755" />
    <atom id="a5" elementType="C"
          x2="0.7836693291273296" y2="3.7399832883227955" />
    <atom id="a6" elementType="C"
          x2="0.7836693291273296" y2="5.280017169440876" />
    <atom id="a7" elementType="C"
          x2="-2.9726137959964705" y2="2.6510388452955125" />
    <atom id="a8" elementType="N" formalCharge="1"
          x2="-2.9726137959964705" y2="1.1110388452955124" />
    <atom id="a9" elementType="C"
          x2="-3.74261379599647" y2="-0.22264027653252327" />
    <atom id="a10" elementType="C"
          x2="-3.74261379599647" y2="-1.7626402765325233" />
    <atom id="a11" elementType="C"
          x2="2.271195101612495" y2="3.3414019588649135" />
    <atom id="a12" elementType="N" formalCharge="1"
          x2="2.6697764310703773" y2="1.8538761863797484" />
    <atom id="a13" elementType="C"
          x2="4.157302203555543" y2="1.4552948569218664" />
    <atom id="a14" elementType="C"
          x2="4.157302203555543" y2="-0.0847051430781336" />
    <atom id="a15" elementType="N"
          x2="2.823632862507284" y2="-0.8547220836371741" />
    <atom id="a16" elementType="C"
          x2="2.823632862507284" y2="-2.394755964755255" />
    <atom id="a17" elementType="C"
          x2="4.157302203555543" y2="-3.1647729053142957" />
    <atom id="a18" elementType="C"
          x2="5.490971544603801" y2="-2.394755964755255" />
    <atom id="a19" elementType="C"
          x2="5.490971544603801" y2="-0.8547220836371741" />
    <atom id="a20" elementType="C"
          x2="-5.0762831370447286" y2="-2.5326572170915638" />
    <atom id="a21" elementType="C"
          x2="-5.0762831370447286" y2="-4.072691098209645" />
    <atom id="a22" elementType="C"
          x2="-3.74261379599647" y2="-4.842708038768685" />
    <atom id="a23" elementType="C"
          x2="-2.4089444549482115" y2="-4.072691098209645" />
    <atom id="a24" elementType="N"
          x2="-2.4089444549482115" y2="-2.5326572170915638" />
    <atom id="a25" elementType="Cl" formalCharge="-1"
          x2="1.4299999475479126" y2="-6.65500020980835" />
    <atom id="a26" elementType="Cl" formalCharge="-1"
          x2="6.599999904632568" y2="-6.159999847412109" />
    <atom id="a27" elementType="O"
          x2="-5.610000133514404" y2="-6.65500020980835" />
  </atomArray>
  <bondArray>
    <bond atomRefs2="a1 a2" order="2" />
    <bond atomRefs2="a1 a6" order="1" />
    <bond atomRefs2="a2 a3" order="1" />
    <bond atomRefs2="a3 a4" order="2" />
    <bond atomRefs2="a4 a5" order="1" />
    <bond atomRefs2="a5 a6" order="2" />
    <bond atomRefs2="a3 a7" order="1" />
    <bond atomRefs2="a7 a8" order="1" />
    <bond atomRefs2="a8 a9" order="1" />
    <bond atomRefs2="a9 a10" order="1" />
    <bond atomRefs2="a5 a11" order="1" />
    <bond atomRefs2="a11 a12" order="1" />
    <bond atomRefs2="a12 a13" order="1" />
    <bond atomRefs2="a13 a14" order="1" />
    <bond atomRefs2="a14 a15" order="2" />
    <bond atomRefs2="a14 a19" order="1" />
    <bond atomRefs2="a15 a16" order="1" />
    <bond atomRefs2="a16 a17" order="2" />
    <bond atomRefs2="a17 a18" order="1" />
    <bond atomRefs2="a18 a19" order="2" />
    <bond atomRefs2="a10 a20" order="2" />
    <bond atomRefs2="a10 a24" order="1" />
    <bond atomRefs2="a20 a21" order="1" />
    <bond atomRefs2="a21 a22" order="2" />
    <bond atomRefs2="a22 a23" order="1" />
    <bond atomRefs2="a23 a24" order="2" />
  </bondArray>
</molecule>
</cml>
